# Supplementary material for: Crystal structure of 2-(1,3-dioxoindan-2-yl)iso­quinoline-1,3,4-trione
Source: Acta Crystallogr E Crystallogr Commun. 2015 Jan 1;71(Pt 1):o6–7. doi: 10.1107/S2056989014025997 (PMC4331915; doi:10.1107/S2056989014025997)
Supplement: Supplementary file 1 [file e-71-000o6-sup1.cif]

##############################################################################
#                                                                            #
# This CIF contains the data in a paper accepted for publication in          #
# Acta Crystallographica Section E. It conforms to the requirements of       #
# Notes for Authors for Acta Crystallographica Section E, and has been       #
# peer reviewed under the auspices of the IUCr Commission on Journals.       #
#                                                                            #
# Full details of the Crystallographic Information File format               #
# are given in the paper "The Crystallographic Information File (CIF):       #
# a New Standard Archive File for Crystallography" by S. R. Hall, F. H.      #
# Allen and I. D. Brown [Acta Cryst. (1991), A47, 655-685].                  #
#                                                                            #
# The current version of the core CIF dictionary is obtainable from          #
# ftp://ftp.iucr.org/pub/cif_core.dic.                                       #
#                                                                            #
# Software is freely available for graphical display of the structure(s)     #
# in this CIF. For information consult the CIF software page                 #
# http://www.iucr.org/resources/cif/software.                                #
#                                                                            #
# This file may be used for bona fide research purposes within the           #
# scientific community so long as proper attribution is given to the journal # 
# article from which it was obtained.                                        #
#                                                                            #
##############################################################################
data_I
_audit_creation_method     SHELXL-2013
_database_code_depnum_ccdc_archive     'CCDC 1036387'
_chemical_name_systematic
;
2-(1,3-Dioxoindan-2-yl)isoquinoline-1,3,4-trione
;
_chemical_name_common     ?
_chemical_formula_moiety     'C18 H9 N O5'
_chemical_formula_sum     'C18 H9 N O5'
_chemical_formula_iupac     'C18 H9 N O5'
_chemical_formula_weight     319.26
_chemical_melting_point     ?
_shelx_space_group_comment
;
The symmetry employed for this shelxl refinement is uniquely defined
by the following loop, which should always be used as a source of
symmetry information in preference to the above space-group names.
They are only intended as comments.
;
_space_group_crystal_system     monoclinic
_space_group_name_H-M_alt     'P 21/c'
_space_group_name_Hall     '-P 2ybc'
loop_
    _symmetry_equiv_pos_site_id
    _symmetry_equiv_pos_as_xyz
    1 x,y,z
    2 -x,1/2+y,1/2-z
    3 -x,-y,-z
    4 x,1/2-y,1/2+z
_cell_length_a     12.60800(10)
_cell_length_b     13.6849(2)
_cell_length_c     8.44670(10)
_cell_angle_alpha     90
_cell_angle_beta     102.0510(10)
_cell_angle_gamma     90
_cell_volume     1425.27(3)
_cell_formula_units_Z     4
_cell_measurement_reflns_used     6347
_cell_measurement_theta_min     6.26
_cell_measurement_theta_max     71.73
_cell_measurement_temperature     100(2)
_exptl_crystal_description     'block'
_exptl_crystal_colour     'orange'
_exptl_crystal_size_max     0.239
_exptl_crystal_size_mid     0.146
_exptl_crystal_size_min     0.142
_exptl_crystal_density_diffrn     1.488
_exptl_crystal_density_meas     ?
_exptl_crystal_density_method     ?
_exptl_crystal_F_000     656
_exptl_absorpt_coefficient_mu     0.931
_exptl_absorpt_correction_type     multi-scan
_exptl_absorpt_process_details
;
(<i>SADABS</i>; Bruker, 2009)
;
_shelx_estimated_absorpt_T_min     0.808
_shelx_estimated_absorpt_T_max     0.879
_exptl_absorpt_correction_T_min     0.8081
_exptl_absorpt_correction_T_max     0.8792
_exptl_special_details     ?
_diffrn_ambient_temperature     100(2)
_diffrn_radiation_type     CuK\a
_diffrn_radiation_wavelength     1.54178
_diffrn_measurement_device_type     'Bruker APEXII CCD'
_diffrn_measurement_method     '\f and \w scans'
_diffrn_detector_area_resol_mean     ?
_diffrn_reflns_number     9639
_diffrn_reflns_av_R_equivalents     0.0239
_diffrn_reflns_theta_min     6.258
_diffrn_reflns_theta_max     71.962
_diffrn_reflns_theta_full     67.679
_diffrn_measured_fraction_theta_max     0.924
_diffrn_measured_fraction_theta_full     0.953
_diffrn_reflns_limit_h_min     -15
_diffrn_reflns_limit_h_max     14
_diffrn_reflns_limit_k_min     -16
_diffrn_reflns_limit_k_max     16
_diffrn_reflns_limit_l_min     -9
_diffrn_reflns_limit_l_max     8
_refine_special_details     ?
_reflns_number_total     2597
_reflns_number_gt     2458
_reflns_threshold_expression     I>2\s(I)
_refine_ls_structure_factor_coef     Fsqd
_refine_ls_matrix_type     full
_refine_ls_R_factor_all     0.0360
_refine_ls_R_factor_gt     0.0346
_refine_ls_wR_factor_gt     0.0922
_refine_ls_wR_factor_ref     0.0934
_refine_ls_goodness_of_fit_ref     1.042
_refine_ls_restrained_S_all     1.042
_refine_ls_number_reflns     2597
_refine_ls_number_parameters     217
_refine_ls_number_restraints     0
_refine_ls_hydrogen_treatment     constr
_refine_ls_weighting_scheme     calc
_refine_ls_weighting_details
;
w=1/[\s^2^(Fo^2^)+(0.0504P)^2^+0.5485P]
where P=(Fo^2^+2Fc^2^)/3
;
_atom_sites_solution_hydrogens     geom
_atom_sites_solution_primary     ?
_atom_sites_solution_secondary     ?
_refine_ls_shift/su_max     0.000
_refine_ls_shift/su_mean     0.000
_refine_diff_density_max     0.270
_refine_diff_density_min     -0.201
_refine_ls_extinction_method     none
_refine_ls_extinction_coef     .
loop_
    _atom_type_symbol
    _atom_type_description
    _atom_type_scat_dispersion_real
    _atom_type_scat_dispersion_imag
    _atom_type_scat_source
    'C' 'C' 0.0181 0.0091
                         'International Tables Vol C Tables 4.2.6.8 and 6.1.1.4'
    'H' 'H' 0.0000 0.0000
                         'International Tables Vol C Tables 4.2.6.8 and 6.1.1.4'
    'N' 'N' 0.0311 0.0180
                         'International Tables Vol C Tables 4.2.6.8 and 6.1.1.4'
    'O' 'O' 0.0492 0.0322
                         'International Tables Vol C Tables 4.2.6.8 and 6.1.1.4'
_computing_data_collection
;
APEX2 (Bruker, 2009)
;
_computing_cell_refinement
;
SAINT (Bruker, 2009)
;
_computing_data_reduction
;
SAINT (Bruker, 2009)
;
_computing_structure_solution
;
SHELXS97 (Sheldrick, 2008)
;
_computing_structure_refinement
;
SHELXL2013 (Sheldrick, 2008)
;
_computing_molecular_graphics
;
SHELXTL (Sheldrick, 2008)
;
_computing_publication_material
;
SHELXTL (Sheldrick, 2008) and PLATON (Spek, 2009)
;
loop_
    _atom_site_type_symbol
    _atom_site_label
    _atom_site_fract_x
    _atom_site_fract_y
    _atom_site_fract_z
    _atom_site_U_iso_or_equiv
    _atom_site_adp_type
    _atom_site_calc_flag
    _atom_site_occupancy
    _atom_site_disorder_assembly
    _atom_site_disorder_group
    O O1 0.36681(7) 0.34686(7) -0.36897(11) 0.0226(2) Uani d 1 . .
    O O2 0.56844(7) 0.37737(7) -0.18918(11) 0.0244(2) Uani d 1 . .
    O O3 0.22076(7) 0.37449(6) 0.07501(11) 0.0212(2) Uani d 1 . .
    O O4 0.14773(7) 0.52030(7) -0.25876(13) 0.0310(3) Uani d 1 . .
    O O5 0.14677(7) 0.18880(6) -0.12358(10) 0.0208(2) Uani d 1 . .
    N N1 0.29330(8) 0.35524(7) -0.14517(12) 0.0167(2) Uani d 1 . .
    C C1 0.37928(9) 0.35678(8) -0.22453(15) 0.0171(3) Uani d 1 . .
    C C2 0.49378(10) 0.37240(8) -0.11979(15) 0.0182(3) Uani d 1 . .
    C C3 0.50578(10) 0.38012(8) 0.05673(15) 0.0173(3) Uani d 1 . .
    C C4 0.60836(10) 0.39054(9) 0.15659(16) 0.0202(3) Uani d 1 . .
    H H4A 0.6710 0.3933 0.1108 0.024 Uiso calc 1 . .
    C C5 0.61838(10) 0.39680(9) 0.32253(16) 0.0219(3) Uani d 1 . .
    H H5A 0.6880 0.4043 0.3907 0.026 Uiso calc 1 . .
    C C6 0.52631(10) 0.39207(9) 0.39026(16) 0.0213(3) Uani d 1 . .
    H H6A 0.5339 0.3947 0.5045 0.026 Uiso calc 1 . .
    C C7 0.42389(10) 0.38360(8) 0.29149(15) 0.0191(3) Uani d 1 . .
    H H7A 0.3614 0.3817 0.3377 0.023 Uiso calc 1 . .
    C C8 0.41329(10) 0.37786(8) 0.12429(15) 0.0172(3) Uani d 1 . .
    C C9 0.30286(10) 0.36955(8) 0.02176(15) 0.0172(3) Uani d 1 . .
    C C10 0.18389(9) 0.34521(9) -0.24087(15) 0.0180(3) Uani d 1 . .
    H H10A 0.1894 0.3278 -0.3539 0.022 Uiso calc 1 . .
    C C11 0.11456(10) 0.43817(9) -0.24898(16) 0.0210(3) Uani d 1 . .
    C C12 0.00327(10) 0.40620(9) -0.24322(16) 0.0215(3) Uani d 1 . .
    C C13 -0.09105(10) 0.46146(10) -0.26425(18) 0.0276(3) Uani d 1 . .
    H H13A -0.0910 0.5291 -0.2893 0.033 Uiso calc 1 . .
    C C14 -0.18531(11) 0.41422(10) -0.2473(2) 0.0314(3) Uani d 1 . .
    H H14A -0.2510 0.4502 -0.2610 0.038 Uiso calc 1 . .
    C C15 -0.18544(11) 0.31468(10) -0.21033(19) 0.0315(3) Uani d 1 . .
    H H15A -0.2513 0.2842 -0.2000 0.038 Uiso calc 1 . .
    C C16 -0.09097(11) 0.25943(10) -0.18845(18) 0.0267(3) Uani d 1 . .
    H H16A -0.0910 0.1918 -0.1629 0.032 Uiso calc 1 . .
    C C17 0.00336(10) 0.30685(9) -0.20540(15) 0.0201(3) Uani d 1 . .
    C C18 0.11462(9) 0.26700(8) -0.18079(14) 0.0173(3) Uani d 1 . .
loop_
    _atom_site_aniso_label
    _atom_site_aniso_U_11
    _atom_site_aniso_U_22
    _atom_site_aniso_U_33
    _atom_site_aniso_U_12
    _atom_site_aniso_U_13
    _atom_site_aniso_U_23
    O1 0.0203(4) 0.0298(5) 0.0183(5) -0.0022(3) 0.0056(3) -0.0011(4)
    O2 0.0176(4) 0.0350(5) 0.0221(5) -0.0004(3) 0.0075(4) 0.0005(4)
    O3 0.0169(4) 0.0267(5) 0.0214(5) -0.0016(3) 0.0072(3) -0.0031(3)
    O4 0.0215(5) 0.0205(5) 0.0501(7) -0.0025(4) 0.0055(4) 0.0081(4)
    O5 0.0218(4) 0.0175(4) 0.0219(5) 0.0011(3) 0.0019(3) -0.0010(3)
    N1 0.0137(5) 0.0192(5) 0.0172(5) -0.0005(4) 0.0031(4) -0.0007(4)
    C1 0.0180(6) 0.0152(6) 0.0189(7) 0.0001(4) 0.0055(5) 0.0008(4)
    C2 0.0169(6) 0.0160(6) 0.0222(7) 0.0003(4) 0.0055(5) 0.0006(5)
    C3 0.0180(6) 0.0149(5) 0.0190(6) 0.0000(4) 0.0043(5) 0.0012(4)
    C4 0.0180(6) 0.0196(6) 0.0234(7) -0.0004(4) 0.0054(5) 0.0014(5)
    C5 0.0185(6) 0.0224(6) 0.0226(7) -0.0017(5) -0.0004(5) 0.0007(5)
    C6 0.0250(6) 0.0207(6) 0.0180(6) -0.0017(5) 0.0036(5) -0.0004(5)
    C7 0.0206(6) 0.0178(6) 0.0202(6) -0.0010(4) 0.0069(5) -0.0003(4)
    C8 0.0181(6) 0.0138(5) 0.0198(6) -0.0005(4) 0.0039(5) 0.0002(4)
    C9 0.0180(6) 0.0146(5) 0.0198(6) -0.0006(4) 0.0060(5) -0.0006(4)
    C10 0.0157(6) 0.0203(6) 0.0174(6) -0.0002(4) 0.0024(4) 0.0001(4)
    C11 0.0177(6) 0.0207(6) 0.0237(7) -0.0003(5) 0.0022(5) 0.0039(5)
    C12 0.0178(6) 0.0202(6) 0.0257(7) -0.0012(5) 0.0031(5) 0.0000(5)
    C13 0.0203(6) 0.0192(6) 0.0423(8) 0.0017(5) 0.0042(5) 0.0014(6)
    C14 0.0177(6) 0.0261(7) 0.0497(9) 0.0029(5) 0.0058(6) -0.0034(6)
    C15 0.0188(6) 0.0264(7) 0.0508(9) -0.0049(5) 0.0107(6) -0.0036(6)
    C16 0.0222(6) 0.0189(6) 0.0398(8) -0.0028(5) 0.0083(5) -0.0010(5)
    C17 0.0183(6) 0.0195(6) 0.0225(7) -0.0007(5) 0.0039(5) -0.0019(5)
    C18 0.0177(6) 0.0180(6) 0.0157(6) -0.0019(4) 0.0025(4) -0.0035(4)
_geom_special_details
;
All e.s.d.'s (except the e.s.d. in the dihedral angle between two l.s. planes)
are estimated using the full covariance matrix. The cell e.s.d.'s are taken
into account individually in the estimation of e.s.d.'s in distances, angles
and torsion angles; correlations between e.s.d.'s in cell parameters are only
used when they are defined by crystal symmetry. An approximate (isotropic)
treatment of cell e.s.d.'s is used for estimating e.s.d.'s involving l.s.
planes.
;
loop_
    _geom_bond_atom_site_label_1
    _geom_bond_atom_site_label_2
    _geom_bond_site_symmetry_2
    _geom_bond_distance
    _geom_bond_publ_flag
    O1 C1 . 1.2048(15) ?
    O2 C2 . 1.2102(15) ?
    O3 C9 . 1.2136(15) ?
    O4 C11 . 1.2080(16) ?
    O5 C18 . 1.2088(15) ?
    N1 C1 . 1.3886(15) ?
    N1 C9 . 1.4036(16) ?
    N1 C10 . 1.4525(15) ?
    C1 C2 . 1.5424(16) ?
    C2 C3 . 1.4707(17) ?
    C3 C4 . 1.3961(17) ?
    C3 C8 . 1.4016(17) ?
    C4 C5 . 1.3835(18) ?
    C4 H4A . 0.9500 ?
    C5 C6 . 1.3987(18) ?
    C5 H5A . 0.9500 ?
    C6 C7 . 1.3881(18) ?
    C6 H6A . 0.9500 ?
    C7 C8 . 1.3927(18) ?
    C7 H7A . 0.9500 ?
    C8 C9 . 1.4825(17) ?
    C10 C18 . 1.5332(16) ?
    C10 C11 . 1.5370(16) ?
    C10 H10A . 1.0000 ?
    C11 C12 . 1.4802(17) ?
    C12 C13 . 1.3890(18) ?
    C12 C17 . 1.3966(17) ?
    C13 C14 . 1.3863(19) ?
    C13 H13A . 0.9500 ?
    C14 C15 . 1.398(2) ?
    C14 H14A . 0.9500 ?
    C15 C16 . 1.3901(19) ?
    C15 H15A . 0.9500 ?
    C16 C17 . 1.3883(18) ?
    C16 H16A . 0.9500 ?
    C17 C18 . 1.4787(16) ?
loop_
    _geom_angle_atom_site_label_1
    _geom_angle_atom_site_label_2
    _geom_angle_atom_site_label_3
    _geom_angle_site_symmetry_1
    _geom_angle_site_symmetry_3
    _geom_angle
    _geom_angle_publ_flag
    C1 N1 C9 . . 124.81(10) ?
    C1 N1 C10 . . 118.64(10) ?
    C9 N1 C10 . . 116.40(10) ?
    O1 C1 N1 . . 122.48(11) ?
    O1 C1 C2 . . 120.34(11) ?
    N1 C1 C2 . . 117.17(10) ?
    O2 C2 C3 . . 124.14(11) ?
    O2 C2 C1 . . 117.35(11) ?
    C3 C2 C1 . . 118.51(10) ?
    C4 C3 C8 . . 120.06(11) ?
    C4 C3 C2 . . 120.40(11) ?
    C8 C3 C2 . . 119.54(11) ?
    C5 C4 C3 . . 119.71(11) ?
    C5 C4 H4A . . 120.1 ?
    C3 C4 H4A . . 120.1 ?
    C4 C5 C6 . . 120.23(11) ?
    C4 C5 H5A . . 119.9 ?
    C6 C5 H5A . . 119.9 ?
    C7 C6 C5 . . 120.36(12) ?
    C7 C6 H6A . . 119.8 ?
    C5 C6 H6A . . 119.8 ?
    C6 C7 C8 . . 119.63(11) ?
    C6 C7 H7A . . 120.2 ?
    C8 C7 H7A . . 120.2 ?
    C7 C8 C3 . . 119.98(11) ?
    C7 C8 C9 . . 118.45(11) ?
    C3 C8 C9 . . 121.57(11) ?
    O3 C9 N1 . . 118.63(11) ?
    O3 C9 C8 . . 123.28(11) ?
    N1 C9 C8 . . 118.09(10) ?
    N1 C10 C18 . . 114.97(10) ?
    N1 C10 C11 . . 114.32(10) ?
    C18 C10 C11 . . 103.57(9) ?
    N1 C10 H10A . . 107.9 ?
    C18 C10 H10A . . 107.9 ?
    C11 C10 H10A . . 107.9 ?
    O4 C11 C12 . . 128.41(12) ?
    O4 C11 C10 . . 124.84(11) ?
    C12 C11 C10 . . 106.74(10) ?
    C13 C12 C17 . . 121.27(12) ?
    C13 C12 C11 . . 128.83(12) ?
    C17 C12 C11 . . 109.86(11) ?
    C14 C13 C12 . . 117.55(12) ?
    C14 C13 H13A . . 121.2 ?
    C12 C13 H13A . . 121.2 ?
    C13 C14 C15 . . 121.24(12) ?
    C13 C14 H14A . . 119.4 ?
    C15 C14 H14A . . 119.4 ?
    C16 C15 C14 . . 121.26(12) ?
    C16 C15 H15A . . 119.4 ?
    C14 C15 H15A . . 119.4 ?
    C17 C16 C15 . . 117.44(12) ?
    C17 C16 H16A . . 121.3 ?
    C15 C16 H16A . . 121.3 ?
    C16 C17 C12 . . 121.25(11) ?
    C16 C17 C18 . . 128.40(11) ?
    C12 C17 C18 . . 110.28(10) ?
    O5 C18 C17 . . 127.71(11) ?
    O5 C18 C10 . . 125.71(11) ?
    C17 C18 C10 . . 106.57(10) ?
loop_
    _geom_torsion_atom_site_label_1
    _geom_torsion_atom_site_label_2
    _geom_torsion_atom_site_label_3
    _geom_torsion_atom_site_label_4
    _geom_torsion_site_symmetry_1
    _geom_torsion_site_symmetry_2
    _geom_torsion_site_symmetry_3
    _geom_torsion_site_symmetry_4
    _geom_torsion
    _geom_torsion_publ_flag
    C9 N1 C1 O1 . . . . -177.84(11) ?
    C10 N1 C1 O1 . . . . -2.54(16) ?
    C9 N1 C1 C2 . . . . 1.89(16) ?
    C10 N1 C1 C2 . . . . 177.19(9) ?
    O1 C1 C2 O2 . . . . 2.38(17) ?
    N1 C1 C2 O2 . . . . -177.36(10) ?
    O1 C1 C2 C3 . . . . -177.50(11) ?
    N1 C1 C2 C3 . . . . 2.76(15) ?
    O2 C2 C3 C4 . . . . -2.32(18) ?
    C1 C2 C3 C4 . . . . 177.55(10) ?
    O2 C2 C3 C8 . . . . 177.08(11) ?
    C1 C2 C3 C8 . . . . -3.05(16) ?
    C8 C3 C4 C5 . . . . 1.19(17) ?
    C2 C3 C4 C5 . . . . -179.41(11) ?
    C3 C4 C5 C6 . . . . 0.42(18) ?
    C4 C5 C6 C7 . . . . -1.67(19) ?
    C5 C6 C7 C8 . . . . 1.27(18) ?
    C6 C7 C8 C3 . . . . 0.35(17) ?
    C6 C7 C8 C9 . . . . -179.58(10) ?
    C4 C3 C8 C7 . . . . -1.59(17) ?
    C2 C3 C8 C7 . . . . 179.01(10) ?
    C4 C3 C8 C9 . . . . 178.35(10) ?
    C2 C3 C8 C9 . . . . -1.06(16) ?
    C1 N1 C9 O3 . . . . 174.03(10) ?
    C10 N1 C9 O3 . . . . -1.36(15) ?
    C1 N1 C9 C8 . . . . -5.98(16) ?
    C10 N1 C9 C8 . . . . 178.63(10) ?
    C7 C8 C9 O3 . . . . 5.45(17) ?
    C3 C8 C9 O3 . . . . -174.48(11) ?
    C7 C8 C9 N1 . . . . -174.54(10) ?
    C3 C8 C9 N1 . . . . 5.52(16) ?
    C1 N1 C10 C18 . . . . 131.20(11) ?
    C9 N1 C10 C18 . . . . -53.10(13) ?
    C1 N1 C10 C11 . . . . -109.16(12) ?
    C9 N1 C10 C11 . . . . 66.53(13) ?
    N1 C10 C11 O4 . . . . 38.25(18) ?
    C18 C10 C11 O4 . . . . 164.10(13) ?
    N1 C10 C11 C12 . . . . -142.00(11) ?
    C18 C10 C11 C12 . . . . -16.15(13) ?
    O4 C11 C12 C13 . . . . 7.3(2) ?
    C10 C11 C12 C13 . . . . -172.42(13) ?
    O4 C11 C12 C17 . . . . -170.35(14) ?
    C10 C11 C12 C17 . . . . 9.92(14) ?
    C17 C12 C13 C14 . . . . -0.4(2) ?
    C11 C12 C13 C14 . . . . -177.81(14) ?
    C12 C13 C14 C15 . . . . 0.0(2) ?
    C13 C14 C15 C16 . . . . 0.3(2) ?
    C14 C15 C16 C17 . . . . -0.3(2) ?
    C15 C16 C17 C12 . . . . -0.1(2) ?
    C15 C16 C17 C18 . . . . 176.66(13) ?
    C13 C12 C17 C16 . . . . 0.4(2) ?
    C11 C12 C17 C16 . . . . 178.31(12) ?
    C13 C12 C17 C18 . . . . -176.86(12) ?
    C11 C12 C17 C18 . . . . 1.01(15) ?
    C16 C17 C18 O5 . . . . -9.2(2) ?
    C12 C17 C18 O5 . . . . 167.87(12) ?
    C16 C17 C18 C10 . . . . 171.40(13) ?
    C12 C17 C18 C10 . . . . -11.55(14) ?
    N1 C10 C18 O5 . . . . -37.31(17) ?
    C11 C10 C18 O5 . . . . -162.74(12) ?
    N1 C10 C18 C17 . . . . 142.12(10) ?
    C11 C10 C18 C17 . . . . 16.70(12) ?
loop_
    _geom_hbond_atom_site_label_D
    _geom_hbond_atom_site_label_H
    _geom_hbond_atom_site_label_A
    _geom_hbond_site_symmetry_A
    _geom_hbond_distance_DH
    _geom_hbond_distance_HA
    _geom_hbond_distance_DA
    _geom_hbond_angle_DHA
    _geom_hbond_publ_flag
    C6 H6A O2 1_556 0.9500 2.5400 3.4862(16) 171.00 yes
    C7 H7A O1 1_556 0.9500 2.5100 3.1397(15) 124.00 yes
    C10 H10A O5 4_554 1.0000 2.2400 3.2022(15) 161.00 yes
    C13 H13A O5 2_554 0.9500 2.3700 3.2852(16) 163.00 yes
    C16 H16A O4 2_544 0.9500 2.5000 3.3596(17) 150.00 yes
_shelx_hkl_file
;
   3   0   0 12.9841  2.1482  15
  -4   0   0 3.50850 0.95187   8
  -4   0   0 3.98418 0.83468   2
   4   0   0 5.78011 1.89827  15
   4   0   0 3.76020 1.04148   6
  -5   0   0 0.08845 0.50240   2
   5   0   0 0.20665 0.57440  12
  -5   0   0 0.09937 0.57656  10
  -6   0   0 230.712   8.956  10
  -7   0   0 0.01211 0.49366   3
  -7   0   0 1.06825 0.93529  10
  -8   0   0 370.457  10.365   3
   0  -1   0 0.09261 0.17011  15
   0  -1   0 0.04390 0.10811  13
   0   1   0 0.12255 0.17445  15
   1   1   0 2544.46  111.48  15
  -3  -1   0 0.77567 0.42941   2
  -3  -1   0 0.70441 0.48792   8
   3   1   0 2.22881 0.83218   6
  -3   1   0 0.53967 0.45725   2
  -3   1   0 1.37653 0.61212  10
  -4  -1   0 7877.87  253.05   2
   4  -1   0 8331.55  355.42  15
   5   1   0 35.0781  2.6063  12
  -5   1   0 37.1609  2.5765  10
  -5   1   0 37.9428  2.5253   2
  -5   1   0 38.5171  2.9087   8
  -6  -1   0 392.790  13.410  10
   6  -1   0 387.379  14.177   2
  -6   1   0 368.116  13.364  10
  -6   1   0 378.387  13.996   2
  -7  -1   0 38.5691  1.9100   3
  -7   1   0 35.9804  1.7367   3
  -7   1   0 39.5007  3.0076  10
  -8  -1   0 253.569   7.547   3
  -8   1   0 260.416   7.411   3
   0  -2   0 522.982  22.173  15
   0  -2   0 480.945  16.116  13
   0   2   0 490.553  18.929   6
   0   2   0 494.899  22.138  15
   0   2   0 497.261  16.100  13
   2   2   0 250.206  10.317   6
   2   2   0 247.904  12.489  15
  -2   2   0 241.022   8.547   2
  -2   2   0 248.895   7.349   9
  -2   2   0 248.903   7.999  10
   4  -2   0 1991.74   93.25  15
   4   2   0 2159.30   79.51   6
  -4   2   0 2086.81   66.44   2
  -4   2   0 2097.00   61.51  10
  -5   2   0 47.8644  3.5637   8
  -5   2   0 47.9691  3.0201  10
   5   2   0 55.6906  4.0282   6
   5   2   0 52.0560  3.3241  12
  -5   2   0 51.6530  3.1436   2
  -6  -2   0 769.723  24.828  10
  -6   2   0 769.449  26.600   2
   6   2   0 789.272  25.386  12
  -6   2   0 782.793  25.016  10
   7  -2   0 273.303  11.330   2
  -7  -2   0 274.530   8.380   3
  -7   2   0 291.807  11.341   2
  -7   2   0 279.758  10.742  10
  -7   2   0 283.474   8.083   3
  -8  -2   0 122.747   4.160   3
  -8   2   0 120.267   3.854   3
   0  -3   0 0.02080 0.42868  15
   0  -3   0 0.33951 0.31109  13
   0   3   0 0.46821 0.43774   6
   0   3   0 0.11642 0.45216  15
  -1  -3   0 2567.52  112.49  15
   1   3   0 2506.68   76.93  14
   1   3   0 2580.00  112.40  15
  -1   3   0 2471.47   73.88  10
   1   3   0 2649.70   95.84   6
  -2   3   0 783.120  22.368   9
   2   3   0 780.652  35.763  15
   2   3   0 799.307  30.198   6
  -2   3   0 735.805  25.082   2
  -3   3   0 483.950  15.662  10
   3   3   0 514.770  20.394   6
   3   3   0 516.524  24.549  15
  -3   3   0 477.556  16.825   2
   4   3   0 434.520  18.914   6
  -4   3   0 461.334  14.749  10
  -4   3   0 448.140  15.696   2
  -5   3   0 1410.95   45.35   2
   5   3   0 1385.11   42.54  12
   5   3   0 1356.08   54.24   6
  -5   3   0 1308.77   50.78   8
  -5   3   0 1456.73   42.15  10
  -6   3   0 24.0644  2.2712   2
  -6   3   0 13.9840  2.0469  10
   6   3   0 12.8551  2.1222  12
   7  -3   0 533.664  20.110   2
  -7  -3   0 563.491  15.667   3
  -7   3   0 558.473  18.786  10
  -7   3   0 566.402  15.189   3
  -7   3   0 548.970  19.990   2
  -8  -3   0 94.7735  3.5864   3
  -9  -3   0 0.01195 0.40139   3
   1  -4   0 1707.37   75.97  15
  -1  -4   0 1676.98   76.75  15
   1   4   0 1797.55   65.45   6
   1   4   0 1801.50   50.65  12
   1   4   0 1722.79   55.60  13
   1   4   0 1725.68   76.68  15
   1   4   0 1666.76   52.60  14
  -1   4   0 1681.19   54.58   2
  -1   4   0 1767.57   65.03   6
  -2   4   0 29.7545  1.8704   2
  -2   4   0 29.9519  1.5223   9
  -2   4   0 29.9343  1.7501  10
   2   4   0 28.4274  1.6950  13
   2   4   0 33.2220  2.6137   6
   2   4   0 30.1530  3.0193  15
  -3   4   0 2.86079 0.78094  10
   3   4   0 7.35203 1.58221   6
   4   4   0 1500.65   59.16   6
  -4   4   0 1525.76   49.32   2
  -4   4   0 1530.53   45.64  10
   4   4   0 1525.96   46.21  12
  -5   4   0 385.275  14.496   2
   5   4   0 399.380  14.077  12
  -5   4   0 383.840  16.446   8
  -5   4   0 390.614  13.526  10
   5   4   0 388.145  17.616   6
  -6   4   0 14.8941  2.1532   2
  -6   4   0 15.2580  2.1160  10
  -6   4   0 14.1849  2.5728   8
   6   4   0 15.4609  2.3830  12
  -7  -4   0 272.913   8.344   3
   7  -4   0 249.833  10.898   2
   7   4   0 249.209  10.777  12
  -7   4   0 257.957  10.207  10
  -7   4   0 267.467   7.719   3
  -7   4   0 265.934  10.909   2
  -8  -4   0 70.7318  3.0460   3
  -9  -4   0 79.4167  2.7796   3
   0  -5   0 0.28527 0.60101  15
   0   5   0 0.52496 0.60818   6
   0   5   0 0.15663 0.33393  12
   0   5   0 0.18820 0.50370  14
   1  -5   0 2252.53   98.39  15
  -1  -5   0 2156.12   99.20  15
   1  -5   0 2143.67   69.05  11
   1   5   0 2183.18   99.09  15
   1   5   0 2253.94   68.18  14
   1   5   0 2225.87   65.41  12
   1   5   0 2418.46   84.76   6
  -1   5   0 2166.73   70.62   2
   1   5   0 2262.75   71.97  13
  -1   5   0 2308.60   84.25   6
   2  -5   0 95.5986  3.8966  11
   2   5   0 95.6958  4.2381  13
   2   5   0 102.539   4.365  12
   2   5   0 105.165   4.710  14
  -2   5   0 103.584   4.910   6
   2   5   0 103.955   5.580   6
  -2   5   0 98.4719  4.3816   2
  -2   5   0 102.276   3.843   9
   2   5   0 100.383   6.622  15
  -2   5   0 107.268   4.227  10
   3  -5   0 7.90798 0.86021  11
  -3   5   0 3.68318 0.65424   9
  -3   5   0 4.56473 0.95948  10
   3   5   0 3.18819 1.23656   6
   3   5   0 3.68302 1.08970  12
  -4   5   0 849.743  25.958  10
   4   5   0 823.344  26.453  12
   4   5   0 825.390  33.851   6
  -4   5   0 813.418  27.928   2
   5   5   0 727.016  23.861  12
  -5   5   0 667.419  28.002   8
  -5   5   0 741.603  23.174  10
   5   5   0 699.917  30.108   6
  -5   5   0 738.027  25.021   2
  -6  -5   0 10.3128  1.4574   3
  -6   5   0 10.7582  1.8705  10
  -6   5   0 10.7974  2.3424   8
   6   5   0 9.34680 1.98934  12
  -6   5   0 8.66106 1.75205   2
   6   5   0 7.80038 2.03183  14
  -7  -5   0 133.454   5.000   3
  -7   5   0 129.284   6.633   2
   7   5   0 128.049   7.393  14
  -8  -5   0 169.493   5.735   3
  -9  -5   0 2.03271 0.53184   3
   0  -6   0 53.4444  3.9058  15
   0   6   0 55.8116  2.5956   2
   0   6   0 57.1702  2.5333  12
   0   6   0 60.4662  3.6405   6
   0   6   0 55.7475  2.8871  14
   1   6   0 521.748  17.706  14
   1   6   0 545.985  16.638  12
   1   6   0 541.072  18.074  13
  -1   6   0 515.014  17.753   2
   1   6   0 507.268  25.131  15
  -1   6   0 534.236  21.229   6
   1   6   0 554.767  21.819   6
   2  -6   0 19.0241  1.5295  11
   2   6   0 21.8967  2.3800   6
   2   6   0 20.0131  3.1093  15
  -2   6   0 22.0181  1.7805   2
   2   6   0 21.4249  1.8574  12
  -2   6   0 19.8165  1.4595   9
   2   6   0 20.1062  1.6448  13
   2   6   0 19.2452  2.2658  14
   3  -6   0 180.272   7.017  11
   3   6   0 229.131  10.209   6
   3   6   0 194.777   8.189  14
  -3   6   0 191.135   7.864   2
  -3   6   0 185.240   6.606   9
   3   6   0 182.251   7.551  12
   4  -6   0 126.790   5.102  11
  -4   6   0 124.000   7.136   8
   4   6   0 134.144   6.216  12
   4   6   0 124.687   7.653   6
   4   6   0 124.265   6.454  14
  -4   6   0 127.329   5.709  10
  -4   6   0 132.743   6.125   2
   5  -6   0 437.171  14.756  11
  -5   6   0 439.296  16.460   2
   5   6   0 432.393  20.153   6
   5   6   0 453.503  16.886  14
  -5   6   0 411.595  18.582   8
   5   6   0 440.973  16.017  12
  -5   6   0 450.242  15.332  10
  -6  -6   0 22.1163  2.1427   3
  -6   6   0 19.0263  2.2229   1
  -6   6   0 19.3550  2.5518  10
  -6   6   0 21.3272  2.7472   2
   6   6   0 21.7628  2.9294  12
   6   6   0 22.1191  3.2404  14
  -7  -6   0 260.153   8.492   3
  -8  -6   0 250.095   7.876   3
  -9  -6   0 145.425   4.508   3
   0   7   0 5.44779 1.35447   6
   1   7   0 1330.39   43.59  13
  -1   7   0 1365.89   51.29   6
  -1   7   0 1298.96   42.87   2
  -1   7   0 1285.24   39.12   9
   1   7   0 1301.95   39.78  12
   1   7   0 1363.67   41.95  14
   1   7   0 1377.78   52.00   6
   2  -7   0 1.59689 0.77246  11
  -2   7   0 1.11068 0.67577   2
   2   7   0 0.91906 0.99966  14
   2   7   0 2.53490 0.85216  13
   2   7   0 1.31686 0.77640  12
  -2   7   0 1.49108 0.65656   9
   3  -7   0 7.65737 1.29791  11
   3   7   0 7.66940 1.77134  14
  -3   7   0 7.58835 1.11247   9
   3   7   0 7.64264 1.49754  12
   3   7   0 7.90494 1.95007   6
  -3   7   0 8.67328 1.49309   2
   4  -7   0 997.327  31.549  11
   4   7   0 983.751  40.266   6
  -4   7   0 967.153  32.992   2
   4   7   0 989.550  31.342  12
  -4   7   0 925.996  37.331   8
   4   7   0 982.519  32.815  14
   5  -7   0 129.896   5.644  11
   5   7   0 116.661   8.300   6
  -5   7   0 130.822   6.599   2
   5   7   0 127.878   6.695  12
  -5   7   0 122.544   5.349   1
   5   7   0 129.302   7.245  14
  -6  -7   0 11.8376  1.6740   3
   6  -7   0 15.6542  1.9261  11
   6   7   0 12.8999  2.6736  14
  -6   7   0 18.4319  2.5488   2
  -6   7   0 17.3712  2.1375   1
   6   7   0 14.1337  2.4315  12
  -7  -7   0 11.6922  1.5266   3
   7  -7   0 11.4366  1.7513  11
  -8  -7   0 6.40830 1.00170   3
  -9  -7   0 4.71987 0.61399   3
   0   8   0 5982.51  218.92   6
   0   8   0 5674.41  175.15  14
   1   8   0 516.296  17.486  14
  -1   8   0 495.947  20.891   6
   1   8   0 511.711  21.559   6
  -1   8   0 514.275  16.297   9
  -1   8   0 488.807  17.324   2
  -2   8   0 114.974   5.377   2
   2   8   0 115.549   6.027  14
   2   8   0 118.073   5.308  12
  -2   8   0 113.886   4.981   9
   2   8   0 114.556   7.106   6
   3  -8   0 624.251  21.382  11
   3   8   0 626.027  27.136   6
  -3   8   0 616.244  21.806   2
  -3   8   0 631.783  25.221   8
   3   8   0 624.824  20.768  12
   3   8   0 623.828  22.175  14
   4  -8   0 345.428  12.607  11
  -4   8   0 335.879  13.119   2
   4   8   0 342.651  13.911  14
   4   8   0 332.408  16.630   6
  -4   8   0 319.422  15.126   8
  -4   8   0 327.233  10.817   1
   4   8   0 329.145  12.771  12
  -5  -8   0 398.402  13.016   3
   5  -8   0 427.439  15.210  11
  -5   8   0 417.946  16.072   2
  -5   8   0 415.458  13.192   1
   5   8   0 418.765  16.888  14
   5   8   0 422.671  15.793  12
  -6  -8   0 122.114   5.202   3
   6  -8   0 123.776   6.047  11
  -6   8   0 128.905   5.549   1
  -6   8   0 120.412   6.494   2
   6   8   0 133.294   7.749  14
  -7  -8   0 33.4748  2.2931   3
  -7   8   0 33.4666  2.4284   1
  -8  -8   0 127.157   4.539   3
   1   9   0 960.804  39.335   6
  -1   9   0 941.507  29.698   9
   1   9   0 1005.60   31.50  14
   2   9   0 205.266   8.321  12
  -2   9   0 214.182  10.310   8
   2   9   0 229.669   9.424  14
   2   9   0 202.461  11.078   6
  -2   9   0 198.558   8.462   2
   3   9   0 102.434   7.250   6
  -3   9   0 103.870   4.702   1
  -3   9   0 103.320   6.552   8
   3   9   0 98.9955  5.3349  12
  -3   9   0 97.4952  5.2333   2
   3   9   0 102.594   6.141  14
   4   9   0 453.463  16.108  12
  -4   9   0 440.208  16.454   2
  -4   9   0 418.185  13.565   1
   4   9   0 458.856  17.408  14
   4   9   0 419.181  20.697   6
  -4   9   0 412.127  18.953   8
  -5  -9   0 65.6205  3.6270   3
   5   9   0 66.5842  5.2627  14
   5   9   0 65.5053  4.7015  12
  -5   9   0 62.6183  3.7250   1
  -5   9   0 65.1265  4.3853   2
  -6  -9   0 10.7783  1.5790   3
  -6   9   0 10.0217  1.7057   1
  -7  -9   0 61.6625  3.0813   3
  -7   9   0 58.6268  3.1273   1
  -8  -9   0 1.84127 0.59907   3
   0  10   0 41.8372  4.1218   6
   1  10   0 452.197  15.779  14
   1  10   0 433.425  20.115   6
   2  10   0 0.11323 1.04750  14
  -2  10   0 0.52704 1.13885   8
   2  10   0 3.33884 1.65302   6
  -3 -10   0 4.60590 0.81569   4
  -3  10   0 5.35409 1.41994   2
   3  10   0 4.15570 1.78829  14
  -3  10   0 4.49815 1.80731   8
   3  10   0 4.17874 1.44823  12
  -3  10   0 3.43112 1.23892   1
   3  10   0 5.37004 2.06025   6
  -4  10   0 35.7223  2.8709   1
   4  10   0 37.9686  4.3748  14
  -4  10   0 34.4210  3.0593   2
   4  10   0 39.1758  3.4388  12
  -5 -10   0 803.928  23.754   3
  -5  10   0 858.184  24.027   1
  -6 -10   0 1.28685 0.86803   3
  -7 -10   0 58.8624  2.8679   3
   7  10   0 56.7621  3.2636   7
  -7  10   0 60.3615  2.9569   1
  -8 -10   0 62.2998  2.4233   3
   0  11   0 0.75861 0.92975   4
  -1 -11   0 1079.15   27.62   4
  -1  11   0 1098.08   27.11   4
  -1  11   0 1110.58   29.98   1
   1  11   0 1050.94   30.79   7
   1  11   0 1076.25   44.40   6
  -2 -11   0 29.6265  2.1699   4
  -2  11   0 31.5860  2.9445   1
  -2  11   0 36.1608  1.8192   4
   2  11   0 34.3777  3.2365   7
  -3 -11   0 242.697   6.705   4
  -3 -11   0 247.969   6.740   4
  -3  11   0 251.044   9.048   1
   3  11   0 251.002  10.830  14
  -4  11   0 190.198   8.665   2
  -4  11   0 206.007   7.773   1
  -5  11   0 19.5034  2.3001   1
  -6 -11   0 19.0164  1.8920   3
   6  11   0 15.3092  2.1039   7
  -6  11   0 14.5359  1.8311   1
  -7 -11   0 35.6137  1.9809   3
  -7  11   0 34.7221  2.0369   1
   7  11   0 37.3451  2.3841   7
   0 -12   0 1018.83   26.62   4
   0  12   0 1020.25   26.06   4
  -1 -12   0 2196.90   53.71   4
  -1  12   0 2254.28   58.22   1
   1  12   0 2182.80   53.93   4
  -1  12   0 2245.86   53.12   4
   1  12   0 2117.43   59.87   7
  -2 -12   0 138.470   4.879   4
   2  12   0 131.834   6.187   7
  -2  12   0 149.246   6.172   1
  -3  12   0 12.9626  2.0534   1
   3  12   0 13.2547  2.1656   7
   4  12   0 81.7814  4.6380   7
  -4  12   0 82.0915  4.3293   1
   5  12   0 184.270   7.329   7
  -5  12   0 178.123   6.850   1
   6  12   0 0.91746 0.93766   7
  -6  12   0 0.99611 0.73560   1
   0 -13   0 -1.7538  0.8619   4
   0  13   0 0.70509 0.96008   4
  -1 -13   0 62.0680  3.2004   4
  -1  13   0 61.1375  2.7487   4
   1  13   0 55.6589  3.6952   7
   1  13   0 62.2045  3.3604   4
  -2 -13   0 63.7695  2.7680   4
   2  13   0 59.2543  3.7838   7
   2  13   0 60.2758  3.4085   4
  -2  13   0 62.9822  3.6783   1
  -3  13   0 61.1623  3.6315   1
   3  13   0 58.7404  3.7859   7
   4  13   0 44.3334  3.2031   7
  -4  13   0 41.6431  2.8768   1
  -5  13   0 43.9069  2.6992   1
   5  13   0 47.4822  3.0350   7
   6  13   0 39.9814  2.3766   7
   0 -14   0 248.793   7.957   4
   0  14   0 253.281   7.553   4
  -1 -14   0 168.585   5.513   4
   1 -14   0 160.286   5.969   4
   1  14   0 160.778   5.782   4
  -2 -14   0 51.3309  1.9341   4
   2  14   0 46.9832  3.2363   7
   2  14   0 48.6192  2.8954   4
  -2  14   0 51.2580  3.1255   1
  -3  14   0 230.445   8.010   1
   3  14   0 222.991   7.476   4
   3  14   0 237.488   8.434   7
  -4  14   0 30.3433  2.1867   1
   4  14   0 27.4171  2.5207   7
   5  14   0 3.36863 0.98590   7
  -5  14   0 3.81904 0.86059   1
   0 -15   0 -0.2929  0.6577   4
   0  15   0 0.20595 0.54479   4
   1 -15   0 217.803   6.905   4
  -1 -15   0 224.480   6.248   4
   1  15   0 214.792   6.654   4
   2 -15   0 18.1298  1.8059   4
   2  15   0 19.9771  1.7982   4
   2  15   0 17.3379  1.9570   7
   3  15   0 2.08741 0.84860   4
   3  15   0 4.22532 1.12943   7
  -4  15   0 102.567   3.788   1
   4  15   0 98.6251  4.0765   7
   0 -16   0 311.397   8.192   4
   1 -16   0 93.0483  3.3315   4
   2 -16   0 118.678   3.944   4
  -6   0   1 229.269   8.661  10
  -5   0   1 0.64954 0.56809  10
  -5   0   1 0.44570 0.54913   2
   4   0  -1 9999.99  437.82  15
  -3   0   1 0.59810 0.50547   8
   3   0  -1 1.61997 0.94893  15
  -3   0   1 0.42753 0.38963   2
  -2   0   1 3797.51  132.75   8
   1   0  -1 -0.1100  0.3049  15
  -1   0   1 0.06184 0.35090  15
  -1   0   1 0.06412 0.09751   9
  -1   0   1 1.60022 0.34258   8
   3   0   1 0.29983 0.44643   6
  -3   0  -1 0.34057 0.40515   2
   3   0   1 -0.0910  0.3812  12
   4   0   1 2607.03   82.43   2
   4   0   1 2599.71   76.35  12
  -4   0  -1 2602.83   82.37   2
  -5   0  -1 0.88693 0.66361   2
   5   0   1 0.93267 0.68399   2
   6   0   1 1335.92   43.92   2
  -6   0  -1 1337.53   41.15  10
  -7   0  -1 -0.0738  0.5110   3
  -7   0  -1 -0.7834  0.7915  10
  -8   0  -1 16.6606  1.2658   3
  -8  -1   1 478.270  13.071   3
  -6  -1   1 37.1637  2.5752  10
   6   1  -1 35.2148  2.9031  12
  -6   1   1 39.1853  2.7448   2
  -6   1   1 36.1048  2.6230  10
  -5  -1   1 248.579   9.037  10
  -5   1   1 259.169   9.180  10
  -5   1   1 250.758   9.610   2
   5   1  -1 262.541  11.993   6
  -5   1   1 259.136  10.960   8
   4  -1  -1 1047.28   46.46  15
  -4  -1   1 925.964  32.156   2
  -4   1   1 969.768  32.529   2
   4   1  -1 1049.47   39.37   6
  -4   1   1 1026.82   36.74   8
   4   1  -1 1017.54   46.94  15
  -4   1   1 996.243  30.252  10
  -3  -1   1 713.466  26.950   8
   3  -1  -1 773.209  34.521  15
  -3   1   1 762.495  27.527   8
  -3   1   1 733.345  24.380   2
   3   1  -1 782.073  35.052  15
  -3   1   1 748.809  22.609  10
   2  -1  -1 3692.76  154.17  15
  -2   1   1 3348.88  101.49  10
   1   1  -1 2304.09  101.06  15
  -1   1  -1 2.77373 0.37776   9
   1   1   1 3.58535 0.57583   6
   2  -1   1 112.337   4.644   6
   2   1   1 118.815   4.190  12
  -2   1  -1 111.303   4.341   2
   2   1   1 117.547   5.101   6
  -3  -1  -1 156.335   5.893   2
   3   1   1 165.867   5.878  12
   3   1   1 159.808   5.934   2
   3   1   1 158.309   7.124   6
  -3   1  -1 162.523   6.100   2
   4   1   1 407.594  16.626   6
  -4   1  -1 398.849  14.054   2
   4   1   1 409.444  13.319  12
   4   1   1 399.095  13.901   2
   5  -1   1 152.200   6.507   2
   5   1   1 145.205   6.196   2
   5   1   1 144.500   6.242  12
  -5   1  -1 148.518   6.399   2
  -5   1  -1 154.769   6.418  10
  -6  -1  -1 32.2412  2.7466  10
   6  -1   1 33.4580  2.7029   2
  -6   1  -1 32.0677  2.7163  10
  -7  -1  -1 84.3826  3.3025   3
  -7  -1  -1 87.0511  4.8008  10
  -7   1  -1 81.0422  4.7275  10
  -7   1  -1 85.7127  3.1817   3
  -8  -1  -1 75.4130  2.9177   3
  -8   1  -1 71.0438  2.7716   3
  -9  -1  -1 155.077   4.628   3
  -8  -2   1 276.978   8.078   3
  -7  -2   1 61.4344  2.6224   3
  -7   2   1 60.2037  3.7186  10
  -6   2   1 796.185  25.658  10
  -6   2   1 820.667  27.611   2
   6   2  -1 817.032  26.386  12
  -5   2   1 855.444  28.302   2
  -5   2   1 827.348  26.240  10
  -5   2   1 827.192  31.789   8
   5   2  -1 872.537  34.269   6
   4  -2  -1 1001.50   46.81  15
   4   2  -1 1039.24   40.25   6
  -4   2   1 998.831  33.265   2
  -4   2   1 1025.65   30.84  10
  -4   2   1 1038.78   37.59   8
   3  -2  -1 7.49861 1.46878  15
   3   2  -1 6.06915 1.67202  15
   3   2  -1 8.50459 1.52220   6
  -3   2   1 5.84756 0.93502   2
  -3   2   1 6.81621 0.94842  10
   2  -2  -1 5.30377 0.97397  15
   2   2  -1 4.09407 1.21450  15
  -2   2   1 4.78585 0.72134   2
  -2   2   1 3.68903 0.83898   8
   2   2  -1 5.20163 1.08608   6
  -2   2   1 4.41156 0.66094  10
  -2   2   1 5.52387 0.42697   9
   0  -2   1 358.256  16.697  15
   0   2   1 360.821  13.141   8
   0   2  -1 369.416  10.777   9
   0   2   1 372.798  16.373  15
   0   2  -1 365.751  14.016   6
   0   2   1 366.420  11.994  13
  -1   2  -1 909.002  25.512   9
  -1   2  -1 869.018  26.117  10
   2   2   1 368.303  11.909  12
  -2   2  -1 373.679  11.219   9
   2   2   1 394.466  15.201   6
  -2   2  -1 381.081  11.889  10
  -2   2  -1 374.258  12.693   2
  -3   2  -1 2556.17   82.29   2
  -3   2  -1 2594.72   76.10  10
   3   2   1 2533.18  115.96  15
   3   2   1 2657.13   98.19   6
   3   2   1 2679.28   76.39  12
   4   2   1 733.151  29.176   6
   4   2   1 744.437  23.051  12
   4   2   1 686.561  24.069   2
  -4   2  -1 745.957  22.966  10
  -4   2  -1 756.277  24.548   2
  -5   2  -1 808.376  25.168  10
  -5   2  -1 788.528  26.724   2
   5   2   1 792.804  25.227  12
  -5   2  -1 769.310  29.968   8
   6  -2   1 261.890  10.556   2
   6   2   1 248.519  10.063  12
  -6   2  -1 261.567  10.399   2
  -6   2  -1 258.290  10.045  10
  -7  -2  -1 37.8242  3.0146  10
  -7  -2  -1 25.4655  1.8281   3
   7  -2   1 39.9615  3.1259   2
  -7   2  -1 38.2078  1.9068   3
  -7   2  -1 39.5695  3.1184  10
  -8  -2  -1 206.205   6.504   3
  -8   2  -1 207.825   6.256   3
  -9  -2  -1 5.96107 0.70039   3
  -8  -3   1 184.775   5.875   3
  -7  -3   1 91.0867  3.6417   3
  -7   3   1 100.913   5.247   2
   7   3  -1 84.6913  5.2363  12
  -7   3   1 91.9008  4.8155  10
  -6   3   1 387.494  13.394  10
   6   3  -1 376.921  14.047  12
  -6   3   1 366.592  16.100   8
  -6   3   1 393.797  14.402   2
  -5   3   1 1498.72   47.86   2
  -5   3   1 1430.05   53.73   8
   5   3  -1 1468.24   57.59   6
  -5   3   1 1467.51   44.21  10
  -4   3   1 2384.41   75.67   2
   4   3  -1 2362.84   90.68   6
  -4   3   1 2445.00   84.99   8
  -4   3   1 2308.77   69.75  10
   3  -3  -1 14.7225  1.7232  15
   3   3  -1 12.6252  2.4004  15
  -3   3   1 15.7839  1.7150   8
   3   3  -1 11.8325  1.8374   6
  -3   3   1 13.6638  1.2250  10
  -3   3   1 12.8310  0.7069   9
  -3   3   1 14.6211  1.3653   2
  -2  -3   1 458.673  23.161  15
   2   3  -1 504.859  23.249  15
  -2   3   1 497.195  16.232   2
  -2   3   1 494.559  14.966  10
  -1  -3   1 436.930  20.887  15
   1   3  -1 416.334  14.323  14
  -1   3   1 453.356  17.466   6
   1   3  -1 455.637  14.786  13
   1   3  -1 441.463  20.816  15
   1   3  -1 474.811  17.673   6
   0  -3   1 39.6047  1.8279  13
   0  -3   1 37.3257  2.7534  15
   0   3   1 45.4598  2.1007   8
   0   3   1 47.1912  2.4873   6
   0   3   1 41.0095  1.8496  13
   0   3   1 42.8798  2.4634  15
  -1   3  -1 410.277  12.587  10
   1   3   1 408.190  19.262  15
   1   3   1 434.472  16.436   6
  -1   3  -1 396.815  15.747   6
  -1   3  -1 420.397  12.310   9
   1   3   1 404.268  12.704  12
   2   3   1 5367.24  235.45  15
  -3   3  -1 174.047   6.427  10
  -3   3  -1 171.616   6.749   2
   3   3   1 162.598   6.342   2
   3   3   1 164.691  10.086  15
   3   3   1 181.921   6.629  12
   3   3   1 184.701   8.270   6
   4   3   1 1602.35   48.31  12
   4   3   1 1577.92   61.78   6
  -4   3  -1 1624.19   48.03  10
  -4   3  -1 1604.12   51.75   2
  -5   3  -1 33.5120  2.5745   2
  -5   3  -1 29.8774  2.4816  10
   5   3   1 31.4087  2.7247  12
  -5   3  -1 27.8910  2.8057   8
   6  -3   1 11.7565  1.9083   2
  -6   3  -1 12.4214  1.9731  10
   6   3   1 12.7758  2.1237  12
  -6   3  -1 12.0053  1.8966   2
  -7  -3  -1 163.381   5.566   3
   7  -3   1 155.001   7.561   2
  -7   3  -1 151.243   7.076  10
  -7   3  -1 160.120   5.156   3
  -8  -3  -1 66.4306  2.8451   3
  -8   3  -1 64.5107  2.5278   3
  -9  -3  -1 155.296   4.750   3
  -9  -4   1 366.339  10.168   3
  -8  -4   1 41.5363  2.1626   3
  -7  -4   1 224.919   7.125   3
   7   4  -1 218.647  10.181  14
  -7   4   1 210.738   9.308   2
   7   4  -1 211.296   9.485  12
  -7   4   1 206.593   8.635  10
   6   4  -1 298.142  14.759   6
  -6   4   1 288.802  13.470   8
   6   4  -1 294.473  11.772  12
  -6   4   1 310.047  12.015   2
  -6   4   1 303.265  11.095  10
  -5   4   1 93.1940  5.8083   8
   5   4  -1 97.7212  6.4153   6
  -5   4   1 103.499   5.133   2
  -5   4   1 101.812   4.760  10
  -4   4   1 2941.14  106.39   8
  -4   4   1 3004.01   94.89   2
  -4   4   1 3012.06   87.43  10
   4   4  -1 2984.68  113.69   6
   3   4  -1 52.5215  4.5432  15
  -3   4   1 52.8477  3.4110   8
  -3   4   1 47.4580  2.5483  10
  -3   4   1 47.2212  2.7399   2
  -3   4   1 50.1501  1.9949   9
   3   4  -1 46.7630  3.5507   6
   2   4  -1 4796.93  174.55   6
  -2   4   1 4704.00  174.02   6
   2   4  -1 4550.11  204.69  15
   2   4  -1 4672.36  148.51  13
   2   4  -1 4556.02  140.12  14
  -1  -4   1 3353.84  153.74  15
   1   4  -1 3349.79  105.33  14
  -1   4   1 3321.04  109.52   2
   1   4  -1 3723.48  131.05   6
   1   4  -1 3512.49  111.61  13
  -1   4   1 3663.90  130.85   6
   1   4  -1 3539.78  153.71  15
   1  -4   1 499.306  23.544  15
  -1   4  -1 530.314  15.330   9
   1   4   1 522.880  17.123  13
   1   4   1 512.377  15.741  12
   1   4   1 525.584  23.868  15
   1   4   1 493.652  16.322  14
  -1   4  -1 527.195  15.613  10
  -1   4  -1 480.859  16.767   2
   2   4   1 328.767  13.454   6
   2   4   1 306.869  15.922  15
  -2   4  -1 310.908  10.263  10
  -2   4  -1 310.549  10.998   2
  -2   4  -1 313.089   9.802   9
   2   4   1 320.374  10.492  12
  -3   4  -1 696.286  20.765   9
  -3   4  -1 696.177  23.548   2
   3   4   1 731.383  28.419   6
  -3   4  -1 717.258  21.931  10
   3   4   1 684.086  22.136  12
   4   4   1 20.5825  2.8063   6
  -4   4  -1 20.3829  1.9220   2
  -4   4  -1 20.4775  1.8733  10
   4   4   1 21.2918  2.4129  12
   5   4   1 20.9337  2.5570  12
   5   4   1 23.9167  3.3593   6
  -5   4  -1 27.3420  2.3728  10
  -5   4  -1 27.4607  2.4207   2
  -6  -4  -1 260.949   8.315   3
  -6   4  -1 278.175  10.358  10
  -6   4  -1 263.456  10.787   2
  -6   4  -1 240.195  12.106   8
   6   4   1 254.335  10.613  12
   7  -4   1 360.040  14.576   2
  -7  -4  -1 383.893  11.314   3
  -7   4  -1 385.080  10.751   3
   7   4   1 354.292  14.021  12
  -8  -4  -1 2.92519 0.75964   3
  -9  -4  -1 67.3379  2.4736   3
  -9  -5   1 25.0620  1.3203   3
  -8  -5   1 503.082  14.362   3
  -7  -5   1 1.13002 0.79634   3
   7   5  -1 2.32015 1.43333  14
   7   5  -1 1.00737 1.12238  12
  -7   5   1 2.11848 1.10784   2
  -6  -5   1 501.101  15.135   3
  -6   5   1 500.746  15.471   1
   6   5  -1 515.438  23.473   6
  -6   5   1 534.440  19.238   2
  -6   5   1 566.949  17.940  10
   6   5  -1 516.309  18.598  12
   6   5  -1 549.382  19.772  14
  -6   5   1 494.309  21.515   8
   5   5  -1 155.038   7.248  12
  -5   5   1 150.456   8.164   8
  -5   5   1 161.843   6.675  10
   5   5  -1 154.432   8.952   6
   5   5  -1 140.671   7.351  14
  -5   5   1 156.820   7.107   2
  -4   5   1 568.917  18.853  10
  -4   5   1 590.762  20.516   2
  -4   5   1 627.798  23.468   8
   4   5  -1 575.672  24.848   6
   4   5  -1 577.777  20.316  14
   3  -5  -1 4.17418 0.66707  11
  -3   5   1 3.99512 0.93230  10
  -3   5   1 5.56278 0.74911   9
  -3   5   1 8.42658 1.62831   8
   3   5  -1 5.40490 1.47404   6
  -3   5   1 6.22705 1.17890   2
   3   5  -1 5.24737 1.27800  14
   2  -5  -1 612.066  20.578  11
   2   5  -1 639.231  21.259  14
  -2   5   1 661.204  25.549   6
  -2   5   1 666.846  21.559   2
   2   5  -1 637.211  21.673  13
   2   5  -1 643.169  30.694  15
   2   5  -1 671.901  26.087   6
  -1   5   1 143.262   6.598   6
   1   5  -1 143.537   5.471  13
   1   5  -1 142.706   6.767   6
   1   5  -1 137.095   7.986  15
   1   5  -1 137.558   5.793  14
  -1   5   1 144.756   5.482   2
   1  -5   1 225.445   8.235  11
   1  -5   1 232.927  11.892  15
  -1   5  -1 241.189   7.885   9
  -1   5  -1 242.902   9.916   6
   1   5   1 254.295  10.679   6
   1   5   1 242.154   8.076  12
   1   5   1 234.069   8.620  13
  -1   5  -1 237.492   8.487   2
   1   5   1 242.047   8.551  14
   1   5   1 241.693  12.134  15
   2  -5   1 18.0840  1.3020  11
   2   5   1 21.8042  2.2865   6
  -2   5  -1 20.3115  1.3778   9
   2   5   1 19.0193  2.5826  15
   2   5   1 18.5827  1.7369  12
  -2   5  -1 20.8502  1.6389   2
   2   5   1 17.0930  1.5059  13
  -2   5  -1 21.7885  1.5885  10
   3  -5   1 329.371  11.258  11
   3   5   1 357.984  11.984  12
  -3   5  -1 324.811  10.694   9
   3   5   1 344.396  15.121   6
  -3   5  -1 341.936  12.340   2
  -3   5  -1 341.945  11.518  10
  -4   5  -1 803.881  25.016  10
  -4   5  -1 771.361  26.875   2
   4   5   1 798.214  25.541  12
   4   5   1 790.625  32.485   6
  -5   5  -1 1192.01   35.32  10
  -5   5  -1 1129.31   37.91   2
  -5   5  -1 1075.45   42.71   8
   5   5   1 1126.93   35.82  12
   5   5   1 1122.64   45.69   6
  -6  -5  -1 1.10327 0.80696   3
  -6   5  -1 0.96567 0.95927   2
  -6   5  -1 2.04379 1.34088   8
  -6   5  -1 4.54273 0.86386   3
   6   5   1 2.16522 1.22779  12
  -6   5  -1 6.12074 1.50884  10
   7  -5   1 1.08064 1.05392   2
  -7  -5  -1 -0.1807  0.6220   3
  -7   5  -1 1.18738 1.02390   2
  -8  -5  -1 119.124   4.403   3
  -9  -5  -1 98.1361  3.2841   3
  -9  -6   1 111.300   3.618   3
  -8  -6   1 5.34428 0.96718   3
  -7  -6   1 8.84886 1.33497   3
  -7   6   1 7.29935 1.68206   2
  -6  -6   1 15.3086  1.7634   3
   6   6  -1 10.3216  2.3856  14
  -6   6   1 15.1339  1.9622   1
   6   6  -1 16.0585  2.5738  12
  -6   6   1 14.7784  2.2720   2
  -5   6   1 82.9917  5.6611   8
   5   6  -1 81.7299  5.3386  14
  -5   6   1 83.5836  4.8054   2
   5   6  -1 93.8558  5.2305  12
   5   6  -1 78.0568  6.1137   6
   4  -6  -1 59.3728  2.9159  11
   4   6  -1 58.3075  3.8504  12
  -4   6   1 60.2533  4.4233   8
   4   6  -1 60.2088  4.8424   6
  -4   6   1 63.5304  3.7866   2
   4   6  -1 64.4713  4.2782  14
  -4   6   1 54.8653  2.4252   9
   3  -6  -1 934.534  31.011  11
   3   6  -1 984.745  39.307   6
  -3   6   1 975.833  36.765   8
   3   6  -1 1004.90   32.07  14
  -3   6   1 969.535  28.730   9
  -3   6   1 1008.63   32.57   2
   2  -6  -1 24.3621  1.8064  11
   2   6  -1 19.3262  2.3403  14
  -2   6   1 26.0936  2.3566   6
   2   6  -1 22.7394  3.0735  15
  -2   6   1 22.5750  1.8818   2
  -2   6   1 27.3218  2.4591   8
  -2   6   1 28.8302  1.7161   9
   2   6  -1 25.1868  1.8214  13
   2   6  -1 23.6844  2.5492   6
  -1   6   1 717.751  23.886   2
  -1   6   1 786.506  27.168   8
   1   6  -1 725.134  24.179  13
   1   6  -1 716.042  23.615  14
  -1   6   1 739.905  28.657   6
   1   6  -1 688.115  33.840  15
   1   6  -1 710.568  28.809   6
   1   6  -1 722.463  22.161  12
   0   6   1 12.1181  1.4228  14
   0   6   1 17.2946  1.4947   8
   0   6  -1 11.5896  1.4729  14
   0   6  -1 8.67793 1.15778   9
   0   6  -1 11.3848  1.7359   6
   0   6   1 9.75235 1.70549   6
   0   6   1 10.2662  1.2389  12
   0   6   1 13.4675  1.1542  13
   0   6   1 11.9948  1.0895   2
   1   6   1 2237.81  105.41  15
   1   6   1 2380.23   76.74  13
   1   6   1 2487.36   90.59   6
  -1   6  -1 2432.56   89.69   6
  -1   6  -1 2332.38   75.26   2
  -1   6  -1 2412.66   68.37   9
   1   6   1 2403.59   69.86  12
   1   6   1 2354.89   72.64  14
   2  -6   1 200.833   7.486  11
   2   6   1 197.888   7.848  13
   2   6   1 199.698   9.948   6
  -2   6  -1 198.243   7.821   2
   2   6   1 210.659   7.705  12
   2   6   1 199.200  11.545  15
  -2   6  -1 214.781   7.186   9
   2   6   1 214.716   8.210  14
   3  -6   1 561.573  18.771  11
  -3   6  -1 569.834  18.465  10
  -3   6  -1 586.807  19.908   2
   3   6   1 597.107  19.794  14
  -3   6  -1 558.582  17.566   9
   3   6   1 575.981  18.914  12
   3   6   1 566.838  24.297   6
   4  -6   1 96.9711  4.2186  11
  -4   6  -1 95.8032  5.0543   2
   4   6   1 92.5821  6.4120   6
  -4   6  -1 99.4966  4.8399  10
   4   6   1 95.9544  5.1488  12
   5  -6   1 128.590   5.396  11
   5   6   1 137.815   7.232  14
   5   6   1 128.073   8.328   6
  -5   6  -1 126.191   7.603   8
  -5   6  -1 119.164   6.336   2
  -5   6  -1 141.051   6.345  10
   5   6   1 157.756   7.118  12
  -5   6  -1 115.787   5.242   1
  -6  -6  -1 1.89611 0.89216   3
   6  -6   1 1.00327 0.74039  11
   6   6   1 3.10376 1.59852  14
   6   6   1 2.02937 1.24648  12
  -6   6  -1 0.66151 0.97726  10
   7  -6   1 19.4915  2.0695  11
  -7  -6  -1 19.1188  1.8991   3
  -8  -6  -1 24.3293  1.7120   3
  -9  -6  -1 6.14935 0.69967   3
  -9  -7   1 165.311   4.980   3
  -8  -7   1 41.0001  2.2413   3
   7  -7  -1 411.416  15.039  11
  -7  -7   1 433.326  12.955   3
  -7   7   1 432.606  13.081   1
   6  -7  -1 43.9998  2.9638  11
  -6  -7   1 44.3028  2.8910   3
  -6   7   1 40.5339  2.9088   1
   6   7  -1 65.0552  4.9726  14
   6   7  -1 38.0262  3.5824  12
  -6   7   1 45.4014  3.5644   2
   5  -7  -1 90.4231  4.2992  11
  -5   7   1 73.3250  3.9888   1
  -5   7   1 73.9139  5.5865   8
   5   7  -1 70.7048  6.0842   6
   5   7  -1 81.4544  5.6270  14
   5   7  -1 90.2825  5.3110  12
  -5   7   1 96.0828  5.1896   2
   4  -7  -1 1241.89   40.10  11
   4   7  -1 1276.10   41.45  14
  -4   7   1 1242.09   47.34   8
   4   7  -1 1232.17   50.65   6
   4   7  -1 1269.23   39.39  12
  -4   7   1 1290.26   41.98   2
   3  -7  -1 1399.19   45.07  11
   3   7  -1 1394.13   43.40  12
  -3   7   1 1436.49   46.55   2
   3   7  -1 1392.53   56.03   6
  -3   7   1 1495.57   52.65   8
   3   7  -1 1454.25   45.71  14
  -3   7   1 1371.22   41.39   9
  -2   7   1 276.672  11.850   8
   2   7  -1 269.299  10.664  14
  -2   7   1 258.567  10.114   2
  -2   7   1 280.205  12.123   6
  -2   7   1 273.227   9.196   9
   2   7  -1 274.112  12.677   6
   2   7  -1 254.002  10.075  13
   2   7  -1 274.439   9.680  12
  -1   7   1 3007.61  103.90   8
   1   7  -1 3004.97  111.05   6
  -1   7   1 3014.40  110.72   6
  -1   7   1 2803.21   92.46   2
   1   7  -1 2809.82   85.53  12
   1   7  -1 2919.65   89.39  14
   0   7  -1 16.8517  1.9084   6
   0   7   1 10.5586  1.9446   6
   0   7   1 11.7590  1.4969  14
   0   7  -1 11.3157  1.4384   9
   1   7   1 200.137   8.140  14
   1   7   1 219.476  10.154   6
  -1   7  -1 202.603   7.784   2
   1   7   1 211.804   7.546  12
   1   7   1 202.677   7.920  13
  -1   7  -1 206.570   7.469   9
   2  -7   1 776.633  25.858  11
   2   7   1 805.038  32.456   6
   2   7   1 802.770  26.204  14
  -2   7  -1 893.380  26.587   2
   2   7   1 769.715  24.855  12
  -2   7  -1 755.023  23.923   9
   2   7   1 735.546  26.783  13
  -3   7  -1 1.37612 0.79052   2
  -3   7  -1 0.57008 0.57140   9
   3   7   1 0.44078 0.96050  14
   3   7   1 -0.0420  0.9148   6
   3   7   1 0.27715 0.77350  12
   4  -7   1 53.4864  3.1710  11
   4   7   1 57.1579  3.9356  12
   4   7   1 50.1583  4.7503   6
  -4   7  -1 56.9893  3.7346   2
   4   7   1 56.3177  4.2031  14
   5  -7   1 497.996  17.204  11
  -5  -7  -1 480.522  14.885   3
   5   7   1 493.985  17.973  12
  -5   7  -1 504.070  18.507   2
   5   7   1 482.931  22.794   6
  -5   7  -1 490.259  15.100   1
   5   7   1 525.552  19.143  14
  -6  -7  -1 151.505   5.848   3
   6  -7   1 158.484   6.684  11
  -6   7  -1 145.478   7.386   2
   6   7   1 149.673   8.295  14
   6   7   1 143.541   7.573  12
  -6   7  -1 153.616   6.169   1
  -7  -7  -1 49.6905  2.8230   3
   7  -7   1 45.6949  3.0956  11
  -8  -7  -1 303.442   9.184   3
  -9  -7  -1 124.198   3.814   3
  -9  -8   1 7.12448 0.67163   3
  -8  -8   1 82.2133  3.3771   3
  -7  -8   1 10.3783  1.4848   3
  -7   8   1 9.88915 1.55068   1
  -6  -8   1 2.61390 1.02819   3
   6  -8  -1 1.59168 1.05910  11
   6   8  -1 0.16409 1.40535  14
   6   8  -1 -0.4740  0.8865  12
  -6   8   1 0.15139 0.82291   2
  -6   8   1 0.97095 0.88195   1
  -5  -8   1 207.642   7.955   3
   5  -8  -1 234.098   9.397  11
  -5   8   1 221.731   8.234   1
  -5   8   1 234.332  10.062   2
   5   8  -1 224.160   9.956  12
   5   8  -1 243.359  11.108  14
   4  -8  -1 810.654  26.756  11
  -4   8   1 771.350  22.562   1
   4   8  -1 771.169  33.817   6
   4   8  -1 830.452  28.097  14
  -4   8   1 835.032  27.742   2
   4   8  -1 787.354  26.273  12
  -4   8   1 760.045  31.343   8
   3   8  -1 1.62416 1.21107   6
  -3   8   1 3.43774 1.37854   8
   3   8  -1 0.97003 1.21226  14
   3   8  -1 1.43866 0.98579  12
  -3   8   1 2.21158 1.02276   2
  -2   8   1 1488.64   44.08   9
  -2   8   1 1551.55   55.10   8
  -2   8   1 1510.20   48.72   2
   2   8  -1 1526.44   47.83  14
   2   8  -1 1463.56   58.84   6
   2   8  -1 1438.81   45.20  12
   1   8  -1 2397.52   74.36  14
  -1   8   1 2336.96   76.85   2
  -1   8   1 2471.26   86.44   8
  -1   8   1 2487.13   92.19   6
   1   8  -1 2383.13   92.46   6
   0   8  -1 7250.47  217.07  14
   0   8  -1 7204.35  270.69   6
   0   8   1 7238.59  271.03   6
   1   8   1 2783.07   82.35  14
  -1   8  -1 2652.29   77.54   9
   1   8   1 2610.24   78.96  12
   1   8   1 2686.33  102.68   6
   2   8   1 1.52023 1.17513  14
  -2   8  -1 2.67489 0.90484   2
  -2   8  -1 2.06724 0.83999   9
   2   8   1 2.74391 1.01535  12
   2   8   1 2.07146 1.25784   6
   3  -8   1 33.4644  2.7044  11
   3   8   1 32.3246  2.8268  12
   3   8   1 29.4626  3.5366   6
  -3   8  -1 32.9246  2.6572   2
   3   8   1 30.8777  3.5595  14
   4  -8   1 60.5299  3.6434  11
  -4   8  -1 51.2528  3.6788   2
   4   8   1 60.7641  4.5910  14
  -4   8  -1 50.2647  3.2022   1
   4   8   1 58.3370  4.1359  12
  -4   8  -1 50.4290  4.5341   8
   4   8   1 56.1928  5.1909   6
  -5  -8  -1 1.74778 1.02366   3
   5  -8   1 1.42304 1.04631  11
  -5   8  -1 1.11216 0.95083   2
   5   8   1 2.64538 1.41011  12
   5   8   1 2.28233 1.65830  14
  -5   8  -1 0.64548 0.95157   1
  -6  -8  -1 38.5733  2.6157   3
   6  -8   1 41.3233  3.0718  11
  -6   8  -1 35.1393  2.7352   1
  -7  -8  -1 37.9418  2.4064   3
   7   8   1 36.8062  2.8335   7
  -8  -8  -1 52.6485  2.4137   3
  -8  -9   1 138.763   4.668   3
   8   9  -1 131.256   4.999   7
  -7  -9   1 191.807   6.596   3
  -7   9   1 181.372   6.661   1
  -6  -9   1 1.96296 0.99115   3
  -6   9   1 1.65544 1.02716   1
  -5  -9   1 270.071   9.595   3
  -5   9   1 288.623  11.877   2
   5   9  -1 279.898  11.694  12
  -5   9   1 283.317   9.847   1
   5   9  -1 284.809  12.824  14
  -4   9   1 108.474   4.986   1
  -4   9   1 101.921   5.638   2
  -4   9   1 101.238   6.791   8
   4   9  -1 101.355   7.649   6
   4   9  -1 111.143   6.739  14
   4   9  -1 111.869   5.929  12
  -3   9   1 1.12043 1.13595   8
   3   9  -1 7.86617 2.06576  14
   3   9  -1 0.78477 1.24347   6
   3   9  -1 1.98791 1.02204  12
  -3   9   1 1.04109 0.83809   2
  -3   9   1 2.84652 1.09891   1
   2   9  -1 47.8397  3.7431  14
   2   9  -1 47.3715  4.3949   6
  -2   9   1 49.9942  3.2590   2
  -2   9   1 49.1709  3.9845   8
  -1   9   1 1.99200 1.14966   6
  -1   9   1 4.08481 1.12690   9
   1   9  -1 2.34490 1.23780   6
   1   9  -1 2.62804 1.06925  14
   0   9   1 1092.21   44.22   6
   0   9  -1 1103.48   43.98   6
   0   9  -1 1130.56   35.23  14
   1   9   1 268.789  13.506   6
   1   9   1 282.997  10.607  14
   2   9   1 93.4302  6.5253   6
  -2   9  -1 87.2541  4.5866   2
   2   9   1 89.1664  4.7155  12
   2   9   1 91.9096  5.3316  14
   3   9   1 49.4584  3.6027  12
   3   9   1 48.4859  4.0569  14
  -3   9  -1 44.4752  2.9000   1
  -3   9  -1 47.4807  3.3610   2
   3   9   1 43.9533  4.5718   6
  -4   9  -1 144.390   6.947   2
   4   9   1 135.503   7.681  14
   4   9   1 140.350   7.108  12
  -4   9  -1 139.706   5.957   1
  -5  -9  -1 3.14290 1.12849   3
   5  -9   1 1.13972 1.17636  11
  -5   9  -1 2.17656 1.06468   1
   5   9   1 0.91889 1.58409  14
   5   9   1 2.45574 1.44721  12
  -5   9  -1 1.41500 1.04976   2
  -6  -9  -1 41.3625  2.6940   3
  -6   9  -1 42.1646  2.9140   1
  -7  -9  -1 -0.1053  0.5771   3
  -7   9  -1 1.55767 0.84472   1
   7   9   1 -0.3458  0.9645   7
  -8 -10   1 17.7966  1.2218   3
  -7 -10   1 67.7824  3.1629   3
  -7  10   1 68.5734  3.3029   1
  -6 -10   1 33.1302  2.4593   3
  -6  10   1 38.0099  2.7225   1
  -5 -10   1 207.237   7.435   3
  -5  10   1 192.766   7.547   1
  -5  10   1 186.779   8.847   2
  -4  10   1 86.9852  5.0683   2
  -4  10   1 83.6286  4.4089   1
   4  10  -1 77.9257  5.0139  12
   4  10  -1 82.9292  5.7648  14
  -3 -10   1 328.052   8.694   4
  -3  10   1 321.663  12.730   2
  -3  10   1 322.825  10.891   1
  -3  10   1 320.937  14.897   8
   3  10  -1 337.249  13.544  14
   3  10  -1 324.916  16.508   6
  -2  10   1 7.78433 1.50682   1
   2  10  -1 1.32615 1.12319  14
   2  10  -1 1.44325 1.32589   6
   1  10  -1 406.172  14.532  14
   1  10  -1 390.458  18.313   6
   0  10   1 12.9292  2.5791   6
   1  10   1 624.367  27.098   6
  -2  10  -1 1.76870 0.97148   1
   2  10   1 0.33196 0.91434   7
  -2  10  -1 0.88272 1.18307   8
   2  10   1 0.34372 1.13878   6
  -3 -10  -1 501.191  12.575   4
  -3 -10  -1 485.199  12.526   4
  -3  10  -1 480.183  17.766   2
   3  10   1 505.125  18.539  14
   3  10   1 487.157  17.357  12
  -3  10  -1 481.513  21.009   8
  -3  10  -1 475.133  15.023   1
  -4  10  -1 149.730   7.284   2
   4  10   1 151.910   7.582  12
   4  10   1 156.667   8.352  14
  -4  10  -1 155.699   6.481   1
  -5 -10  -1 19.0305  2.1394   3
  -5  10  -1 22.9663  2.5270   1
  -6 -10  -1 204.699   7.389   3
   6  10   1 220.594   8.189   7
  -6  10  -1 214.243   7.683   1
  -7 -10  -1 53.1160  2.6594   3
   7  10   1 55.8958  3.0730   7
  -7  10  -1 56.8163  2.7461   1
  -7 -11   1 177.164   5.969   3
   7  11  -1 192.119   6.632   7
  -7  11   1 174.517   5.979   1
  -6 -11   1 0.66803 0.77058   3
  -6  11   1 0.90719 0.82703   1
  -5  11   1 0.33821 0.90189   1
  -4  11   1 23.7991  2.8713   2
  -4  11   1 27.0277  2.7783   1
  -3 -11   1 161.496   4.630   4
  -3  11   1 156.699   6.586   1
   3  11  -1 163.487   8.025  14
  -2 -11   1 293.322   8.823   4
  -2  11   1 289.620  10.209   1
   2  11  -1 314.130  12.165  14
  -2  11   1 311.956   8.173   4
  -1 -11   1 403.998  12.026   4
  -1  11   1 412.085  11.424   4
   1  11  -1 429.196  15.157  14
   0  11   1 377.123  11.176   4
   0  11  -1 404.546  11.283   4
  -1 -11  -1 11.8157  1.7024   4
  -1  11  -1 18.1007  1.7629   4
  -1  11  -1 11.6068  1.8176   1
   1  11   1 13.7458  2.0597   7
   1  11   1 11.7400  2.7005   6
  -2 -11  -1 928.397  23.228   4
  -2  11  -1 912.393  25.902   1
   2  11   1 899.362  26.772   7
  -3 -11  -1 27.3053  1.4790   4
  -3  11  -1 26.0555  2.7781   1
   3  11   1 35.6866  3.4284   7
   4  11   1 234.119   9.157   7
  -4  11  -1 236.219   8.765   1
  -5  11  -1 99.4837  4.8170   1
   5  11   1 102.641   5.211   7
  -6 -11  -1 -0.3809  0.6500   3
  -6  11  -1 -0.4003  0.7748   1
   6  11   1 -0.3454  0.8792   7
  -7 -11  -1 6.82869 0.95304   3
  -7  11  -1 9.78271 1.14316   1
   7  11   1 10.0253  1.3384   7
   7  12  -1 1.37731 0.74816   7
  -7  12   1 2.51781 0.67739   1
  -6  12   1 1.37498 0.79559   1
   6  12  -1 2.61168 1.06969   7
  -5  12   1 86.7815  4.2841   1
   5  12  -1 89.8913  4.6463   7
  -4  12   1 184.052   7.304   1
   4  12  -1 193.317   7.689   7
   3  12  -1 220.699   8.513   7
  -3  12   1 216.682   8.193   1
  -2 -12   1 85.6797  3.5452   4
   2  12  -1 85.9115  4.6059   7
  -2  12   1 82.1799  4.3564   1
  -1 -12   1 5.87470 1.41862   4
  -1  12   1 7.51857 1.23479   4
   1  12  -1 6.28507 1.58700   4
   0 -12   1 931.282  24.585   4
   0 -12  -1 908.462  24.443   4
   0  12   1 948.009  24.080   4
   0  12  -1 948.732  24.080   4
  -1 -12  -1 479.678  13.645   4
   1  12   1 464.782  15.518   7
  -1  12  -1 504.688  13.225   4
   1  12   1 480.188  13.914   4
  -1  12  -1 512.052  15.201   1
  -2 -12  -1 9.15195 1.28981   4
   2  12   1 11.2052  2.0532   7
  -2  12  -1 10.5561  1.8405   1
  -3  12  -1 42.1269  3.0930   1
   3  12   1 31.1429  3.2929   7
  -4  12  -1 77.3929  4.2329   1
   4  12   1 86.9490  4.7103   7
   5  12   1 1.51589 1.10959   7
  -5  12  -1 2.16987 0.98934   1
  -6  12  -1 2.69634 0.89855   1
   6  12   1 3.86372 1.08619   7
   6  13  -1 37.9073  2.3240   7
  -6  13   1 33.3366  1.9756   1
   5  13  -1 52.2574  3.2594   7
  -5  13   1 55.5733  3.0299   1
  -4  13   1 306.367  10.337   1
   4  13  -1 325.125  10.980   7
  -3  13   1 85.9839  4.3580   1
   3  13  -1 86.8876  4.6253   7
  -2 -13   1 251.536   7.008   4
   2  13  -1 229.683   8.751   7
   2  13  -1 233.921   7.953   4
  -2  13   1 233.836   8.493   1
  -1 -13   1 130.181   4.930   4
   1  13  -1 127.978   5.080   4
  -1  13   1 122.399   4.309   4
   0 -13  -1 1029.44   26.50   4
   0 -13   1 1011.29   26.61   4
   0  13   1 1040.84   26.15   4
   0  13  -1 1023.93   26.11   4
  -1 -13  -1 1402.40   34.57   4
  -1  13  -1 1396.26   33.95   4
   1  13   1 1395.52   34.98   4
   1  13   1 1359.64   39.07   7
  -1  13  -1 1392.59   37.79   1
  -2 -13  -1 15.9767  1.4618   4
  -2  13  -1 16.5297  2.2037   1
   2  13   1 17.5054  2.3796   7
   2  13   1 17.2760  2.0616   4
  -3  13  -1 34.4459  2.7268   1
   3  13   1 30.2000  3.0587   7
   4  13   1 2.54265 1.17274   7
  -4  13  -1 1.82799 1.00000   1
   5  13   1 40.7444  2.7617   7
  -5  13  -1 37.6115  2.4352   1
   6  13   1 0.80459 0.77510   7
  -6  13  -1 0.81840 0.60951   1
  -5  14   1 0.00691 0.56972   1
   5  14  -1 -0.2607  0.6635   7
  -4  14   1 3.55571 1.03820   1
   4  14  -1 4.01181 1.16399   7
  -3  14   1 134.432   5.440   1
   3  14  -1 143.924   5.822   7
   3  14  -1 134.901   5.179   4
   2  14  -1 12.6740  1.6712   4
   2  14  -1 12.3061  1.8315   7
  -1 -14   1 24.9912  1.9778   4
   1 -14  -1 22.8496  2.2475   4
   1  14  -1 19.6427  2.0022   4
   0 -14  -1 2.02014 0.99848   4
   0 -14   1 0.32724 0.94693   4
   0  14   1 0.89533 0.80616   4
   0  14  -1 2.31193 0.96288   4
   1 -14   1 40.0204  2.7123   4
  -1 -14  -1 46.3160  2.5148   4
   1  14   1 41.1288  3.0806   7
   1  14   1 40.1495  2.5534   4
  -2 -14  -1 46.3475  1.7941   4
  -2  14  -1 46.7618  3.0123   1
   2  14   1 42.7924  3.1827   7
   2  14   1 44.9577  2.7243   4
   3  14   1 89.0687  4.4858   7
   3  14   1 83.9051  3.8641   4
  -3  14  -1 88.8656  4.1777   1
   4  14   1 144.629   5.773   7
  -4  14  -1 136.028   5.311   1
   5  14   1 181.597   6.280   7
  -5  14  -1 169.727   5.769   1
  -4  15   1 26.4884  1.6607   1
   4  15  -1 23.4647  1.6963   4
   4  15  -1 26.4753  1.9081   7
  -3  15   1 344.887  10.207   1
   3  15  -1 343.607  10.758   7
   2 -15  -1 94.1650  3.8384   4
   2  15  -1 97.2702  3.7942   4
  -1 -15   1 41.7324  1.9959   4
   1 -15  -1 42.3036  2.4677   4
   1  15  -1 41.2617  2.2398   4
   0 -15  -1 5.42822 1.06984   4
   0 -15   1 6.51275 1.14581   4
   0  15  -1 5.19735 0.83479   4
   0  15   1 5.42080 0.80874   4
  -1 -15  -1 360.542   9.221   4
   1 -15   1 335.827   9.876   4
   1  15   1 341.438   9.615   4
   2 -15   1 9.27119 1.43697   4
   2  15   1 11.6396  1.6220   7
   2  15   1 11.7685  1.4116   4
  -2  15  -1 10.7779  1.4718   1
   3  15   1 2.53402 0.95761   7
  -3  15  -1 1.29456 0.73545   1
   3  15   1 1.32518 0.78277   4
   4  15   1 0.00094 0.62843   4
   4  15   1 -0.1835  0.6431   7
  -4  15  -1 0.41728 0.57604   1
   3  16  -1 4.50599 0.76244   4
   2 -16  -1 13.0329  1.2576   4
   2  16  -1 13.7244  1.1557   4
   1 -16  -1 270.673   7.541   4
   0 -16   1 70.0949  2.5231   4
   0 -16  -1 71.7135  2.5451   4
   1 -16   1 568.340  14.429   4
   2 -16   1 4.72455 0.86055   4
   2  16   1 4.35431 0.69765   4
   3  16   1 5.81966 0.72896   4
  -5   0   2 -0.1755  0.4652  10
  -4   0   2 46.1289  2.3725  10
  -4   0   2 47.9610  2.9523   8
   4   0  -2 44.4141  4.1309  15
  -4   0   2 59.3316  2.6570   2
  -3   0   2 0.30034 0.36647  10
  -3   0   2 0.41612 0.38385   2
  -3   0   2 0.16136 0.45919   8
   3   0  -2 0.35586 0.65777  15
  -1   0   2 0.04600 0.35200  15
   1   0  -2 1.65734 0.57658  15
  -1   0   2 0.22247 0.20824   9
   1   0   2 0.74708 0.35096   6
  -2   0  -2 214.911   7.426   2
   2   0   2 199.389   6.847  12
   2   0   2 212.647   8.433   6
   2   0   2 213.101   7.416   2
   3   0   2 0.49756 0.48024  12
   3   0   2 1.55484 0.59670   2
  -3   0  -2 1.50318 0.58668   2
   4   0   2 13.4251  1.5813   2
   5   0   2 0.51591 0.64381   2
   6   0   2 374.564  14.046   2
  -6   0  -2 355.415  13.328  10
  -7   0  -2 -0.3542  0.8724  10
  -7   0  -2 -0.0668  0.5093   3
  -8   0  -2 1.21625 0.57097   3
  -9   0  -2 0.21610 0.35206   3
  -6   1   2 206.858   7.851  10
  -5   1   2 569.108  17.923  10
  -5   1   2 563.241  21.848   8
   5   1  -2 581.539  23.843   6
  -5   1   2 551.805  19.257   2
   4  -1  -2 397.066  19.084  15
  -4  -1   2 368.325  14.462   8
  -4  -1   2 368.184  12.033  10
   4   1  -2 386.379  19.492  15
  -4   1   2 388.258  13.208   2
  -4   1   2 382.027  12.215  10
  -4   1   2 378.801  14.982   8
  -3  -1   2 617.450  23.449   8
   3  -1  -2 690.077  29.899  15
  -3   1   2 638.077  21.174   2
   3   1  -2 645.912  30.303  15
  -3   1   2 638.452  19.485  10
  -3   1   2 661.669  23.946   8
  -2  -1   2 1272.83   58.31  15
   2  -1  -2 1393.62   57.80  15
  -2   1   2 1244.40   46.39   8
  -2   1   2 1253.11   37.97  10
   2   1  -2 1304.83   58.30  15
  -2   1   2 1367.04   36.96   9
  -1  -1   2 22.4380  1.9177  15
   1  -1  -2 22.8653  1.0240  13
  -1  -1   2 24.4949  1.0910   9
   1   1  -2 26.2839  1.1259   9
  -1   1   2 27.1681  1.6174  15
   1   1  -2 24.8514  2.0403  15
   1   1  -2 25.4729  1.0708  13
   0   1  -2 91.7822  3.0416   9
   0   1   2 86.4767  3.9472   6
   1   1   2 611.915  18.733  12
   1   1   2 641.825  24.007   6
   2   1   2 254.562   8.943   2
   2   1   2 263.917   8.501  12
  -2   1  -2 260.010   9.022   2
   2   1   2 261.255  10.585   6
   3   1   2 1834.00   58.68   2
  -3   1  -2 1877.74   58.85   2
   3   1   2 1850.90   54.56  12
   3   1   2 1834.23   69.85   6
   4  -1   2 43.1728  2.6731   2
   4   1   2 42.1370  2.5418   2
   4   1   2 45.0539  2.7050  12
  -4   1  -2 39.3627  2.5639   2
   5  -1   2 658.530  22.381   2
  -5   1  -2 651.581  21.160  10
   5   1   2 612.408  20.753  12
   5   1   2 655.413  22.226   2
  -6  -1  -2 60.1621  3.9694  10
   6  -1   2 62.5552  3.9190   2
  -6   1  -2 57.8133  3.8535  10
  -7  -1  -2 2.52204 1.32039  10
  -7  -1  -2 0.27926 0.56973   3
  -7   1  -2 0.56127 0.57490   3
  -7   1  -2 -0.0216  0.8700  10
  -8  -1  -2 0.25149 0.51471   3
  -8   1  -2 0.43022 0.49073   3
  -9  -1  -2 11.5639  0.8854   3
  -8  -2   2 107.523   3.602   3
   7   2  -2 20.3874  2.6750  12
  -6   2   2 298.070  10.958   2
   6   2  -2 263.050  13.479   6
  -6   2   2 270.447   9.963  10
  -6   2   2 278.009  12.281   8
  -5   2   2 445.523  14.306  10
  -5   2   2 433.267  15.372   2
  -5   2   2 429.750  17.509   8
   5   2  -2 433.881  19.204   6
  -4   2   2 0.11997 0.43286  10
  -4   2   2 0.59707 0.71097   8
  -4   2   2 0.36454 0.49499   2
   4   2  -2 -0.0004  0.8364   6
   3  -2  -2 112.854   5.873  15
  -3   2   2 98.3676  3.9012  10
  -3   2   2 100.303   5.034   8
   3   2  -2 103.835   6.740  15
  -3   2   2 104.847   4.325   2
   2  -2  -2 410.254  16.985  15
  -2  -2   2 360.900  18.059  15
   2   2  -2 369.254  11.124   9
   2   2  -2 385.797  18.113  15
   2   2  -2 353.616  12.239  14
  -2   2   2 377.125  11.491  10
  -2   2   2 365.816  12.504   2
   1  -2  -2 203.053   7.404  13
   1   2  -2 215.557   6.787   9
   1   2  -2 219.357   7.451  13
  -1   2   2 232.402   8.571   8
  -1   2   2 234.103   9.240   6
   1   2  -2 221.864  10.917  15
   0   2  -2 138.177   4.671   9
   0   2   2 150.570   6.240   6
  -1   2  -2 25.8471  1.4135  10
  -1   2  -2 24.8034  1.3033   9
   1   2   2 22.5809  1.7422   6
  -2   2  -2 131.880   5.041   2
   2   2   2 124.882   4.932   2
   2   2   2 125.113   4.813  12
   2   2   2 135.384   6.036   6
  -3   2  -2 139.182   5.383  10
  -3   2  -2 135.361   5.434   2
   3   2   2 132.523   5.273  12
   3   2   2 127.466   5.206   2
   3   2   2 124.440   6.311   6
  -4   2  -2 85.1697  4.1446  10
  -4   2  -2 77.3975  4.0029   2
   4   2   2 79.7980  4.0368  12
   4   2   2 79.8001  3.8744   2
   5  -2   2 20.7253  2.3626   2
   5   2   2 16.2483  2.1689  12
  -5   2  -2 20.3487  2.3009   2
  -5   2  -2 17.8657  2.2222  10
   6  -2   2 57.6439  3.9029   2
  -6   2  -2 60.1446  3.9372  10
   7  -2   2 130.527   6.551   2
  -7  -2  -2 116.079   6.029  10
  -7  -2  -2 128.032   4.584   3
  -7   2  -2 123.347   4.384   3
  -7   2  -2 112.353   5.985  10
  -8  -2  -2 14.6465  1.3658   3
  -8   2  -2 13.8594  1.2156   3
  -9  -2  -2 0.82599 0.43799   3
  -8  -3   2 456.629  12.833   3
  -7  -3   2 226.607   7.083   3
   7   3  -2 218.305   9.602  12
   7   3  -2 226.011  10.278  14
  -7   3   2 227.924   9.491   2
  -6   3   2 30.2549  2.3842  10
  -6   3   2 36.6017  2.7970   2
   6   3  -2 29.7202  3.5940   6
  -6   3   2 30.1676  3.0699   8
  -5   3   2 176.184   8.646   8
  -5   3   2 179.164   7.531   2
  -5   3   2 186.924   6.997  10
   5   3  -2 175.111   9.570   6
  -4   3   2 2.78497 0.88349   2
  -4   3   2 1.47157 0.89479   8
   4   3  -2 3.08114 1.29985   6
  -4   3   2 1.52463 0.64811  10
   3   3  -2 18.5066  2.3847   6
  -3   3   2 16.0525  1.7433   8
  -3   3   2 16.4752  1.3278  10
  -3   3   2 16.0478  0.8070   9
  -3   3   2 15.3782  1.3916   2
   3   3  -2 24.9717  2.9612  15
   3   3  -2 20.2118  1.8250  14
   2   3  -2 507.293  15.027   9
   2   3  -2 536.182  16.685  13
  -2   3   2 521.516  16.781   2
  -2   3   2 466.127  18.934   8
   2   3  -2 513.868  16.523  14
   2   3  -2 472.010  20.260   6
   2   3  -2 518.984  24.084  15
  -1  -3   2 2007.66   97.23  15
  -1   3   2 2343.28   77.65   8
  -1   3   2 2341.71   82.93   6
   1   3  -2 2336.39   82.87   6
   1   3  -2 2061.86   66.67  14
   1   3  -2 2159.46   62.62   9
  -1   3   2 2141.02   69.26   2
   1   3  -2 2215.56   97.40  15
   0  -3   2 35.4054  1.6947  13
   0  -3   2 33.4662  2.7975  15
   0   3   2 33.8424  1.8394   8
   0   3   2 36.9735  2.3028  15
   0   3   2 37.0533  1.7303  13
   0   3   2 37.5678  1.7875  12
   0   3  -2 32.3267  1.7620  14
   0   3  -2 38.7929  1.7484   9
  -1   3  -2 3341.83   92.30  10
   1   3   2 2976.49  100.07   2
  -1   3  -2 3112.92  100.05   2
   1   3   2 3204.96   92.74  12
   1   3   2 3320.75  119.70   6
  -2   3  -2 375.529  12.839   2
  -2   3  -2 393.848  12.062  10
   2   3   2 379.673  15.476   6
  -2   3  -2 385.069  11.521   9
   2   3   2 343.737  12.701   2
   2   3   2 370.276  12.113  12
  -3   3  -2 889.173  28.949   2
   3   3   2 875.144  27.090  12
   3   3   2 898.115  34.620   6
  -3   3  -2 900.548  26.991  10
   3   3   2 832.478  28.675   2
  -4   3  -2 95.5595  4.5783  10
   4   3   2 91.9659  5.5380   6
  -4   3  -2 98.3750  4.7121   2
   4   3   2 90.8735  4.6162  12
   5  -3   2 176.674   7.819   2
  -5   3  -2 184.515   7.631  10
   5   3   2 178.957   7.715  12
  -5   3  -2 175.412   7.754   2
   6  -3   2 70.9740  4.4668   2
  -6  -3  -2 65.6724  3.2049   3
   6   3   2 68.6026  4.4066  12
  -6   3  -2 74.4506  3.0135   3
  -6   3  -2 71.6273  4.3804  10
  -7  -3  -2 178.478   6.091   3
   7  -3   2 167.979   8.100   2
  -7   3  -2 176.721   5.751   3
  -8  -3  -2 16.3397  1.4947   3
  -8   3  -2 17.6550  1.2598   3
  -9  -3  -2 74.3572  2.6552   3
  -9  -4   2 193.903   5.673   3
  -8  -4   2 2.38216 0.71579   3
  -7  -4   2 61.1679  2.9072   3
  -7   4   2 69.6245  4.2844   2
   7   4  -2 59.1092  4.3429  12
   7   4  -2 63.8392  4.8157  14
  -6   4   2 25.9767  3.3556   8
   6   4  -2 27.3890  3.3710  14
  -6   4   2 25.8504  2.4874   2
   6   4  -2 28.5218  4.0913   6
  -6   4   2 26.2744  2.2964  10
   5   4  -2 88.6442  5.0273  14
  -5   4   2 74.5846  5.0133   8
  -5   4   2 77.7639  4.3766   2
   5   4  -2 78.8699  5.7243   6
  -5   4   2 84.0619  4.0989  10
  -4   4   2 62.8222  3.2551  10
   4   4  -2 60.4979  3.7889  14
  -4   4   2 67.5656  3.6832   2
  -4   4   2 71.4522  4.4209   8
   4   4  -2 63.1887  4.6658   6
   3   4  -2 687.589  22.733  14
  -3   4   2 681.942  26.211   8
  -3   4   2 710.188  23.153   2
   3   4  -2 652.346  33.021  15
   3   4  -2 731.375  28.239   6
  -3   4   2 693.638  20.151   9
   2   4  -2 912.804  29.904  14
  -2   4   2 965.433  36.662   6
   2   4  -2 908.920  30.849  13
   2   4  -2 967.896  36.986   6
   2   4  -2 919.900  43.456  15
  -2   4   2 1001.38   34.67   8
  -2   4   2 937.739  30.618   2
  -1  -4   2 331.372  17.881  15
   1   4  -2 398.885  15.222   6
  -1   4   2 398.671  14.262   8
   1   4  -2 380.967  12.630  13
  -1   4   2 381.216  15.175   6
   1   4  -2 368.374  18.077  15
  -1   4   2 367.915  12.555   2
   1   4  -2 375.000  11.512   9
   1   4  -2 342.605  12.476  14
   0  -4   2 317.164  16.306  15
   0   4   2 346.177  11.510  13
   0   4  -2 358.445  10.601   9
   0   4   2 345.003  15.627  15
   0   4   2 345.226  12.616   8
   0   4  -2 325.570  11.130  14
   0   4  -2 345.216  13.470   6
   0   4   2 336.400  10.638  12
   0   4   2 322.184  11.309   2
  -1   4  -2 6.56268 0.86978   9
   1   4   2 6.28503 1.39014  15
   1   4   2 6.01031 1.19097   6
   1   4   2 6.96290 0.94405  13
  -1   4  -2 6.44430 0.87620  10
   1   4   2 6.15722 0.92427  12
   1   4   2 5.91227 0.81375   2
  -1   4  -2 10.8716  1.1122   2
   2   4   2 2.68448 0.77421  12
  -2   4  -2 2.50486 0.62071   9
  -2   4  -2 3.18141 0.75512  10
   2   4   2 4.15275 1.42550  15
  -2   4  -2 2.43160 0.68904   2
   2   4   2 3.04176 0.75580   2
   2   4   2 2.45790 0.98754   6
   3   4   2 22.2876  2.2270  12
   3   4   2 15.9133  2.3567   6
  -3   4  -2 17.9578  1.6855   2
  -3   4  -2 25.0656  1.9247  10
   4   4   2 73.1273  4.0965  12
  -4   4  -2 65.9942  3.7756  10
   4   4   2 68.4246  4.8466   6
  -4   4  -2 72.7639  3.9598   2
  -5   4  -2 16.5938  2.2210  10
  -5   4  -2 15.8156  2.1892   2
   5   4   2 15.1299  2.2363  12
  -6  -4  -2 114.526   4.536   3
   6  -4   2 112.140   6.045   2
  -6   4  -2 110.404   5.767  10
  -6   4  -2 113.211   4.156   3
  -6   4  -2 106.804   5.859   2
   6   4   2 110.453   6.000  12
  -7  -4  -2 3.37724 0.92716   3
   7  -4   2 3.45279 1.32304   2
  -7   4  -2 3.78876 0.84220   3
  -8  -4  -2 30.3248  1.8726   3
  -9  -4  -2 2.31450 0.53027   3
  -9  -5   2 48.3391  1.9636   3
  -8  -5   2 230.718   7.331   3
  -7  -5   2 52.7160  2.8128   3
  -7   5   2 54.4083  3.8070   2
   7   5  -2 43.8508  3.8782  12
   7   5  -2 46.5121  4.3054  14
   6   5  -2 33.7817  4.5736   6
  -6   5   2 30.8791  2.4245   1
  -6   5   2 32.0307  3.3480   8
   6   5  -2 31.9265  3.5040  12
  -6   5   2 34.6989  2.9265   2
   6   5  -2 36.8881  4.0681  14
  -5   5   2 33.4403  2.7570   2
   5   5  -2 31.1913  3.6570   6
  -5   5   2 33.7537  3.2195   8
   5   5  -2 33.5519  3.7043  14
   4   5  -2 762.334  31.503   6
  -4   5   2 773.649  25.901   2
  -4   5   2 768.768  29.331   8
  -4   5   2 756.668  21.761   9
   4   5  -2 733.449  25.511  14
   3  -5  -2 116.271   4.591  11
   3   5  -2 127.655   7.006   6
  -3   5   2 124.177   4.393   9
  -3   5   2 130.317   5.556   2
   3   5  -2 122.505   5.876  14
  -3   5   2 131.218   6.538   8
   2  -5  -2 13.6415  1.2609  11
   2   5  -2 15.8324  2.2139   6
   2   5  -2 13.7113  2.5637  15
  -2   5   2 15.7554  1.8450   6
   2   5  -2 12.9586  1.2397  13
   2   5  -2 15.9019  2.0830  14
  -2   5   2 16.5253  1.8109   8
  -2   5   2 16.5058  1.4685   2
   1   5  -2 95.7915  4.9943   6
   1   5  -2 89.8068  4.3259  14
   1   5  -2 93.8950  3.8463   9
  -1   5   2 98.2682  4.6572   8
  -1   5   2 89.8634  3.9788   2
  -1   5   2 99.8058  5.0534   6
   0   5   2 186.387   7.453   8
   0   5   2 176.004   6.698   2
   0   5   2 186.215   6.715  13
   0   5   2 176.591   6.514  14
   0   5  -2 187.144   6.809  14
   0   5  -2 191.664   6.489   9
   0   5   2 186.006   6.385  12
   0   5   2 177.669   8.983  15
   0   5  -2 187.341   8.021   6
   0   5   2 198.486   8.596   6
  -1   5  -2 231.597   7.585   9
   1   5   2 218.701   8.204  13
   1   5   2 228.826  11.606  15
   1   5   2 240.706   7.852  12
   1   5   2 210.729   7.839   2
   1   5   2 212.628   7.930  14
  -1   5  -2 213.587   8.004   2
   1   5   2 241.580  10.259   6
  -1   5  -2 218.547   7.496  10
   2  -5   2 245.228   8.696  11
  -2   5  -2 256.317   8.708  10
  -2   5  -2 251.074   8.441   9
   2   5   2 253.436  11.565   6
   2   5   2 258.883   9.024  12
   2   5   2 244.869  13.529  15
  -2   5  -2 253.812   9.334   2
   2   5   2 252.803   9.347  13
   3  -5   2 47.9363  2.4623  11
  -3   5  -2 50.2618  2.5045   9
  -3   5  -2 50.3986  3.0482   2
   3   5   2 46.9326  3.8347   6
   3   5   2 48.7403  3.1300  12
  -3   5  -2 49.6875  2.8842  10
  -4   5  -2 55.2765  3.4843   2
   4   5   2 54.2565  4.4395   6
   4   5   2 52.4116  3.6036  12
  -4   5  -2 56.4390  3.3964  10
   5   5   2 5.82040 1.53582  12
  -5   5  -2 7.96603 1.64086   2
  -5   5  -2 6.57814 1.49895  10
  -6  -5  -2 165.883   6.154   3
   6  -5   2 168.043   8.049   2
   6   5   2 163.890   7.999  12
  -6   5  -2 160.956   7.479  10
  -6   5  -2 172.618   5.694   3
  -6   5  -2 173.925   8.003   2
  -7  -5  -2 6.13944 1.15106   3
   7  -5   2 6.09329 1.19704  11
  -8  -5  -2 0.84246 0.62621   3
  -9  -5  -2 12.8493  0.9227   3
  -9  -6   2 50.7472  2.0450   3
  -8  -6   2 86.7475  3.5762   3
  -7  -6   2 3.62947 1.04025   3
  -7   6   2 5.71454 1.52063   2
  -7   6   2 6.54390 1.36624   1
  -6  -6   2 274.514   8.948   3
   6   6  -2 277.679  12.226  14
  -6   6   2 266.594  11.240   2
  -6   6   2 260.937   9.162   1
   6   6  -2 257.956  11.137  12
  -5   6   2 1.05810 1.12175   8
   5   6  -2 1.27255 1.29059   6
  -5   6   2 0.99967 0.82371   2
   5   6  -2 2.65431 1.20790  12
   5   6  -2 3.24183 1.57287  14
   4  -6  -2 54.9085  2.8673  11
  -4   6   2 59.1216  4.2897   8
   4   6  -2 58.2192  4.1942  14
  -4   6   2 56.1347  2.3229   9
   4   6  -2 57.7062  4.7427   6
  -4   6   2 58.7268  3.6818   2
   3  -6  -2 51.6672  2.8560  11
   3   6  -2 55.3171  4.3204   6
   3   6  -2 61.9798  4.0131  14
  -3   6   2 56.9627  3.3712   2
  -3   6   2 56.0538  2.6036   9
  -3   6   2 59.4089  4.0770   8
  -2   6   2 26.2415  1.9828   2
   2   6  -2 24.1970  2.6175   6
   2   6  -2 22.2417  2.6041  14
  -2   6   2 26.8104  2.4350   8
  -2   6   2 24.3330  2.4720   6
   2   6  -2 25.6252  1.8436  13
   1   6  -2 65.6762  3.6299  14
  -1   6   2 65.4189  4.0676   6
  -1   6   2 61.1402  3.1489   2
  -1   6   2 69.5067  3.7776   8
   1   6  -2 63.4197  4.0087   6
   0   6  -2 2302.71   65.20   9
   0   6   2 2290.90   66.32  12
   0   6   2 2180.76   71.52   2
   0   6   2 2192.60   79.83   8
   0   6   2 2258.35   72.71  13
   0   6  -2 2254.27   85.46   6
   0   6  -2 2219.83   68.89  14
   0   6   2 2399.64   86.15   6
   1  -6   2 459.180  15.951  11
   1   6   2 486.878  15.366  12
   1   6   2 488.302  16.580  13
   1   6   2 474.635  15.962  14
   1   6   2 497.289  20.132   6
  -1   6  -2 489.822  15.068   9
   1   6   2 456.697  15.935   2
  -1   6  -2 479.811  16.173   2
   2  -6   2 636.492  20.928  11
  -2   6  -2 645.450  20.088  10
   2   6   2 661.695  26.507   6
  -2   6  -2 625.102  21.598   2
   2   6   2 637.732  21.978  13
   2   6   2 660.290  20.539  12
   2   6   2 605.612  30.610  15
   2   6   2 654.222  21.225  14
  -2   6  -2 641.707  19.658   9
   3  -6   2 531.724  17.265  11
   3   6   2 491.291  22.190   6
  -3   6  -2 536.348  17.002  10
   3   6   2 518.216  17.429  12
  -3   6  -2 494.689  16.099   9
  -3   6  -2 527.937  18.231   2
   4  -6   2 90.8813  4.0355  11
   4   6   2 89.7181  4.9929  12
   4   6   2 81.2663  5.9343   6
  -4   6  -2 81.1097  4.6154   2
  -4   6  -2 73.6058  4.2414  10
   5  -6   2 78.3418  3.8678  11
  -5   6  -2 83.8073  4.8173   2
  -5   6  -2 75.5080  3.9009   1
   5   6   2 72.4344  4.7926  12
   5   6   2 70.8413  5.8050   6
  -5   6  -2 75.9038  4.4482  10
   6  -6   2 104.620   4.913  11
   6  -6   2 112.907   6.039   2
  -6  -6  -2 102.456   4.506   3
  -6   6  -2 101.322   5.498  10
  -6   6  -2 95.7069  5.6154   2
   6   6   2 108.894   6.588  14
   6   6   2 97.8516  5.8715  12
  -7  -6  -2 26.5438  2.0484   3
   7  -6   2 25.0912  2.1546  11
  -8  -6  -2 24.5705  1.6816   3
  -9  -6  -2 -0.1665  0.3254   3
  -9  -7   2 2.56175 0.52464   3
  -8  -7   2 377.962  11.192   3
  -7  -7   2 0.83714 0.80578   3
  -7   7   2 -0.2625  0.7468   1
  -6  -7   2 66.1599  3.5103   3
   6  -7  -2 60.5951  3.6843  11
  -6   7   2 63.4012  3.6482   1
   6   7  -2 63.1841  4.6324  12
  -6   7   2 65.9740  4.4056   2
   6   7  -2 68.9915  5.2973  14
   5  -7  -2 198.013   7.832  11
  -5   7   2 180.586   9.853   8
   5   7  -2 205.507   9.691  14
  -5   7   2 180.152   7.078   1
   5   7  -2 186.835   8.692  12
  -5   7   2 191.929   8.662   2
   5   7  -2 201.416  11.262   6
   4  -7  -2 16.4485  1.9534  11
   4   7  -2 15.1340  2.8284   6
   4   7  -2 16.0125  2.6543  14
  -4   7   2 16.3614  2.2806   2
  -4   7   2 14.7272  2.5874   8
   4   7  -2 15.7734  2.2933  12
   3   7  -2 125.506   6.490  14
   3   7  -2 115.194   7.278   6
  -3   7   2 120.450   6.799   8
  -3   7   2 121.506   4.824   9
  -3   7   2 132.496   5.956   2
  -2   7   2 35.8598  2.9612   8
   2   7  -2 31.9552  3.1703   6
   2   7  -2 35.1650  2.3885  13
  -2   7   2 37.6378  3.2071   6
  -2   7   2 38.5382  2.5762   2
   2   7  -2 33.2033  2.8784  14
   1   7  -2 228.355  10.921   6
   1   7  -2 238.224   9.233  14
  -1   7   2 240.435  10.199   8
  -1   7   2 247.846  11.088   6
  -1   7   2 239.796   9.011   2
   0   7   2 638.916  20.176  12
   0   7   2 673.345  26.717   6
   0   7   2 629.444  21.652   2
   0   7  -2 674.943  21.318  14
   0   7  -2 661.793  26.134   6
   0   7  -2 640.244  20.256   9
   1   7   2 27.2687  2.3117  14
   1   7   2 27.1491  2.1338  12
   1   7   2 26.6744  2.8687   6
  -1   7  -2 31.5868  2.0636   2
  -1   7  -2 28.7367  2.0571   9
   2  -7   2 1833.85   57.51  11
  -2   7  -2 1789.56   58.79   2
   2   7   2 1897.29   57.13  14
   2   7   2 1793.82   71.09   6
   2   7   2 1817.40   54.94  12
  -2   7  -2 1846.48   53.39   9
   3  -7   2 114.473   5.261  11
   3   7   2 107.971   7.147   6
   3   7   2 134.967   6.013  12
  -3   7  -2 110.452   5.519   2
   3   7   2 120.626   6.072  14
   4  -7   2 55.0004  3.3579  11
  -4   7  -2 54.9863  3.7156   2
   4   7   2 62.6653  4.3920  14
  -4   7  -2 59.5722  3.7167  10
   4   7   2 50.3625  3.8263  12
   4   7   2 56.0270  4.9566   6
  -5  -7  -2 5.24621 1.26025   3
   5  -7   2 4.40879 1.20577  11
  -5   7  -2 7.57128 1.49507   1
   5   7   2 4.11063 1.51216  12
   5   7   2 6.27846 1.91393  14
  -5   7  -2 5.61559 1.53153  10
  -5   7  -2 7.94715 1.73631   2
  -6  -7  -2 50.2161  3.0457   3
   6  -7   2 48.6372  3.8006   2
   6  -7   2 51.9321  3.3595  11
  -6   7  -2 52.4981  3.8449   2
   6   7   2 53.6260  4.6134  14
  -7  -7  -2 8.45001 1.34626   3
  -8  -7  -2 9.91720 1.15893   3
  -9  -8   2 0.96681 0.37772   3
  -8  -8   2 21.1769  1.5837   3
  -8   8   2 21.3499  1.7123   1
  -7  -8   2 1.83038 0.90515   3
  -7   8   2 1.71638 0.96461   1
  -6  -8   2 0.90072 0.89912   3
   6   8  -2 -0.1418  0.9971  12
  -6   8   2 0.53224 0.79905   1
   6   8  -2 0.50305 1.41190  14
  -6   8   2 -0.5609  0.8093   2
  -5  -8   2 21.9203  2.2720   3
  -5   8   2 22.2682  2.8092   2
  -5   8   2 18.7721  2.2631   1
   5   8  -2 22.8429  2.9153  12
   5   8  -2 21.9049  3.5051  14
  -4   8   2 185.630   7.025   1
  -4   8   2 177.058   9.636   8
   4   8  -2 182.094  10.672   6
  -4   8   2 183.874   8.430   2
   4   8  -2 193.297   8.373  12
   4   8  -2 204.824   9.529  14
   3   8  -2 25.7468  3.6426   6
  -3   8   2 26.7313  2.4201   2
   3   8  -2 29.1328  3.5067  14
  -3   8   2 26.8367  2.8565   8
   3   8  -2 24.9981  2.7500  12
   2   8  -2 15.1481  1.9097  12
   2   8  -2 16.8686  2.4514  14
  -2   8   2 16.9555  2.4191   8
  -2   8   2 16.4162  1.9947   2
   2   8  -2 11.9049  2.2696   6
  -2   8   2 14.9263  2.3996   6
   1   8  -2 9.71561 1.67297  14
  -1   8   2 8.63090 1.40268   2
  -1   8   2 18.9228  2.5935   6
  -1   8   2 6.34177 1.46477   8
   1   8  -2 7.95764 1.80524   6
   0   8   2 379.968  17.114   6
   0   8  -2 397.773  13.660  14
  -1   8  -2 127.759   5.669   9
   1   8   2 149.886   8.005   6
   1   8   2 127.241   5.624  12
   2  -8   2 348.919  12.792  11
  -2   8  -2 349.411  11.869   9
   2   8   2 336.177  16.204   6
   2   8   2 342.662  12.355  12
   2   8   2 351.804  13.110  14
  -2   8  -2 333.323  12.606   2
   3  -8   2 133.837   6.176  11
  -3   8  -2 130.024   6.196   2
   3   8   2 135.422   6.464  12
   3   8   2 123.729   8.172   6
   3   8   2 131.718   6.838  14
   4  -8   2 168.737   7.314  11
  -4   8  -2 168.259   7.625   2
   4   8   2 151.060   9.716   6
  -4   8  -2 153.813   6.306   1
   4   8   2 157.977   7.730  12
   4   8   2 170.111   8.404  14
  -5  -8  -2 102.917   4.588   3
   5  -8   2 98.3533  5.2055  11
   5   8   2 91.8643  6.1886  14
   5   8   2 94.7596  5.7931  12
  -5   8  -2 95.2821  5.5009   2
  -5   8  -2 95.4185  4.7055   1
  -6  -8  -2 5.48031 1.22390   3
   6  -8   2 5.47177 1.41688  11
   6   8   2 6.93659 1.62344   7
  -6   8  -2 8.93220 1.60876   1
  -7  -8  -2 4.08162 1.01667   3
  -8  -9   2 280.822   8.511   3
  -8   9   2 283.542   8.492   1
  -7  -9   2 -0.8721  0.5782   3
  -7   9   2 -0.2909  0.7093   1
  -6  -9   2 0.65392 0.91323   3
  -6   9   2 1.11949 0.90045   1
  -5  -9   2 118.481   5.292   3
  -5   9   2 118.486   6.375   2
  -5   9   2 121.555   5.433   1
   5   9  -2 115.552   6.493  12
   5   9  -2 120.460   7.359  14
  -4   9   2 193.111  10.013   8
   4   9  -2 184.369  11.062   6
   4   9  -2 188.722   8.499  12
  -4   9   2 185.369   7.194   1
  -4   9   2 180.513   8.507   2
   4   9  -2 185.430   9.390  14
  -3   9   2 89.3652  4.2963   1
   3   9  -2 85.2867  4.8277  12
   3   9  -2 88.6172  5.6165  14
   3   9  -2 88.2311  6.5413   6
  -3   9   2 87.6291  5.8051   8
  -3   9   2 83.6236  4.8791   2
   2   9  -2 377.363  17.861   6
  -2   9   2 384.334  14.338   2
   2   9  -2 402.317  14.765  14
  -2   9   2 383.927  16.350   8
   1   9  -2 188.814   7.767  14
   1   9  -2 176.670   9.385   6
  -1   9   2 166.469   9.232   6
  -1   9   2 173.494   7.346   2
   0   9   2 1879.30   73.03   6
   1   9   2 171.404   9.615   6
   2   9   2 26.9153  3.8432   6
   2   9   2 30.9117  2.7205  12
  -3  -9  -2 80.9255  3.0167   4
  -3   9  -2 83.3523  4.1885   1
  -3   9  -2 82.8528  4.6470   2
   3   9   2 86.5616  5.4391  14
   3   9   2 86.1693  5.0337  12
   4  -9   2 1.92227 1.29612  11
   4   9   2 0.39058 1.44789  14
  -4   9  -2 1.32967 0.99589   1
   4   9   2 0.71671 1.10411  12
  -4   9  -2 0.63642 0.84736   2
  -5  -9  -2 -0.3821  0.8337   3
   5  -9   2 -0.6848  0.7824   2
   5  -9   2 -0.8700  0.9260  11
  -5   9  -2 -0.0953  0.8319   1
   5   9   2 2.55152 1.28803   7
  -5   9  -2 -0.3547  0.7615   2
  -6  -9  -2 1.22546 0.88340   3
  -6   9  -2 2.32909 1.06786   1
   6   9   2 -0.0558  1.0645   7
  -7  -9  -2 2.84785 0.83643   3
  -8  -9  -2 219.656   6.584   3
  -8 -10   2 21.3936  1.3431   3
   8  10  -2 19.2872  1.6110   7
  -7 -10   2 78.1467  3.5045   3
  -7  10   2 81.8415  3.6653   1
  -6 -10   2 1.19298 0.91945   3
  -6  10   2 2.14500 1.03402   1
  -5 -10   2 188.006   7.158   3
  -5  10   2 191.881   7.336   1
  -5  10   2 171.855   8.422   2
  -4  10   2 5.14916 1.42189   1
   4  10  -2 0.27766 1.05418  12
   4  10  -2 -0.6856  1.1727  14
  -4  10   2 1.75010 1.07541   2
  -3 -10   2 277.596   7.552   4
  -3  10   2 286.190   9.718   1
  -3  10   2 275.681  13.161   8
  -3  10   2 285.789  11.524   2
   3  10  -2 276.537  14.680   6
   3  10  -2 282.228  11.961  14
  -2  10   2 57.3791  3.4324   1
   2  10  -2 56.9989  4.0329  14
  -2  10   2 58.6110  3.7192   2
   2  10  -2 52.1521  4.8751   6
  -1  10   2 184.920  10.194   6
   1  10  -2 194.835   8.235  14
   0  10   2 522.152  23.048   6
  -1  10  -2 35.5047  2.5766   1
   1  10   2 31.4058  4.2564   6
  -2 -10  -2 5.27361 1.10498   4
   2  10   2 7.01902 1.70908   7
  -2  10  -2 3.26063 1.19655   1
   2  10   2 10.5367  2.6197   6
   2  10   2 4.81614 1.40269  12
  -3 -10  -2 129.995   4.093   4
   3  10   2 118.413   6.391  12
   3  10   2 131.180   6.042   7
  -3  10  -2 134.537   5.749   1
   4  10   2 1.71159 1.24980  12
  -4  10  -2 0.70366 0.93479   2
  -4  10  -2 1.81623 1.04094   1
   4  10   2 0.80195 1.16081   7
   5  10   2 14.0390  2.1810   7
  -5  10  -2 13.4490  1.9643   1
  -6 -10  -2 15.5231  1.7482   3
  -6  10  -2 19.2539  2.0784   1
   6  10   2 20.6891  2.3687   7
  -7 -10  -2 68.9497  2.9387   3
  -7 -11   2 13.6400  1.3661   3
  -7  11   2 12.5206  1.3813   1
   7  11  -2 14.2486  1.7133   7
  -6 -11   2 283.038   9.438   3
  -6  11   2 305.381   9.688   1
  -5  11   2 7.36585 1.53272   1
  -4  11   2 933.355  32.890   2
  -4  11   2 989.274  27.295   1
  -3 -11   2 46.5308  1.8949   4
  -3  11   2 51.5111  3.3522   1
   3  11  -2 53.0662  4.0456  14
  -3  11   2 48.1653  3.5580   2
  -2 -11   2 430.319  11.871   4
  -2  11   2 432.945  13.484   1
  -2  11   2 433.635  11.006   4
   2  11  -2 415.628  15.882  14
  -1 -11   2 210.836   7.417   4
  -1  11   2 239.784   7.045   4
   0  11   2 36.8513  2.5198   4
   0  11   2 37.5011  3.0453   7
   0  11  -2 43.2957  2.8375   1
   0  11   2 37.9425  4.0863   6
   0  11  -2 38.1465  2.4658   4
  -1 -11  -2 62.1291  3.2314   4
  -1  11  -2 54.9553  2.7908   4
   1  11   2 51.2229  3.1312   4
   1  11   2 52.3472  3.5833   7
  -1  11  -2 55.1247  3.3739   1
  -2 -11  -2 3.46841 1.00615   4
   2  11   2 3.43974 1.38849   7
  -2  11  -2 3.27006 1.25206   1
  -2  11  -2 5.08139 0.87797   4
  -3 -11  -2 1.62767 0.58851   4
   3  11   2 2.17958 1.26868   7
  -3  11  -2 0.92593 1.02515   1
   4  11   2 417.395  14.004   7
  -4  11  -2 410.082  13.331   1
   5  11   2 101.623   5.132   7
  -5  11  -2 104.763   4.835   1
  -6  11  -2 206.968   7.215   1
   6  11   2 218.799   7.724   7
  -7 -11  -2 26.3118  1.5466   3
  -7 -12   2 73.9276  2.8602   3
  -7  12   2 74.0378  2.9256   1
   7  12  -2 73.0857  3.2601   7
  -6  12   2 21.0680  1.9611   1
   6  12  -2 28.9186  2.3323   7
  -5  12   2 98.4189  4.5732   1
  -4  12   2 1.39356 0.99297   1
  -3  12   2 9.88620 1.71876   1
  -2 -12   2 188.713   6.037   4
   2  12  -2 185.781   7.399   7
   2  12  -2 191.918   8.478  14
  -2  12   2 184.606   7.208   1
  -1 -12   2 3.46759 1.17139   4
   1  12  -2 0.90890 1.09675   4
  -1  12   2 2.66238 0.91367   4
   0 -12   2 209.361   7.585   4
   0 -12  -2 215.989   7.549   4
   0  12   2 218.875   8.549   7
   0  12  -2 242.676   8.246   1
   0  12   2 222.710   7.279   4
   0  12  -2 223.621   7.296   4
  -1 -12  -2 144.960   5.469   4
   1  12   2 148.591   5.754   4
   1  12   2 157.662   6.709   7
  -1  12  -2 143.399   6.166   1
  -1  12  -2 150.777   5.123   4
  -2 -12  -2 101.277   3.837   4
  -2  12  -2 91.7946  4.7534   1
   2  12   2 94.4860  5.1470   7
  -3  12  -2 268.136   9.702   1
   3  12   2 278.653  10.169   7
   4  12   2 40.2899  3.1810   7
  -4  12  -2 36.2071  2.8141   1
   5  12   2 74.4695  4.0782   7
  -5  12  -2 77.0321  3.8464   1
  -6  12  -2 0.64231 0.65304   1
   6  12   2 0.44127 0.78157   7
   6  13  -2 51.5423  2.7748   7
  -6  13   2 49.1345  2.4140   1
   5  13  -2 1.98600 1.06342   7
  -5  13   2 0.70834 0.73559   1
   4  13  -2 272.117   9.640   7
  -4  13   2 274.390   9.242   1
  -3  13   2 36.3289  2.7044   1
   3  13  -2 34.8583  2.8617   7
   2 -13  -2 64.4324  3.9418  16
  -2 -13   2 68.9176  2.7934   4
   2  13  -2 64.6923  3.4954   4
  -1 -13   2 44.8701  2.6890   4
   1  13  -2 47.0859  2.8467   4
  -1  13   2 41.9918  2.2022   4
   0 -13   2 3.80111 1.23119   4
   0 -13  -2 3.30794 1.17505   4
   0  13   2 2.02813 1.06519   4
   0  13  -2 5.12764 1.18141   4
   0  13   2 2.33892 1.34412   7
  -1 -13  -2 0.93479 0.88445   4
   1  13   2 -0.0078  0.9371   4
   1  13   2 -0.2402  1.0741   7
  -1  13  -2 1.77338 1.05933   1
  -1  13  -2 1.09726 0.74811   4
  -2 -13  -2 169.245   5.193   4
  -2 -13  -2 160.702   5.162   4
  -2  13  -2 171.912   6.814   1
   2  13   2 155.280   6.051   4
   2  13   2 171.615   7.172   7
  -3  13  -2 28.0146  2.7608   1
   3  13   2 26.0451  2.8507   7
   4  13   2 129.127   5.610   7
  -4  13  -2 114.261   5.065   1
   5  13   2 10.5903  1.6190   7
  -5  13  -2 6.58628 1.20565   1
   5  14  -2 26.6360  1.9794   7
  -5  14   2 27.7942  1.7851   1
   4 -14  -2 0.51417 0.92969  16
   4  14  -2 -1.3037  0.7080   7
  -4  14   2 1.03023 0.74083   1
  -3  14   2 45.6962  2.7538   1
   3  14  -2 49.7505  3.0345   7
   2  14  -2 56.5627  3.0436   4
   1 -14  -2 3.59236 1.15875   4
  -1 -14   2 2.88594 0.90745   4
   1  14  -2 0.69324 0.86455   4
   0 -14  -2 348.295  10.420   4
   0 -14   2 366.252  10.571   4
   0  14   2 356.396  10.032   4
   0  14  -2 373.947  10.128   4
  -1 -14  -2 186.778   5.882   4
   1 -14   2 180.373   6.486   4
   1  14   2 178.830   7.234   7
  -1  14  -2 183.905   6.893   1
   1  14   2 187.711   6.266   4
   2  14   2 1.32990 0.93813   4
  -2  14  -2 1.20758 0.95678   1
   2  14   2 2.26558 1.21230   7
   3  14   2 1.77951 0.96619   4
   3  14   2 -0.5514  0.8481   7
  -3  14  -2 0.80294 0.81991   1
  -4  14  -2 0.92762 0.75408   1
   4  14   2 1.42343 0.95344   7
  -5  14  -2 57.2806  2.5764   1
   5  14   2 59.6374  2.8460   7
   4  15  -2 135.609   4.900   7
   3  15  -2 26.9513  1.8935   4
   2 -15  -2 6.66392 1.21404   4
   2  15  -2 8.78641 1.25473   4
   1 -15  -2 29.4057  2.0410   4
  -1 -15   2 30.4651  1.5894   4
   1  15  -2 29.6901  1.8832   4
   0 -15   2 230.049   6.910   4
   0 -15  -2 231.946   6.933   4
   1 -15   2 41.0848  2.4552   4
  -1 -15  -2 46.1031  1.9075   4
   1  15   2 41.1993  2.1420   4
   1  15   2 35.6331  2.6502   7
   2 -15   2 115.819   4.275   4
   2  15   2 110.369   4.837   7
  -2  15  -2 115.657   4.583   1
   2  15   2 120.368   4.194   4
  -3  15  -2 65.9803  3.0822   1
   3  15   2 69.7938  3.4028   7
   4  15   2 0.83374 0.71554   7
   2 -16  -2 35.2673  1.8593   4
   1 -16  -2 0.19322 0.57461   4
   0 -16  -2 58.5078  2.1021   4
   0 -16  -2 57.3214  2.1456   4
   0 -16   2 54.7631  2.0404   4
   1 -16   2 37.7096  1.8401   4
   2 -16   2 32.1504  1.6131   4
   2  16   2 23.5353  1.2190   4
   6   0  -3 181.263   9.841   6
  -5   0   3 0.00655 0.58916   8
   4   0  -3 1178.16   53.14  15
  -4   0   3 1132.73   37.22   2
  -4   0   3 1168.75   41.98   8
  -3   0   3 7.49753 1.63872  15
  -3   0   3 3.62655 0.84160   8
  -2   0   3 1428.04   42.17   9
  -2   0   3 1485.46   66.02  15
   2   0  -3 1543.81   66.02  15
  -1   0   3 0.10449 0.25377   9
  -1   0   3 0.05835 0.51433  15
   1   0   3 2.85863 0.64938   6
   1   0   3 0.34563 0.39589   2
   2   0   3 53.9154  2.7036   6
   2   0   3 55.5213  2.5330  12
   2   0   3 53.2278  2.6231   2
   3   0   3 0.18761 0.47270  12
   3   0   3 1.18941 0.58640   2
   4   0   3 39.9763  2.6589   2
   5   0   3 5.36903 1.35774   2
  -6   0  -3 2759.52   84.03  10
  -6   0  -3 2822.00   73.83   3
   6   0   3 2859.10   90.62   2
  -7   0  -3 0.76040 0.64401   3
  -8   0  -3 143.121   4.871   3
  -9   0  -3 0.51843 0.38076   3
   6   1  -3 151.312   8.873   6
  -5   1   3 32.1324  2.6727   8
  -5   1   3 31.5466  2.2291   2
   4  -1  -3 111.104   6.861  15
   4   1  -3 108.329   7.359  15
  -4   1   3 109.918   4.168  10
  -4   1   3 109.503   4.648   2
  -4   1   3 107.728   5.441   8
   3  -1  -3 152.654   7.873  15
  -3   1   3 140.650   5.507   2
   3   1  -3 140.805   5.538  14
   3   1  -3 150.749   8.415  15
  -3   1   3 146.696   6.442   8
  -3   1   3 140.100   4.908  10
  -2  -1   3 3010.05  137.16  15
   2  -1  -3 3254.62  136.58  15
   2   1  -3 2874.12   93.67  14
  -2   1   3 3139.68  109.48   8
  -2   1   3 3285.14  136.67  15
   2   1  -3 3200.65  137.24  15
  -2   1   3 3046.75   97.69   2
  -1  -1   3 218.216   6.320   9
  -1  -1   3 208.680  10.097  15
  -1   1   3 175.198   9.474  15
   0   1   3 233.231   8.497   2
   0   1   3 257.667  10.123   6
   1  -1   3 42.2689  2.0539   2
   1   1   3 45.4764  2.5220   6
   1   1   3 42.7011  2.2284   2
   1   1   3 45.0383  2.1520  12
   2  -1   3 392.039  13.530   2
   2   1   3 401.180  15.893   6
   2   1   3 399.790  12.713  12
   2   1   3 403.309  13.571   2
   3  -1   3 44.5639  2.5718   2
   3   1   3 46.8335  2.6119  12
   3   1   3 40.0144  2.4811   2
   4  -1   3 43.4480  2.8231   2
   4   1   3 43.5825  2.7759  12
   4   1   3 43.3905  2.7967   2
   5  -1   3 328.040  12.885   2
   5   1   3 347.953  12.986   2
  -5   1  -3 345.158  12.573  10
   6  -1   3 775.065  26.545   2
  -6  -1  -3 747.699  20.972   3
  -6   1  -3 741.981  20.788   3
  -6   1  -3 747.853  24.885  10
  -7  -1  -3 6.00956 1.04999   3
  -7   1  -3 4.47208 0.93976   3
  -8  -1  -3 164.127   5.484   3
  -8   1  -3 163.041   5.368   3
  -9  -1  -3 134.738   4.121   3
  -8  -2   3 18.6985  1.3153   3
  -6   2   3 107.424   5.243   2
   6   2  -3 100.731   7.061   6
  -6   2   3 105.584   6.048   8
   6   2  -3 111.074   5.882  14
  -5   2   3 86.0154  5.0840   8
  -5   2   3 87.1775  3.8979  10
  -5   2   3 92.3082  4.4298   2
   5   2  -3 88.7006  4.7428  14
   5   2  -3 80.3469  5.7273   6
   4   2  -3 458.805  15.405  14
  -4   2   3 456.463  17.693   8
  -4   2   3 426.594  14.062  10
  -4   2   3 451.197  15.519   2
   3  -2  -3 4078.26  171.39  15
  -3   2   3 3858.04  122.90   2
   3   2  -3 3937.97  172.74  15
  -3   2   3 3944.45  137.77   8
   3   2  -3 3742.16  117.96  14
  -2  -2   3 271.171  14.131  15
  -2   2   3 296.428  12.991  15
  -2   2   3 279.043   9.706   2
   2   2  -3 282.043   9.454  13
   2   2  -3 272.341   8.676   9
   2   2  -3 293.456  14.253  15
   2   2  -3 273.060   9.645  14
  -1  -2   3 894.142  25.567   9
  -1  -2   3 835.132  39.903  15
  -1  -2   3 864.931  28.269  13
   1   2  -3 827.489  27.200  14
   1   2  -3 876.894  25.612   9
  -1   2   3 932.631  31.730   8
  -1   2   3 900.052  28.261   2
  -1   2   3 922.159  39.009  15
   0   2  -3 144.550   4.836   9
   0   2   3 143.022   6.336   6
   0   2   3 134.600   5.225   2
   1  -2   3 2443.73   78.92   2
   1   2   3 2616.91   94.43   6
  -1   2  -3 2446.22   78.96   2
   1   2   3 2616.98   73.31  12
   1   2   3 2432.75   79.23   2
   2  -2   3 239.333   8.744   2
   2   2   3 244.734  10.463   6
  -2   2  -3 246.409   8.792   2
   2   2   3 235.932   8.864   2
   2   2   3 255.807   8.433  12
   3  -2   3 435.090  14.966   2
  -3   2  -3 447.095  14.996   2
   3   2   3 425.293  14.098  12
   3   2   3 417.822  14.913   2
   3   2   3 419.117  17.559   6
   4  -2   3 433.901  15.840   2
   4   2   3 421.459  14.876  12
   4   2   3 452.307  15.854   2
  -4   2  -3 445.001  15.854   2
  -4   2  -3 463.918  15.171  10
   5  -2   3 21.5363  2.4693   2
  -5   2  -3 9.33293 1.75825  10
   5   2   3 4.48185 1.34518  12
  -6  -2  -3 90.6935  3.8973   3
   6  -2   3 102.352   5.540   2
  -6   2  -3 93.2952  5.2560  10
  -6   2  -3 92.3139  3.7699   3
   7  -2   3 75.7223  5.0135   2
  -7  -2  -3 89.3730  3.6862   3
  -7   2  -3 84.5822  3.4823   3
  -8  -2  -3 12.6590  1.3160   3
  -8   2  -3 11.6073  1.1613   3
  -9  -2  -3 91.3219  3.0313   3
  -8  -3   3 209.128   6.483   3
  -7  -3   3 100.826   3.766   3
  -7  -3   3 97.4450  5.2025   7
   7   3  -3 95.9179  5.9938  14
  -6   3   3 12.9912  1.9595   2
   6   3  -3 11.6349  2.2289  14
   6   3  -3 11.8309  2.6404   6
  -6   3   3 10.9533  2.1776   8
  -5   3   3 77.3691  4.9079   8
   5   3  -3 72.8342  5.5578   6
   5   3  -3 77.2135  4.5394  14
  -5   3   3 74.4449  3.6921  10
  -5   3   3 84.7298  4.3125   2
  -4   3   3 242.763   8.350  10
   4   3  -3 241.769  11.624   6
   4   3  -3 233.678   9.298  14
  -4   3   3 240.113  10.582   8
   3   3  -3 185.821   9.820  15
   3   3  -3 142.756   6.312  14
  -3   3   3 148.607   6.133   2
  -3   3   3 148.834   7.100   8
  -2   3   3 61.0692  2.9077   2
  -2   3   3 67.6536  3.5643   8
   2   3  -3 60.3135  4.6602  15
   2   3  -3 55.9468  3.1629  14
   2   3  -3 62.8540  2.6847  13
  -1  -3   3 0.29088 0.31788  13
  -1   3   3 0.22168 0.55595   6
  -1   3   3 1.08113 0.45670   2
  -1   3   3 0.70103 0.53970   8
   1   3  -3 0.97723 0.41590   9
   1   3  -3 1.31645 0.64139  14
   0  -3   3 1090.73   52.93  15
   0  -3   3 1165.41   38.03  13
   0   3   3 1232.17   38.12  13
   0   3   3 1111.65   37.47   2
   0   3  -3 1188.00   44.50   6
   0   3  -3 1175.96   34.14   9
   0   3   3 1271.48   45.13   6
   1  -3   3 4.67656 0.72074   2
   1  -3   3 4.97327 0.69783  11
  -1   3  -3 5.57478 0.82658  10
   1   3   3 4.17610 1.03541   6
  -1   3  -3 4.99449 0.76461   2
  -1   3  -3 6.15970 0.84115   9
   1   3   3 4.39828 0.90173   2
   2   3   3 238.028   9.021   2
   2   3   3 248.383   8.574  12
  -2   3  -3 251.193   8.398  10
   2   3   3 242.688  10.733   6
  -2   3  -3 239.208   8.857   2
   3   3   3 117.587   5.495   2
   3   3   3 128.046   5.461  12
   3   3   3 130.938   6.646   6
  -3   3  -3 127.636   5.538   2
  -3   3  -3 131.500   5.382  10
   4  -3   3 160.873   7.110   2
  -4   3  -3 168.903   6.946  10
   4   3   3 171.312   7.068  12
  -4   3  -3 163.152   7.091   2
   4   3   3 163.024   7.151   2
   5  -3   3 131.660   6.377   2
  -5  -3  -3 122.764   5.378  16
  -5   3  -3 129.101   6.143  10
   5   3   3 127.120   6.181  12
  -6  -3  -3 497.511  14.510   3
   6  -3   3 501.097  18.402   2
  -6   3  -3 499.031  17.424  10
  -6   3  -3 494.976  14.188   3
   6   3   3 469.488  17.334  12
  -7  -3  -3 117.081   4.586   3
  -7   3  -3 113.795   4.294   3
  -8  -3  -3 100.445   3.751   3
  -8   3  -3 92.5658  3.4584   3
  -9  -3  -3 8.05531 0.77851   3
  -8  -4   3 220.375   6.973   3
  -7  -4   3 89.3641  3.6946   3
  -7  -4   3 87.3885  4.9231   7
   7   4  -3 85.9559  5.7920  14
   7   4  -3 78.2799  5.2169  12
  -7   4   3 90.6321  5.0476   2
   6   4  -3 1.36634 1.37409   6
  -6   4   3 1.12898 1.05758   8
  -6   4   3 0.56127 0.75866   2
  -6   4   3 0.20232 0.79169   1
   6   4  -3 1.10158 1.19616  14
   5   4  -3 115.259   6.161  14
  -5   4   3 118.136   5.698   2
  -5   4   3 113.838   6.542   8
   5   4  -3 115.424   7.425   6
   4   4  -3 173.684   9.390   6
   4   4  -3 172.900   7.647  14
  -4   4   3 178.559   8.478   8
  -3   4   3 679.655  25.577   8
   3   4  -3 650.039  22.306  14
   3   4  -3 689.682  27.656   6
  -3   4   3 671.576  22.592   2
   2   4  -3 243.828  13.666  15
   2   4  -3 261.386   9.606  14
  -2   4   3 258.940  10.650   8
   2   4  -3 271.679  11.606   6
  -2   4   3 256.193   9.301   2
   2   4  -3 254.314   9.115  13
  -1  -4   3 57.4649  2.5745  13
   1   4  -3 68.8605  3.8122   6
  -1   4   3 67.6695  3.4423   8
  -1   4   3 70.9031  3.9489   6
  -1   4   3 60.3422  2.9395   2
   1   4  -3 63.4480  3.1896  14
   1   4  -3 61.7719  2.7812   9
   0  -4   3 418.842  15.009   2
   0   4  -3 492.022  18.238   6
   0   4   3 471.789  15.552  13
   0   4  -3 471.509  14.290   9
   0   4   3 487.952  14.493  12
   0   4   3 477.519  21.273  15
   0   4   3 445.791  15.409   2
   0   4  -3 473.082  15.061  14
   0   4  -3 433.281  15.074   2
   0   4   3 501.636  18.898   6
   0   4  -3 433.111  13.939  10
   1  -4   3 1023.61   33.25  11
  -1   4  -3 1107.60   31.61  10
   1   4   3 1076.40   32.03  12
  -1   4  -3 993.638  34.082   2
  -1   4  -3 1075.35   31.24   9
   1   4   3 1130.37   41.41   6
   1   4   3 1014.07   34.21   2
   1   4   3 1090.29   48.24  15
  -2   4  -3 2404.59   69.73  10
   2   4   3 2463.55   90.50   6
  -2   4  -3 2408.23   75.52   2
   2   4   3 2388.27  106.33  15
   2   4   3 2368.20   70.22  12
   2   4   3 2316.50   75.52   2
  -2   4  -3 2306.96   68.24   9
  -3   4  -3 143.903   5.837  10
   3   4   3 128.140   5.972   2
   3   4   3 126.322   7.232   6
  -3   4  -3 168.682   6.353   2
   3   4   3 135.727   5.994  12
   4  -4   3 656.460  22.732   2
   4   4   3 643.980  27.133   6
  -4   4  -3 655.588  21.259  10
  -4   4  -3 663.293  22.747   2
   4   4   3 652.072  21.605  12
  -5  -4  -3 672.937  21.680  16
   5  -4   3 779.362  26.105   2
  -5   4  -3 754.511  24.310  10
  -5   4  -3 749.017  25.918   2
   5   4   3 747.550  24.590  12
  -6  -4  -3 1311.29   35.26   3
   6  -4   3 1318.82   43.55   2
  -6   4  -3 1298.70   34.77   3
  -6   4  -3 1268.15   40.40  10
   6   4   3 1264.33   40.84  12
  -7  -4  -3 24.2374  1.9353   3
  -7   4  -3 28.4080  1.8315   3
  -8  -4  -3 -0.2429  0.5141   3
  -9  -4  -3 34.7285  1.5069   3
  -9  -5   3 8.50867 0.82687   3
  -8  -5   3 88.5333  3.6137   3
  -7  -5   3 128.236   4.963   3
  -7   5   3 123.586   5.188   1
   7   5  -3 131.817   7.487  14
  -7   5   3 124.019   6.433   2
   7   5  -3 122.632   6.782  12
  -6  -5   3 79.1872  3.6596   3
  -6  -5   3 81.3562  4.7350   7
  -6   5   3 79.9903  4.7277   2
   6   5  -3 76.2465  6.2856   6
  -6   5   3 76.3318  5.4184   8
  -6   5   3 74.3651  3.8579   1
   6   5  -3 92.6116  5.8022  14
   5   5  -3 1.42510 1.29032   6
  -5   5   3 1.12170 1.00779   8
   5   5  -3 1.80834 1.24620  14
  -5   5   3 0.17372 0.65545   2
   4   5  -3 5.18577 1.68168   6
  -4   5   3 3.44055 1.28221   8
   4   5  -3 2.87438 1.30442  14
  -4   5   3 3.11455 0.41335   9
  -4   5   3 3.55320 1.05312   2
   3  -5  -3 36.1130  2.1397  11
   3   5  -3 42.1739  3.6191   6
  -3   5   3 41.2436  2.6679   2
   3   5  -3 34.2575  2.8874  14
  -3   5   3 46.8282  3.2968   8
   2   5  -3 614.099  20.789  14
   2   5  -3 621.344  25.280   6
  -2   5   3 647.026  25.260   6
   2   5  -3 600.380  20.841  13
  -2   5   3 632.575  23.582   8
  -2   5   3 609.629  20.827   2
  -1   5   3 398.915  15.176   8
   1   5  -3 392.194  16.226   6
  -1   5   3 403.550  16.529   6
  -1   5   3 388.474  13.514   2
   1   5  -3 377.896  13.391  14
   0   5  -3 48.7068  2.6835  14
   0   5   3 49.9673  2.5900   2
   0   5  -3 49.4767  2.5770   9
   0   5   3 55.9597  3.5422   6
   0   5   3 55.3572  2.5395  13
   0   5   3 51.8540  2.5730  12
   0   5  -3 49.8770  2.9651   6
   1  -5   3 235.171   8.589  11
   1   5   3 259.566  11.273   6
  -1   5  -3 248.218   8.401   9
   1   5   3 235.303   8.740   2
  -1   5  -3 239.457   8.164  10
   1   5   3 244.265  12.646  15
   1   5   3 250.136   9.094  13
   1   5   3 258.448   8.669  12
  -1   5  -3 239.546   8.773   2
   2  -5   3 13.1852  1.2726  11
   2   5   3 13.7522  1.3609   2
  -2   5  -3 16.7087  1.7182  10
  -2   5  -3 15.1245  1.4957   2
   2   5   3 13.8456  2.7343  15
   2   5   3 17.1646  1.8986  12
   2   5   3 12.2730  2.0693   6
  -2   5  -3 14.3863  1.5309   9
   3  -5   3 707.353  23.268  11
   3   5   3 722.592  23.268  12
   3   5   3 719.869  29.645   6
  -3   5  -3 719.236  24.491   2
  -3   5  -3 731.932  22.828  10
   4   5   3 1.04104 0.94201  12
   4   5   3 2.21807 1.37078   6
  -4   5  -3 0.65731 0.70309   2
  -4   5  -3 5.73261 1.35926  10
   5  -5   3 119.820   6.293   2
  -5   5  -3 133.955   6.440   2
  -5   5  -3 114.113   5.907  10
   5   5   3 123.455   6.440  12
   6  -5   3 294.884  12.339   2
  -6  -5  -3 301.415   9.718   3
   6  -5   3 305.601  11.010  11
   6   5   3 295.287  12.090  12
  -6   5  -3 301.776   9.196   3
  -6   5  -3 285.249  11.446  10
  -7  -5  -3 0.85316 0.75652   3
   7  -5   3 2.29725 0.91659  11
  -8  -5  -3 56.7670  2.6165   3
  -9  -5  -3 77.6716  2.5940   3
  -9  -6   3 7.21535 0.78120   3
  -8  -6   3 7.92741 1.15526   3
  -7  -6   3 80.5476  3.7071   3
  -7   6   3 76.8382  3.9018   1
  -7   6   3 80.8263  4.8938   2
  -6  -6   3 1.40019 0.95740   3
  -6   6   3 2.08234 0.97809   1
   6   6  -3 1.32383 1.39080  14
   6   6  -3 7.83643 1.90549  12
  -6   6   3 2.76260 1.19479   2
  -5   6   3 83.9502  5.8387   8
   5   6  -3 94.9532  5.9475  14
   5   6  -3 91.5457  6.7684   6
  -5   6   3 101.979   5.363   2
   4  -6  -3 134.863   5.828  11
  -4   6   3 143.469   4.831   9
  -4   6   3 161.138   6.898   2
   4   6  -3 137.694   8.505   6
   4   6  -3 145.774   7.369  14
  -4   6   3 145.441   7.734   8
   3   6  -3 636.693  22.723  14
  -3   6   3 670.653  22.759   2
   3   6  -3 656.698  27.682   6
  -3   6   3 681.787  25.773   8
  -2   6   3 340.957  12.670   2
   2   6  -3 349.417  15.530   6
  -2   6   3 365.754  15.530   6
  -2   6   3 366.386  14.520   8
   2   6  -3 344.174  12.992  14
  -1   6   3 989.380  33.049   2
  -1   6   3 1013.35   37.00   8
   1   6  -3 1032.67   32.29  14
  -1   6   3 1044.58   39.97   6
   1   6  -3 990.493  39.529   6
   0   6  -3 3.94514 0.96613  14
   0   6  -3 3.40309 0.82394   9
   0   6   3 4.99602 0.81813  13
   0   6   3 4.35764 0.87578   2
   0   6   3 4.25379 1.21635   6
   1  -6   3 248.829   9.210  11
  -1   6  -3 247.405   9.221   2
   1   6   3 264.267  11.973   6
   1   6   3 259.418   9.569  13
   1   6   3 255.160   9.246   2
   1   6   3 262.763   9.141  12
  -1   6  -3 256.433   8.919   9
   2  -6   3 109.917   4.856  11
  -2   6  -3 111.601   5.062   2
   2   6   3 113.059   5.225  13
   2   6   3 122.383   6.852   6
  -2   6  -3 112.400   4.831   9
   2   6   3 112.189   5.203  12
  -2   6  -3 108.615   4.758  10
   3  -6   3 25.5256  1.9946  11
   3   6   3 23.5337  3.3321   6
  -3   6  -3 21.7089  2.3209  10
  -3   6  -3 27.6199  2.3172   2
   3   6   3 27.9475  2.5422  12
   4  -6   3 105.693   4.864  11
  -4   6  -3 104.407   5.225  10
  -4   6  -3 105.790   5.523   2
   4   6   3 112.210   5.819  12
   4   6   3 102.583   7.001   6
   5  -6   3 707.292  24.944   2
  -5  -6  -3 687.177  20.186   3
   5  -6   3 697.588  23.343  11
  -5   6  -3 700.784  24.830   2
  -5   6  -3 712.159  23.193  10
   5   6   3 692.773  23.957  12
  -6  -6  -3 174.720   6.513   3
   6  -6   3 174.845   8.344   2
   6  -6   3 176.547   7.332  11
   6   6   3 167.377   8.281  12
  -7  -6  -3 100.723   4.211   3
  -8  -6  -3 86.4152  3.3884   3
  -9  -7   3 11.2327  0.8681   3
  -8  -7   3 64.7962  2.9730   3
  -8   7   3 62.2036  3.1021   1
  -7   7   3 24.7063  2.3452   1
  -6  -7   3 80.8876  4.0078   3
  -6   7   3 80.1604  4.9151   2
  -6   7   3 75.7578  4.0048   1
   6   7  -3 71.1612  5.0435  12
   6   7  -3 81.1637  5.8157  14
   5   7  -3 90.8574  5.9291  14
  -5   7   3 99.7801  5.3491   2
  -5   7   3 81.2778  5.7724   8
  -5   7   3 84.4280  4.3110   1
   5   7  -3 70.5666  6.2336   6
   4   7  -3 568.548  20.895  14
  -4   7   3 578.011  23.228   8
  -4   7   3 572.656  20.493   2
   4   7  -3 555.921  25.038   6
  -3   7   3 141.266   6.365   2
   3   7  -3 135.936   6.962  14
  -3   7   3 134.364   7.257   8
   3   7  -3 133.916   7.963   6
   2   7  -3 8.49892 1.86670   6
  -2   7   3 7.56283 1.72191   6
  -2   7   3 8.89578 1.46145   2
  -2   7   3 9.50198 1.74152   8
   2   7  -3 8.64803 1.71267  14
   1   7  -3 14.2688  2.1331   6
  -1   7   3 13.7410  1.6689   2
  -1   7   3 14.4521  1.9291   8
   1   7  -3 14.2953  1.9084  14
  -1   7   3 14.6347  2.3351   6
   0   7   3 665.765  22.471   2
   0   7   3 676.885  27.533   6
   1  -7   3 657.728  22.953  11
   1   7   3 698.230  23.121   2
  -1   7  -3 707.874  21.690   9
   1   7   3 719.012  28.847   6
   1   7   3 692.559  22.034  12
   2  -7   3 172.926   7.156  11
  -2   7  -3 172.201   6.879   9
  -2   7  -3 171.027   7.205   2
   2   7   3 181.508   7.543  14
   2   7   3 184.787   7.437  12
   2   7   3 169.750   9.444   6
   3  -7   3 519.928  17.551  11
   3   7   3 518.131  18.140  14
  -3   7  -3 504.410  16.911  10
  -3   7  -3 498.618  18.097   2
   3   7   3 497.636  22.520   6
   3   7   3 495.239  17.559  12
   4  -7   3 48.8040  3.2224  11
   4   7   3 50.9810  3.8781  12
   4   7   3 45.6080  4.6474   6
   4   7   3 47.7563  3.9263  14
  -4   7  -3 46.3365  2.9983   1
  -4   7  -3 48.8367  3.5144   2
  -4   7  -3 56.4184  3.5863  10
   5  -7   3 530.642  18.017  11
  -5  -7  -3 510.230  15.411   3
   5  -7   3 521.090  19.030   2
   5   7   3 475.119  15.816   7
   5   7   3 520.201  19.391  14
  -5   7  -3 512.288  18.903   2
   5   7   3 495.387  18.459  12
  -5   7  -3 499.223  15.372   1
  -5   7  -3 505.617  17.637  10
   6  -7   3 154.975   6.914  11
  -6  -7  -3 154.938   6.010   3
  -7  -7  -3 0.65016 0.68828   3
  -8  -7  -3 70.7437  2.8710   3
  -9  -8   3 19.3736  1.0361   3
  -8  -8   3 209.599   6.705   3
  -8   8   3 201.122   6.749   1
  -7  -8   3 32.7104  2.3728   3
  -7   8   3 30.4923  2.3346   1
  -6  -8   3 1.78699 0.96210   3
  -6   8   3 1.99422 1.13688   2
  -6   8   3 1.59444 0.94859   1
   6   8  -3 3.35690 1.88271  14
  -5  -8   3 38.2925  2.8369   3
  -5   8   3 44.3535  3.5239   2
  -5   8   3 39.0791  2.8519   1
   5   8  -3 40.4924  3.6144  12
   5   8  -3 44.5162  4.8762  14
   4   8  -3 203.692   9.058  12
   4   8  -3 213.567  11.841   6
  -4   8   3 213.251   7.758   1
  -4   8   3 220.746   9.424   2
  -4   8   3 203.296  10.580   8
   4   8  -3 217.783  10.179  14
   3   8  -3 18.0952  2.7862  14
   3   8  -3 20.3191  3.1836   6
  -3   8   3 22.3121  3.0074   8
  -3   8   3 30.7295  2.5726   2
  -2   8   3 28.7777  2.3897   2
  -2   8   3 25.4959  2.9183   6
   2   8  -3 24.2159  2.8741  14
  -2   8   3 30.0299  2.8072   8
   2   8  -3 24.8686  2.9399   6
   1   8  -3 54.6770  3.4869  14
  -1   8   3 56.2203  4.3723   6
  -1   8   3 52.7396  3.2330   2
   1   8  -3 59.0094  4.2024   6
   0   8   3 0.62679 0.62988   2
   0   8   3 0.36769 0.86276   6
  -1   8  -3 750.872  23.451   9
   1   8   3 733.518  30.997   6
   1   8   3 752.001  23.731  12
   2  -8   3 292.583  11.018  11
   2   8   3 294.910  10.769  12
  -2   8  -3 274.284  10.687   2
   2   8   3 262.629  13.774   6
   3  -8   3 57.8328  3.6489  11
  -3   8  -3 46.2007  2.9754   1
   3   8   3 51.3987  3.9688  14
  -3   8  -3 48.6073  3.3714   2
   3   8   3 52.4742  3.8121  12
   3   8   3 52.0107  4.8532   6
   4  -8   3 248.456  10.193   2
   4  -8   3 248.470   9.895  11
   4   8   3 232.531   8.907   7
   4   8   3 244.677  10.834  14
   4   8   3 225.050  12.865   6
  -4   8  -3 245.307  10.171   2
   4   8   3 230.660  10.226  12
  -4   8  -3 230.670   8.421   1
   5  -8   3 459.180  16.631  11
   5  -8   3 465.585  17.390   2
  -5  -8  -3 456.501  14.100   3
  -5   8  -3 459.825  17.319   2
  -5   8  -3 440.802  14.122   1
   5   8   3 444.799  16.971  12
   5   8   3 452.864  14.736   7
   5   8   3 469.076  18.014  14
   6  -8   3 311.343  12.004  11
  -6  -8  -3 314.433  10.182   3
  -7  -8  -3 263.959   8.431   3
  -8  -8  -3 144.816   4.686   3
  -8  -9   3 0.29214 0.55018   3
  -8   9   3 0.11115 0.56262   1
  -7  -9   3 -0.7346  0.6220   3
  -7   9   3 -0.1470  0.7001   1
  -6  -9   3 0.74751 0.88886   3
  -6   9   3 0.59656 0.82245   1
  -5  -9   3 2.77653 1.15245   3
   5   9  -3 5.47181 2.07593  14
  -5   9   3 2.04387 1.05742   2
  -5   9   3 3.24430 1.16792   1
  -4  -9   3 9.19595 1.76897   3
  -4   9   3 8.46154 1.60525   1
   4   9  -3 8.74582 1.87482  12
   4   9  -3 6.50613 2.27410   6
  -4   9   3 8.63280 2.18104   8
   4   9  -3 6.87707 2.13230  14
   3   9  -3 132.899   6.969  14
  -3   9   3 124.246   6.263   2
  -3   9   3 125.689   7.265   8
  -3   9   3 122.035   5.338   1
   3   9  -3 115.025   7.857   6
  -2   9   3 101.957   5.947   8
  -2   9   3 97.6587  6.5749   6
  -2   9   3 103.140   5.272   2
   2   9  -3 104.732   5.663  14
   2   9  -3 97.2065  6.6670   6
  -1   9   3 6.62730 1.86043   6
  -1   9   3 7.11159 1.41102   2
   1   9  -3 6.76508 1.51033  14
   0   9   3 547.852  23.806   6
   1   9   3 66.1422  5.2251   6
  -2   9  -3 14.0020  1.8295   1
   2   9   3 13.3774  1.9982  12
   2   9   3 13.9376  2.8513   6
  -3  -9  -3 146.457   4.532   4
   3   9   3 140.402   9.162   6
  -3   9  -3 145.476   5.966   1
  -3   9  -3 151.394   6.839   2
   3   9   3 133.489   6.212   7
   3   9   3 142.645   7.047  12
   4  -9   3 296.419  12.064   2
   4  -9   3 317.587  12.272  11
   4   9   3 307.333  10.839   7
  -4   9  -3 300.077  12.064   2
   4   9   3 280.354  12.006  12
  -4   9  -3 295.795  10.231   1
  -5  -9  -3 0.98486 0.85358   3
   5  -9   3 0.80403 1.11657  11
  -5   9  -3 0.48897 0.94729   1
   5   9   3 3.73686 1.44310   7
  -6  -9  -3 113.566   4.784   3
  -6   9  -3 121.773   5.024   1
   6   9   3 115.865   5.231   7
  -7  -9  -3 74.9342  3.2117   3
  -8 -10   3 162.717   5.203   3
  -8  10   3 163.202   5.193   1
  -7 -10   3 2.66118 0.90407   3
  -7  10   3 3.87232 0.99261   1
  -6 -10   3 31.7162  2.4621   3
  -6  10   3 30.1062  2.3959   1
  -5 -10   3 134.528   5.694   3
  -5  10   3 122.361   6.591   2
  -5  10   3 130.735   5.731   1
   4  10  -3 488.029  18.214  14
  -4  10   3 453.832  17.695   2
  -4  10   3 469.831  14.694   1
  -3 -10   3 158.057   4.626   4
  -3 -10   3 153.730   6.265   5
  -3  10   3 157.831   8.655   8
   3  10  -3 164.006   8.055  14
   3  10  -3 158.502   9.863   6
  -3  10   3 168.363   6.566   1
  -3  10   3 160.022   7.603   2
  -2 -10   3 486.960  13.227   4
  -2  10   3 495.128  12.491   4
  -2  10   3 487.252  14.810   1
   2  10  -3 468.277  21.877   6
   2  10  -3 498.990  17.837  14
  -2  10   3 481.355  17.776   2
  -1  10   3 0.15319 1.09864   6
   0 -10  -3 130.789   5.680  16
   0  10   3 126.945   8.093   6
   0  10  -3 141.867   5.480   1
   1  10   3 200.147   7.735   7
   1  10   3 184.510  10.891   6
  -1  10  -3 198.075   6.285   4
  -1  10  -3 207.854   7.405   1
  -2 -10  -3 15.8886  1.6838   4
  -2  10  -3 15.9427  1.4250   4
   2  10   3 16.5357  2.3696  12
   2  10   3 18.5979  2.4952   7
  -2  10  -3 17.5606  2.1553   1
   2  10   3 14.6576  3.1379   6
  -3 -10  -3 114.561   3.708   4
   3  10   3 115.203   5.639   7
   3  10   3 109.109   6.053  12
  -3  10  -3 113.049   5.261   1
  -4  10  -3 186.359   7.461   1
   4  10   3 195.381   7.946   7
  -5  10  -3 976.272  27.446   1
   5  10   3 981.096  28.478   7
  -6 -10  -3 63.0925  3.1357   3
  -6  10  -3 68.8609  3.3774   1
   6  10   3 63.4915  3.5592   7
  -7 -10  -3 173.830   5.623   3
  -7 -11   3 8.56885 1.10058   3
  -7  11   3 10.5204  1.2703   1
  -6 -11   3 160.426   5.928   3
  -6  11   3 152.988   5.953   1
  -5  11   3 22.8361  2.4333   1
  -4  11   3 0.55918 0.94286   2
  -4  11   3 0.30089 0.91803   1
  -3 -11   3 0.79190 1.10392   5
  -3  11   3 1.84785 1.08289   1
   3  11  -3 0.34488 1.04871  14
  -3  11   3 1.28130 0.98168   2
  -2 -11   3 1.19756 0.81088   4
  -2 -11   3 0.97496 1.07748   5
  -2  11   3 2.37365 0.69669   4
   2  11  -3 1.17331 1.03753  14
  -1 -11   3 -0.4630  0.8570   4
   1 -11  -3 -1.0004  1.0037  16
  -1  11   3 -0.6793  1.0672   7
  -1  11   3 -0.2870  0.6986   4
   0 -11   3 305.768   9.863   4
   0 -11  -3 312.727  10.647  16
   0  11   3 319.353   9.482   4
   0  11  -3 307.871  10.352   1
   0  11   3 314.495  11.005   7
   0  11  -3 310.287   9.394   4
  -1 -11  -3 432.016  12.290   4
  -1  11  -3 431.485  11.891   4
   1  11   3 417.499  12.539   4
   1  11   3 435.403  14.260   7
  -1  11  -3 439.675  13.657   1
  -2 -11  -3 52.4786  2.7600   4
  -2 -11  -3 54.1242  2.7959   4
  -2  11  -3 55.4879  2.2621   4
   2  11   3 55.1953  3.7965   7
  -2  11  -3 58.2760  3.5749   1
  -3 -11  -3 381.660   9.632   4
  -3  11  -3 378.054  12.454   1
   3  11   3 375.386  13.026   7
   4  11   3 43.3302  3.3860   7
  -4  11  -3 36.8361  2.8658   1
   5  11   3 304.532  10.704   7
  -5  11  -3 318.018  10.284   1
  -6  11  -3 68.5203  3.1519   1
   6  11   3 64.1004  3.4160   7
  -7 -12   3 28.5322  1.6214   3
  -7  12   3 26.8358  1.6390   1
   7  12  -3 32.8231  1.9929   7
  -6  12   3 10.9700  1.4342   1
  -5  12   3 108.337   4.730   1
  -4  12   3 157.539   6.359   1
  -3  12   3 39.0698  2.8820   1
  -2 -12   3 169.905   5.456   4
   2 -12  -3 158.919   7.137  16
   1 -12  -3 300.993  10.645  16
  -1 -12   3 306.209   9.384   4
   1  12  -3 306.527   9.435   4
  -1  12   3 294.651  10.646   7
  -1  12   3 311.089   8.770   4
   0 -12  -3 43.6854  2.9484   4
   0 -12   3 43.9396  3.0283   4
   0  12  -3 38.4513  2.5872   4
   0  12   3 48.9898  3.4212   7
   0  12   3 43.9700  2.7079   4
   0  12  -3 42.3070  2.9912   1
  -1 -12  -3 80.4531  3.7923   4
  -1  12  -3 78.4535  4.2060   1
   1  12   3 77.5297  4.6161   7
  -1  12  -3 79.7561  3.3142   4
   1  12   3 73.7927  3.8136   4
  -2 -12  -3 4.38535 0.99086   4
  -2 -12  -3 6.60131 1.11295   4
  -2  12  -3 5.29202 1.42289   1
   2  12   3 2.75019 1.40279   7
  -3  12  -3 24.2018  2.6346   1
   3  12   3 26.8518  3.0145   7
   4  12   3 191.601   7.715   7
  -4  12  -3 194.991   7.368   1
  -5  12  -3 358.458  11.307   1
   5  12   3 375.033  11.987   7
  -6  12  -3 200.404   6.298   1
   6  12   3 199.311   6.653   7
  -6  13   3 0.85183 0.58187   1
   6  13  -3 1.05402 0.77135   7
  -5  13   3 -0.0493  0.6632   1
   5  13  -3 0.62617 0.85967   7
   4  13  -3 -0.3738  0.9634   7
  -4  13   3 -0.3846  0.7291   1
   3 -13  -3 355.298  12.185  16
  -3  13   3 347.138  11.209   1
   3  13  -3 358.097  11.658   7
  -2 -13   3 59.7629  2.4759   4
   2 -13  -3 62.0928  3.7547  16
   2  13  -3 60.6751  3.3126   4
  -1 -13   3 237.544   7.356   4
   1  13  -3 223.070   7.485   4
  -1  13   3 225.666   6.526   4
   0 -13   3 53.9724  3.1074   4
   0 -13  -3 48.1338  2.9566   4
   0  13   3 45.9864  3.4276   7
   0  13  -3 46.0399  3.0843   1
   0  13  -3 47.1625  2.6592   4
   0  13   3 51.0905  2.7473   4
   1 -13   3 71.2307  3.8361   4
  -1 -13  -3 76.8759  3.4991   4
   1  13   3 77.9311  3.7843   4
  -1  13  -3 84.6683  4.2739   1
  -1  13  -3 78.1338  3.0501   4
   1  13   3 87.1827  4.6745   7
  -2 -13  -3 341.113   9.007   4
   2  13   3 316.087  10.133   4
   2  13   3 344.602  11.792   7
  -2  13  -3 326.236  11.084   1
   3  13   3 2.15775 1.24554   7
  -3  13  -3 2.37409 1.08770   1
   3  13   3 2.65849 1.14138   4
   4  13   3 10.2020  1.7569   7
  -4  13  -3 13.6674  1.7571   1
   5  13   3 6.61600 1.23373   7
  -5  13  -3 6.66414 1.13604   1
   5  14  -3 35.7253  2.1962   7
  -5  14   3 34.5978  1.9222   1
   4 -14  -3 93.4929  4.0795  16
  -4  14   3 84.6347  3.6410   1
   4  14  -3 82.2741  3.8746   7
   3 -14  -3 13.9665  1.8003  16
   3  14  -3 13.0139  1.6397   4
   2  14  -3 50.0403  2.7925   4
  -1 -14   3 34.9401  2.0445   4
   1 -14  -3 28.6360  2.4327   4
   1  14  -3 30.9419  2.1393   4
   0 -14  -3 165.567   5.769   4
   0 -14   3 177.375   5.916   4
   0  14  -3 167.723   5.383   4
   0  14   3 164.984   5.283   4
   0  14   3 159.692   6.714   7
   1 -14   3 22.3333  2.1510   4
  -1 -14  -3 26.3505  1.8196   4
  -1 -14  -3 24.7999  1.7127   4
  -1  14  -3 22.4629  2.3073   1
   1  14   3 28.0120  2.8207   7
   1  14   3 26.7725  1.9862   4
   2  14   3 2.43140 0.96678   4
  -2  14  -3 1.31566 0.91708   1
   2  14   3 0.86531 1.07653   7
   3  14   3 13.5188  1.6169   4
  -3  14  -3 13.6790  1.7181   1
   3  14   3 15.0734  1.9433   7
  -4  14  -3 22.6668  1.7471   1
   4  14   3 20.8874  2.0660   7
   4  14   3 20.5140  1.8106   4
   4  15  -3 20.2560  1.5186   4
   3  15  -3 7.87566 1.15129   4
   2 -15  -3 51.2187  2.6792   4
   2  15  -3 54.6146  2.5819   4
   1 -15  -3 4.38356 1.03065   4
  -1 -15   3 5.33567 0.69404   4
   1  15  -3 6.57416 1.01884   4
   0 -15  -3 13.6914  1.3846   4
   0 -15   3 15.1020  1.4260   4
  -1 -15  -3 2.17481 0.58974   4
   1 -15   3 2.86578 0.89517   4
   1  15   3 3.61842 0.83388   4
  -1  15  -3 4.03366 1.01756   1
   1  15   3 1.88153 0.99445   7
   2 -15   3 27.8315  1.8931   4
   2  15   3 28.8617  1.7794   4
  -2  15  -3 32.0981  2.0889   1
   2  15   3 30.0784  2.2774   7
   3 -15   3 109.203   3.846   4
   3  15   3 114.272   3.844   4
  -3  15  -3 109.167   4.158   1
   2 -16  -3 16.8331  1.3031   4
   1 -16  -3 70.9239  2.6173   4
   1 -16  -3 70.3094  2.5877   4
   0 -16  -3 218.411   5.743   4
   1 -16   3 223.083   6.055   4
   2 -16   3 5.84401 0.74942   4
   4   0  -4 237.569  12.944  15
  -3   0   4 0.44323 0.40918   2
  -3   0   4 0.65560 0.25041   9
   3   0  -4 0.48193 0.87382  15
  -2   0   4 2949.66  129.59  15
  -2   0   4 2977.09   83.40   9
  -2   0   4 2900.60   92.30   2
  -1   0   4 -0.0568  0.3169   9
  -1   0   4 0.26425 0.20980  13
  -1   0   4 0.20998 0.22964  13
  -1   0   4 0.82028 0.44140   2
  -1   0   4 -0.2903  0.5396  15
   0   0   4 4863.03  152.33   2
   1   0   4 0.19259 0.47199   2
   3   0   4 0.24140 0.52090   2
   3   0   4 0.36889 0.53773  12
   4   0   4 81.4307  4.4103   2
   5   0   4 0.11909 0.74228   2
  -6   0  -4 320.119  12.717  10
   6   0   4 346.139  13.690   2
  -6   0  -4 333.257  10.251   3
  -7   0  -4 -0.0367  0.5895   3
  -8   0  -4 155.859   5.222   3
   6   1  -4 75.5462  5.8654   6
  -5   1   4 148.835   6.205   2
  -5   1   4 144.247   7.111   8
  -4   1   4 47.7068  2.6247   2
  -4   1   4 47.9747  3.1635   8
   4   1  -4 45.7142  2.8349  14
   3   1  -4 672.517  30.096  15
  -3   1   4 644.031  20.876   2
  -3   1   4 614.452  18.274   9
  -3   1   4 631.366  29.286  15
   3   1  -4 607.659  20.276  14
  -2  -1   4 56.3194  2.3244   9
  -2   1   4 58.4561  2.3500   9
  -2   1   4 59.2474  3.7245  15
  -2   1   4 64.6310  2.7270   2
   2   1  -4 50.6736  2.6339  14
  -1  -1   4 93.3330  3.7381   2
  -1  -1   4 92.7230  3.5036   9
  -1  -1   4 94.0172  5.7239  15
  -1  -1   4 91.5223  3.3050  13
   1   1  -4 88.7600  3.4907  14
  -1   1   4 97.8205  3.8202   2
  -1   1   4 101.807   5.426  15
  -1   1   4 94.6276  3.1921  13
   0  -1   4 135.112   5.301   2
   0   1   4 141.881   5.554   2
   0   1   4 146.409   6.532   6
   1  -1   4 3343.54  106.06   2
   1   1   4 3380.99  106.35   2
   1   1   4 3402.03  126.45   6
   2  -1   4 0.90491 0.55915   2
   2   1   4 2.05762 0.76004   6
   2   1   4 1.62036 0.72441   2
   2   1   4 1.74267 0.69309  12
   3  -1   4 7.28158 1.25194   2
   3   1   4 5.88136 1.12343  12
   3   1   4 6.67230 1.26243   2
   4  -1   4 36.0319  2.7137   2
   4   1   4 36.9094  2.8261   2
   4   1   4 34.6588  2.6103  12
   5  -1   4 172.022   7.771   2
   5   1   4 166.256   7.817   2
  -5   1  -4 162.063   7.456  10
  -6  -1  -4 1354.31   43.92  10
   6  -1   4 1434.29   47.27   2
  -6  -1  -4 1452.82   38.05   3
  -6   1  -4 1394.81   43.87  10
   6   1   4 1405.05   47.33   2
  -6   1  -4 1399.81   37.90   3
  -7  -1  -4 5.91061 1.09047   3
  -7   1  -4 5.63103 1.02217   3
  -8  -1  -4 20.7970  1.5349   3
  -8   1  -4 21.3844  1.4983   3
  -9  -1  -4 64.9446  2.2486   3
  -7  -2   4 39.2864  3.8045   7
   6   2  -4 179.788  10.384   6
  -6   2   4 178.879   8.795   8
  -5   2   4 34.1764  2.9451   8
   5   2  -4 30.7951  2.7253  14
  -5   2   4 32.9530  2.4277   2
   4   2  -4 1003.80   32.24  14
  -4   2   4 1024.33   37.30   8
  -4   2   4 995.665  32.981   2
  -3   2   4 2073.98   59.02   9
  -3   2   4 2093.45   66.01   2
   3   2  -4 2070.61   63.69  14
   3   2  -4 2077.99   93.23  15
  -2   2   4 199.785   8.078   8
  -2   2   4 191.688   7.032   2
   2   2  -4 182.540   6.989  14
  -1  -2   4 1127.02   36.65  13
  -1  -2   4 1113.39   33.09   9
  -1   2   4 1128.63   36.50   2
  -1   2   4 1189.15   36.39  13
  -1   2   4 1178.16   50.73  15
   1   2  -4 1125.09   34.98  14
   1   2  -4 1127.97   33.18   9
   0   2   4 1.08159 0.70925   6
   0   2   4 1.76567 0.64729   2
   1  -2   4 43.0385  2.2819   2
   1   2   4 44.4923  2.8727   6
   1   2   4 42.5750  2.5700   2
   2  -2   4 869.985  28.531   2
   2   2   4 833.632  33.856   6
   2   2   4 885.549  26.792  12
   2   2   4 902.827  28.976   2
   3  -2   4 66.6831  3.6036   2
   3   2   4 66.0155  3.5739  12
   3   2   4 73.0315  3.9004   2
   4  -2   4 792.572  27.446   2
  -4   2  -4 807.971  25.838  10
   4   2   4 820.326  27.763   2
   4   2   4 812.335  25.723  12
  -5  -2  -4 3412.33   94.80  16
   5  -2   4 3644.42  112.17   2
   5   2   4 3435.46  103.61  12
  -5   2  -4 3451.99  103.52  10
   5   2   4 3566.69  112.20   2
   6  -2   4 100.415   5.737   2
  -6  -2  -4 100.167   4.203   3
  -6   2  -4 92.0030  5.3556  10
  -6   2  -4 96.2598  4.0318   3
  -7  -2  -4 2.58618 0.87026   3
  -7   2  -4 2.09878 0.77216   3
  -8  -2  -4 26.8571  1.7265   3
  -8   2  -4 24.0751  1.5815   3
  -9  -2  -4 59.6959  2.0894   3
  -8  -3   4 51.9334  2.3831   3
  -7  -3   4 99.6664  3.8748   3
  -7  -3   4 102.135   5.466   7
  -7   3   4 103.076   4.500   1
   6   3  -4 236.186  10.346  14
   6   3  -4 235.238  12.731   6
  -6   3   4 242.654   9.697   2
  -6   3   4 236.171   8.028   1
  -6   3   4 225.303  11.023   8
   5   3  -4 66.1958  5.4391   6
  -5   3   4 76.7868  4.1593   2
  -5   3   4 76.4188  4.8564   8
   5   3  -4 76.4660  4.6230  14
  -4   3   4 128.553   6.548   8
   4   3  -4 121.773   5.905  14
  -4   3   4 126.797   5.583   2
  -3   3   4 278.840  11.557   8
   3   3  -4 271.489  10.234  14
  -3   3   4 275.843  10.036   2
  -2   3   4 208.994   8.817   8
   2   3  -4 204.701   7.816  14
  -2   3   4 210.105   7.724   2
   1   3  -4 197.420   6.783   9
  -1   3   4 189.820   9.355  15
  -1   3   4 205.380   6.459  13
   1   3  -4 192.019   7.066  14
  -1   3   4 197.317   7.250   2
  -1   3   4 200.728   9.055   6
   0  -3   4 1024.83   36.40   2
   0   3  -4 1181.20   33.58   9
   0   3   4 1176.53   37.27  13
   0   3   4 1237.33   44.40   6
   0   3   4 1117.16   36.84   2
   2  -3   4 1403.74   45.08   2
  -2   3  -4 1435.08   41.78  10
   2   3   4 1373.14   53.87   6
   2   3   4 1386.30   42.10  12
   2   3   4 1402.57   45.50   2
   3  -3   4 235.023   8.974   2
   3   3   4 233.125   9.229   2
   3   3   4 207.826  10.372   6
  -3   3  -4 229.484   8.476  10
   3   3   4 229.234   8.663  12
   4  -3   4 243.409   9.713   2
  -4   3  -4 241.473   9.288  10
   4   3   4 225.542   9.805   2
   4   3   4 238.477   9.388  12
   5  -3   4 801.633  27.359   2
  -5  -3  -4 733.071  23.120  16
  -5   3  -4 815.875  25.691  10
   5   3   4 775.910  25.619  12
   6  -3   4 1138.55   38.08   2
  -6  -3  -4 1114.41   30.59   3
  -6   3  -4 1134.06   30.29   3
  -6   3  -4 1049.56   35.12  10
  -7  -3  -4 32.9349  2.2283   3
  -7   3  -4 39.3038  2.1879   3
  -8  -3  -4 0.16016 0.51989   3
  -9  -3  -4 34.1788  1.4091   3
  -8  -4   4 9.72047 1.15526   3
  -7  -4   4 2.98281 0.90691   3
  -7  -4   4 3.27661 1.56254   7
  -7   4   4 1.67934 1.07058   2
  -7   4   4 3.98176 1.10948   1
  -6  -4   4 53.4056  4.0495   7
  -6   4   4 54.9061  3.1754   1
   6   4  -4 55.2802  5.2515   6
  -6   4   4 56.8966  3.7943   2
   6   4  -4 65.1572  4.6882  14
  -6   4   4 58.3097  4.4590   8
  -5   4   4 0.88615 0.99570   8
   5   4  -4 1.66658 1.32157   6
   5   4  -4 0.45982 0.98225  14
  -5   4   4 -0.1176  0.6460   2
  -4   4   4 287.598  12.586   8
  -4   4   4 296.162  10.999   2
   4   4  -4 272.444  11.210  14
   4   4  -4 293.845  13.981   6
   3   4  -4 16.4712  2.2273  14
  -3   4   4 11.6640  1.8816   8
   3   4  -4 13.4904  2.3358   6
  -3   4   4 12.9258  1.6365   2
  -2   4   4 492.769  16.975   2
   2   4  -4 497.738  16.848  14
  -2   4   4 505.001  19.179   8
  -1   4   4 249.999  10.934   6
   1   4  -4 228.778   8.574  14
  -1   4   4 237.363   8.727   2
   1   4  -4 244.850  10.545   6
   0  -4   4 1370.15   46.52   2
   0   4   4 1531.52   56.57   6
   0   4  -4 1441.80   55.65   6
   0   4   4 1471.48   47.00   2
   0   4   4 1514.88   47.63  13
   0   4  -4 1494.75   42.90   9
   1  -4   4 241.270   9.072   2
   1  -4   4 257.828   8.901  11
   1   4   4 267.514  11.516   6
  -1   4  -4 249.620   8.722   9
   1   4   4 254.653   9.430   2
  -1   4  -4 258.589   8.525  10
   1   4   4 269.548   9.041  12
   2  -4   4 1819.50   58.48   2
   2  -4   4 1823.81   56.84  11
  -2   4  -4 1794.55   58.53   2
   2   4   4 1843.03   58.80   2
   2   4   4 1803.74   54.60  12
  -2   4  -4 1866.61   54.09  10
   2   4   4 1842.73   70.19   6
   3  -4   4 333.160  12.047   2
   3   4   4 309.317  12.122   2
  -3   4  -4 315.002  11.229  10
   3   4   4 321.036  11.619  12
  -3   4  -4 331.350  12.084   2
   3   4   4 306.877  14.313   6
   4  -4   4 32.7226  2.7200   2
   4   4   4 36.8378  3.0407  12
  -4   4  -4 33.6688  2.6951  10
   4   4   4 34.6428  2.9883   2
  -5  -4  -4 38.5290  2.8309  16
  -5   4  -4 42.1476  2.4116   3
  -5   4  -4 38.5329  3.1249  10
   5   4   4 34.2508  3.1932  12
  -6  -4  -4 861.620  23.828   3
  -6   4  -4 869.926  23.458   3
  -6   4  -4 828.155  27.552  10
   6   4   4 816.898  27.795  12
   7  -4   4 141.715   6.290  11
  -7  -4  -4 159.127   5.659   3
  -7   4  -4 151.221   5.240   3
  -8  -4  -4 5.67244 0.92644   3
  -9  -5   4 80.0200  2.7474   3
  -8  -5   4 11.3391  1.3338   3
  -8   5   4 11.3467  1.5204   1
  -7  -5   4 39.7827  3.7673   7
  -7  -5   4 38.3229  2.4398   3
   7   5  -4 33.0266  4.1343  14
   7   5  -4 35.0473  3.8764  12
  -7   5   4 34.5562  3.0882   2
  -7   5   4 40.9117  2.6903   1
  -6  -5   4 4.59973 1.12853   3
  -6  -5   4 6.28358 1.89217   7
  -6   5   4 3.52259 1.13816   1
  -6   5   4 4.21856 1.31663   2
   6   5  -4 6.92637 2.42484   6
   6   5  -4 4.48141 1.87605  14
  -6   5   4 7.75763 1.97086   8
  -5   5   4 75.8676  4.4548   2
   5   5  -4 81.2144  5.2161  14
   5   5  -4 68.7820  5.7257   6
  -5   5   4 73.3466  5.1495   8
  -4   5   4 819.193  27.401   2
   4   5  -4 809.329  27.349  14
  -4   5   4 790.218  23.198   9
  -4   5   4 822.121  31.028   8
   4   5  -4 783.930  33.493   6
   3   5  -4 1847.25   59.60  14
  -3   5   4 1899.54   68.85   8
  -3   5   4 1946.47   61.36   2
   3   5  -4 1930.34   73.95   6
   2   5  -4 1055.36   35.18  14
  -2   5   4 1111.05   36.11   2
  -2   5   4 1146.12   40.60   8
   2   5  -4 1110.01   43.54   6
  -1   5   4 946.688  36.557   6
  -1   5   4 931.645  30.240   2
  -1   5   4 917.549  33.687   8
   1   5  -4 904.181  29.263  14
   1   5  -4 912.430  36.077   6
   0   5   4 55.0257  2.6749  13
   0   5   4 51.6361  3.6955   6
   0   5   4 51.8910  2.8146   2
   0   5  -4 57.1569  2.9444   9
   1  -5   4 708.781  23.787   2
   1  -5   4 716.962  23.400  11
   1   5   4 711.771  23.996   2
   1   5   4 716.741  29.213   6
  -1   5  -4 734.516  22.247   9
   1   5   4 757.403  22.768  12
  -1   5  -4 711.721  22.005  10
   1   5   4 742.025  24.517  13
   2  -5   4 282.430  10.624   2
   2  -5   4 284.623  10.228  11
   2   5   4 276.673  13.223   6
   2   5   4 312.885  10.634  12
   2   5   4 288.419  10.706   2
  -2   5  -4 291.986  10.739   2
  -2   5  -4 291.192  10.009  10
   3  -5   4 21.8225  2.0565   2
   3  -5   4 25.5555  1.9150  11
   3   5   4 25.1104  2.7030  12
   3   5   4 22.4768  2.0831   2
  -3   5  -4 23.1100  2.1726   2
  -3   5  -4 24.1613  2.0636  10
   3   5   4 19.1440  2.8807   6
   4  -5   4 95.3987  5.1426   2
  -4  -5  -4 87.1866  4.2616  16
   4  -5   4 94.6561  4.4495  11
   4   5   4 94.3768  5.2780  12
  -4   5  -4 90.4870  4.8081  10
   5  -5   4 303.657  10.972  11
  -5  -5  -4 285.155   9.601   3
   5  -5   4 296.803  12.070   2
  -5  -5  -4 287.327  10.218  16
  -5   5  -4 282.729   9.184   3
   5   5   4 303.464  11.924  12
  -5   5  -4 296.220  11.371  10
   6  -5   4 1496.21   48.41  11
  -6  -5  -4 1523.19   41.25   3
  -6   5  -4 1543.86   40.82   3
  -7  -5  -4 148.870   5.536   3
  -8  -5  -4 195.186   6.229   3
  -9  -6   4 2.37372 0.51205   3
  -8  -6   4 461.617  13.074   3
  -8   6   4 427.944  13.072   1
  -7  -6   4 39.7512  2.5873   3
  -7   6   4 36.2915  2.5906   1
  -6  -6   4 205.642   7.221   3
  -6  -6   4 201.698   8.409   7
  -6   6   4 187.680   8.856   2
  -6   6   4 192.951   7.346   1
   6   6  -4 203.816   9.955  14
  -5  -6   4 57.3446  3.9502   7
   5   6  -4 60.8872  4.6079  14
  -5   6   4 56.5091  3.8813   2
   5   6  -4 58.8092  5.3174   6
  -5   6   4 50.3530  3.1563   1
  -5   6   4 55.2569  4.4696   8
   4   6  -4 146.802   8.879   6
  -4   6   4 146.851   7.944   8
   4   6  -4 146.260   7.545  14
  -4   6   4 159.284   7.066   2
   3   6  -4 354.566  16.288   6
   3   6  -4 349.450  13.540  14
  -3   6   4 350.466  13.201   2
  -3   6   4 361.940  15.034   8
   2   6  -4 49.9364  3.3379  14
  -2   6   4 50.8482  3.4334   8
  -2   6   4 50.1584  3.9035   6
  -2   6   4 49.4764  2.9857   2
   2   6  -4 41.7270  3.6207   6
   1   6  -4 30.3705  2.3027  14
  -1   6   4 33.5971  3.0242   6
  -1   6   4 30.6013  2.3794   8
   1   6  -4 28.4805  2.6317   6
  -1   6   4 31.9125  2.2313   2
   0   6   4 122.838   5.265   2
   0   6   4 119.423   4.887  13
   0   6   4 126.026   6.802   6
   1  -6   4 13.1504  1.5715  11
   1   6   4 11.4436  1.5635  12
   1   6   4 13.6496  1.5908   2
  -1   6  -4 16.0707  1.8529   9
   1   6   4 9.05904 1.84476   6
   2  -6   4 0.55822 0.64289  11
   2  -6   4 -0.1513  0.4928   2
  -2   6  -4 0.62884 0.64744   9
  -2   6  -4 0.53010 0.62563  10
   2   6   4 1.12586 0.68481   2
  -2   6  -4 1.71984 0.76900   2
   2   6   4 0.48375 0.72238  12
   2   6   4 1.10638 0.99641   6
   3  -6   4 284.515  10.788   2
   3  -6   4 278.400  10.209  11
   3   6   4 268.465  10.637  12
   3   6   4 259.828  13.295   6
  -3   6  -4 270.883  10.731   2
  -3   6  -4 269.659   9.992  10
   4  -6   4 100.647   4.844  11
  -4  -6  -4 88.0337  4.4057  16
   4  -6   4 98.6677  5.3736   2
  -4   6  -4 106.016   5.177  10
   4   6   4 96.8017  5.5333  12
   4   6   4 94.4024  6.6613   6
   5  -6   4 1660.97   51.86  11
  -5  -6  -4 1647.33   44.16   3
  -5   6  -4 1598.55   49.74  10
   5   6   4 1591.41   50.71  12
   6  -6   4 531.684  18.668  11
  -6  -6  -4 542.852  15.974   3
  -7  -6  -4 1.00306 0.72233   3
  -8  -6  -4 227.975   6.984   3
  -9  -7   4 5.76555 0.67258   3
  -8  -7   4 25.4721  1.8369   3
  -8   7   4 22.8305  1.8599   1
  -7  -7   4 2.51464 0.97891   3
  -7   7   4 1.80561 0.96572   1
  -6  -7   4 647.631  18.600   3
  -6   7   4 621.085  22.629   2
   6   7  -4 620.904  22.073  12
   6   7  -4 615.305  23.262  14
  -6   7   4 618.298  18.429   1
  -5  -7   4 127.032   5.342   3
  -5  -7   4 126.000   6.131   7
   5   7  -4 121.848   8.374   6
  -5   7   4 127.893   5.450   1
   5   7  -4 123.715   7.240  14
  -5   7   4 114.206   7.255   8
  -5   7   4 128.770   6.579   2
   4   7  -4 108.870   6.443  14
   4   7  -4 114.166   7.606   6
  -4   7   4 114.035   6.783   8
  -3   7   4 638.744  25.308   8
   3   7  -4 654.491  22.600  14
   3   7  -4 608.242  27.198   6
  -3   7   4 664.461  22.572   2
  -2   7   4 0.39648 0.87465   6
   2   7  -4 0.81147 0.90053  14
  -2   7   4 0.12104 0.55605   2
  -2   7   4 2.33518 1.08874   8
   2   7  -4 1.05303 1.02888   6
  -1   7   4 604.047  23.051   8
  -1   7   4 605.928  20.811   2
   1   7  -4 611.276  20.441  14
  -1   7   4 620.758  25.455   6
   1   7  -4 592.953  24.762   6
   0   7   4 49.4514  3.9476   6
   0   7   4 47.3660  2.8976   2
   1  -7   4 322.217  11.797  11
   1   7   4 327.641  11.448  12
   1   7   4 315.779  11.738   2
  -1   7  -4 341.613  11.523   9
   1   7   4 311.393  14.858   6
   2  -7   4 5.98130 1.23059   2
   2  -7   4 5.57841 1.29759  11
   2   7   4 6.31509 1.84254   6
  -2   7  -4 6.98714 1.39092   9
   2   7   4 4.46780 1.25340  12
  -2   7  -4 6.11158 1.28003   2
   3  -7   4 214.867   8.530  11
   3  -7   4 210.860   8.752   2
  -3  -7  -4 188.899   7.408  16
   3   7   4 199.014  11.091   6
  -3   7  -4 216.130   8.280  10
  -3   7  -4 208.738   8.778   2
   3   7   4 207.684   8.903  12
   4  -7   4 55.8276  3.5442  11
   4  -7   4 53.7846  3.7361   2
   4   7   4 51.1358  3.5332   7
  -4   7  -4 45.1888  2.9991   1
  -4   7  -4 55.3724  3.5935  10
   4   7   4 48.7661  4.7439   6
   4   7   4 47.3712  3.8624  12
   4   7   4 48.2405  4.0159  14
   5  -7   4 821.302  27.058  11
   5  -7   4 817.578  28.170   2
  -5  -7  -4 801.928  22.988   3
  -5   7  -4 747.264  25.884  10
   5   7   4 833.448  28.293  14
   5   7   4 783.141  27.017  12
  -6  -7  -4 798.271  22.554   3
   6  -7   4 790.542  26.684  11
  -7  -7  -4 153.503   5.508   3
  -8  -7  -4 40.1202  1.8856   3
  -9  -8   4 57.8065  2.0575   3
  -8  -8   4 145.560   5.097   3
  -8   8   4 145.440   5.202   1
  -7  -8   4 116.290   4.759   3
  -7   8   4 101.694   4.626   1
  -6  -8   4 5.78958 1.38432   3
  -6   8   4 5.15130 1.51479   2
  -6   8   4 6.80077 1.42100   1
  -5  -8   4 9.23492 1.72814   3
  -5   8   4 7.82971 1.53259   1
   5   8  -4 7.53036 1.94743  12
   5   8  -4 7.99137 2.22653  14
  -5   8   4 8.19406 1.80366   2
  -4  -8   4 308.322  10.225   5
   4   8  -4 312.359  15.935   6
  -4   8   4 311.828  14.482   8
   4   8  -4 327.239  13.448  14
  -4   8   4 327.174  12.856   2
  -4   8   4 318.974  10.594   1
  -3   8   4 64.4260  4.8551   8
   3   8  -4 70.4669  4.7667  14
  -3   8   4 75.8327  4.4505   2
   3   8  -4 91.0772  6.1573   6
  -2   8   4 212.430  10.903   6
  -2   8   4 209.576   9.747   8
   2   8  -4 216.486   9.034  14
   2   8  -4 193.862  10.520   6
  -2   8   4 211.422   8.785   2
  -1   8   4 132.026   7.766   6
   1   8  -4 143.611   6.411  14
  -1   8   4 131.451   6.103   2
   0   8   4 36.3239  2.5880   2
   1   8   4 465.117  20.787   6
  -2  -8  -4 1998.86   54.74  16
   2   8   4 2038.54   60.59  12
   2   8   4 1959.57   78.18   6
  -3  -8  -4 46.2295  2.0708   4
  -3  -8  -4 45.8205  2.8973  16
   3  -8   4 42.8684  3.2771  11
   3  -8   4 48.6981  3.3238   2
  -3   8  -4 42.6952  2.8812   1
   3   8   4 40.8412  3.5300  12
  -3   8  -4 44.0692  3.2582   2
   3   8   4 42.4265  3.7078   7
   3   8   4 35.1838  4.3056   6
   4  -8   4 29.3947  2.7418   2
   4  -8   4 29.2142  2.7470  11
   4   8   4 33.0726  3.6517  12
  -4   8  -4 28.1299  2.7103   1
   4   8   4 24.8960  2.8067   7
   5  -8   4 22.6930  2.8108   2
   5  -8   4 22.4893  2.6660  11
  -5  -8  -4 25.9922  2.4279   3
   5   8   4 19.3340  2.4841   7
  -5   8  -4 18.6966  2.2174   1
  -6  -8  -4 1095.37   30.22   3
  -7  -8  -4 5.84160 0.98942   3
  -8   9   4 119.815   4.329   1
  -7  -9   4 234.412   7.841   3
  -7   9   4 220.916   7.701   1
  -6  -9   4 222.072   8.069   3
  -6   9   4 223.125   8.066   1
  -5  -9   4 4.44483 1.33031   3
  -5   9   4 9.11183 1.89055   2
   5   9  -4 3.57526 1.72995  14
  -5   9   4 4.34756 1.24919   1
   5   9  -4 2.83930 1.40075  12
  -4  -9   4 52.6373  3.4219   3
  -4  -9   4 46.6500  3.3138   5
  -4   9   4 55.4620  3.4478   1
   4   9  -4 47.1599  4.1353  14
  -4   9   4 55.7308  3.9687   2
   4   9  -4 51.9853  3.9279  12
  -3  -9   4 711.344  19.993   5
   3   9  -4 754.960  25.617  14
   3   9  -4 685.903  31.084   6
  -3   9   4 755.833  25.896   2
  -3   9   4 713.991  28.788   8
  -3   9   4 767.378  21.200   1
  -2   9   4 601.936  21.588   2
   2   9  -4 632.101  21.448  14
  -2   9   4 591.607  26.227   6
  -1   9   4 153.509   6.875   2
  -1   9   4 147.400   8.728   6
   0  -9  -4 29.3483  2.7018  16
   0   9   4 24.4031  3.5339   6
  -1  -9  -4 39.5902  2.6446  16
  -1   9  -4 36.0224  2.5578   1
   1   9   4 38.6303  4.0251   6
  -2  -9  -4 78.6355  3.4288   4
  -2  -9  -4 83.2108  3.5381   4
  -2  -9  -4 91.7504  4.1608  16
   2   9   4 83.4444  4.5789   7
  -2   9  -4 86.9463  3.1672   4
  -2   9  -4 80.9265  4.0908   1
   2   9   4 72.2905  6.1280   6
  -3  -9  -4 52.8904  2.2621   4
   3   9   4 48.7950  3.5984   7
   3   9   4 53.1342  3.9539  12
  -3   9  -4 48.7213  3.2065   1
   4  -9   4 255.699  10.707   2
   4  -9   4 259.195  10.857  11
  -4   9  -4 260.892   9.167   1
   4   9   4 272.203   9.732   7
   4   9   4 243.717  10.796  12
   5  -9   4 108.522   5.990  11
  -5   9  -4 123.134   5.280   1
   5   9   4 118.041   5.531   7
  -6  -9  -4 1690.46   45.37   3
  -8 -10   4 82.2372  3.0404   3
  -7 -10   4 103.641   4.168   3
  -7  10   4 99.7950  4.1688   1
  -6 -10   4 489.475  14.949   3
  -6  10   4 490.837  14.787   1
  -5 -10   4 84.2109  4.4422   3
  -5  10   4 96.7171  4.5547   1
  -4  10   4 326.683  10.733   1
  -4  10   4 309.158  12.832   2
   4  10  -4 303.484  12.947  14
  -3 -10   4 34.5011  3.1127   5
  -3 -10   4 34.6006  1.5656   4
  -3  10   4 35.9653  3.1068   2
   3  10  -4 39.6155  3.4787  14
  -3  10   4 37.6627  2.8745   1
  -2 -10   4 205.791   7.488   5
  -2 -10   4 193.575   6.457   4
  -2  10   4 211.554   8.023   7
  -2  10   4 199.494   8.887   2
  -2  10   4 212.427   5.906   4
   2  10  -4 202.948   9.074  14
  -1 -10   4 14.1051  2.0853   5
   1 -10  -4 14.0312  2.2434  16
  -1 -10   4 14.5462  1.8404   4
   1  10  -4 14.9336  1.8886   1
  -1  10   4 13.8138  1.5854   4
  -1  10   4 11.9563  2.6954   6
  -1  10   4 14.6055  2.2040   7
   0 -10  -4 299.457  10.383  16
   0  10   4 299.307  10.577   7
   0  10   4 313.976   9.243   4
   0  10  -4 313.381   9.995   1
   0  10  -4 305.146   9.106   4
   0  10   4 267.452  14.790   6
  -1 -10  -4 0.18598 0.84638  16
  -1 -10  -4 0.70912 0.92805   4
  -1  10  -4 2.10134 0.95388   1
   1  10   4 1.89764 1.43936   6
  -1  10  -4 3.12699 0.96025   4
   1  10   4 1.78662 1.18751   7
  -2 -10  -4 223.362   6.981   4
  -2 -10  -4 217.089   6.888   4
  -2  10  -4 216.205   6.341   4
   2  10   4 221.161   8.621   7
  -2  10  -4 221.652   8.152   1
  -3 -10  -4 103.056   3.333   4
  -3  10  -4 99.1414  4.8823   1
   3  10   4 101.192   5.322   7
   4  10   4 239.852   9.225   7
  -4  10  -4 242.546   8.779   1
  -5  10  -4 649.536  18.738   1
   5  10   4 632.980  19.419   7
  -7 -11   4 12.6414  1.3053   3
  -7  11   4 11.9577  1.3781   1
  -6 -11   4 0.73662 0.81697   3
  -6  11   4 -0.2707  0.6379   1
  -5  11   4 8.19908 1.51097   1
  -4  11   4 1.19464 0.97763   1
  -3 -11   4 1.31374 1.08593   5
  -3  11   4 3.64633 1.21748   1
   3  11  -4 2.27895 1.30596  14
  -3  11   4 2.08633 1.16237   2
  -2 -11   4 72.8196  4.0152   5
  -2 -11   4 73.9340  3.3108   4
   2 -11  -4 75.3341  4.6054  16
  -2  11   4 78.7407  4.3885   7
  -1 -11   4 80.7018  3.9916   4
   1 -11  -4 90.6742  4.7469  16
  -1 -11   4 87.5265  4.3738   5
  -1  11   4 91.4900  3.6229   4
  -1  11   4 90.7051  4.7912   7
   1  11  -4 86.5355  4.2533   1
   0 -11   4 20.5112  2.3097   4
   0 -11  -4 17.4216  2.1561  16
   0  11  -4 17.3503  1.9002   4
   0  11   4 17.8119  2.4617   7
   0  11   4 17.1550  1.9520   4
   0  11  -4 16.2927  2.0540   1
  -1 -11  -4 1.61807 1.00674  16
  -1 -11  -4 1.21949 0.96304   4
  -1  11  -4 2.47927 1.14015   1
   1  11   4 1.43974 1.07265   4
   1  11   4 1.82461 1.23594   7
  -1  11  -4 1.96215 0.83476   4
  -2 -11  -4 17.8118  1.6956   4
  -2  11  -4 13.6747  2.0289   1
   2  11   4 20.5256  2.7150   7
  -2  11  -4 17.8801  1.2264   4
  -3  11  -4 610.735  18.329   1
   3  11   4 608.580  19.179   7
  -4  11  -4 338.540  11.188   1
   4  11   4 336.568  11.777   7
  -5  11  -4 794.266  22.450   1
   5  11   4 813.122  23.501   7
  -6  11  -4 19.3578  1.5330   1
   7  12  -4 89.2253  3.6182   7
  -7  12   4 89.9047  3.2872   1
  -6  12   4 13.5720  1.5174   1
  -5  12   4 53.5317  3.0352   1
  -4  12   4 40.5866  2.7596   1
  -3  12   4 743.963  21.247   1
  -2 -12   4 6.91596 1.57857   5
   2 -12  -4 9.90698 1.93800  16
  -2 -12   4 11.1378  1.2926   4
  -1 -12   4 1638.73   40.23   4
   1 -12  -4 1604.41   45.50  16
   1  12  -4 1607.87   43.43   1
  -1  12   4 1660.43   39.45   4
  -1  12   4 1627.11   45.37   7
   1  12  -4 1590.47   40.34   4
   0 -12  -4 122.062   5.144   4
   0 -12   4 134.128   5.410   4
   0 -12  -4 127.510   5.497  16
   0  12  -4 136.444   4.960   4
   0  12  -4 123.040   5.574   1
   0  12   4 129.789   4.956   4
   0  12   4 129.761   6.130   7
  -1 -12  -4 1642.53   40.67   4
  -1  12  -4 1650.06   40.14   4
   1  12   4 1620.96   46.17   7
  -1  12  -4 1686.51   44.56   1
   1  12   4 1646.97   41.16   4
  -2 -12  -4 471.416  12.643   4
  -2  12  -4 484.112  14.961   1
   2  12   4 478.235  15.733   7
   2  12   4 471.979  13.829   4
   3  12   4 167.288   7.261   7
  -3  12  -4 171.160   6.799   1
   4  12   4 145.783   6.333   7
  -4  12  -4 149.513   5.959   1
   5  12   4 30.0621  2.3562   7
  -5  12  -4 31.8877  2.1477   1
  -6  13   4 13.3518  1.2960   1
   6  13  -4 11.4446  1.3698   7
   5 -13  -4 97.3056  4.5282  16
   5  13  -4 100.628   4.325   7
  -5  13   4 89.9889  3.8458   1
   4 -13  -4 63.0425  3.7421  16
  -4  13   4 58.6672  3.1005   1
   4  13  -4 57.3619  3.3112   7
   3 -13  -4 0.98144 1.11063  16
   2 -13  -4 121.923   5.460  16
  -2 -13   4 119.873   3.714   4
   2  13  -4 118.252   4.867   4
  -1 -13   4 1.12540 0.88546   4
   1 -13  -4 1.73651 1.02645  16
  -1  13   4 0.67968 1.13962   7
   1  13  -4 1.84519 1.00575   4
   0 -13   4 3.17966 1.14857   4
   0 -13  -4 3.88836 1.13573   4
   0  13  -4 3.97320 1.21304   1
   0  13   4 2.95774 1.35867   7
   0  13   4 1.74151 0.90364   4
   1 -13   4 252.293   8.608   4
  -1 -13  -4 278.938   8.111   4
  -1 -13  -4 264.273   8.037   4
  -1  13  -4 266.564   7.361   4
  -1  13  -4 275.070   9.400   1
   1  13   4 267.288   9.888   7
   1  13   4 266.044   8.382   4
  -2 -13  -4 0.41224 0.52458   4
  -2  13  -4 0.21750 0.83871   1
   2  13   4 2.92375 1.09411   4
   2  13   4 1.28306 1.17095   7
   3  13   4 53.0552  3.4707   7
  -3  13  -4 52.4236  3.1342   1
   3  13   4 44.9351  2.8120   4
   4  13   4 57.1992  3.3699   7
  -4  13  -4 64.1058  3.1949   1
   5  13   4 146.829   5.275   7
  -5  13  -4 146.249   4.950   1
   5  14  -4 63.6586  2.8606   7
  -5  14   4 61.6797  2.6224   1
   4 -14  -4 28.2414  2.0769  16
  -4  14   4 24.4001  1.7092   1
   3 -14  -4 10.8969  1.6066  16
   3  14  -4 15.6132  1.6848   4
   2 -14  -4 24.5986  2.2284  16
   2  14  -4 18.0356  1.8413   4
   1 -14  -4 71.5227  3.3625   4
  -1 -14   4 68.9992  2.7770   4
   1  14  -4 64.4808  3.0262   4
  -1  14   4 59.2883  3.6143   7
   0 -14  -4 19.9714  1.8561   4
   0 -14   4 21.5588  1.9634   4
   0  14   4 23.9377  2.5663   7
   0  14  -4 20.5006  2.1472   1
   0  14  -4 20.3236  1.5398   4
   1 -14   4 0.49845 0.85640   4
  -1 -14  -4 0.20516 0.58869   4
  -1  14  -4 0.97419 0.92258   1
   1  14   4 0.35914 1.01446   7
   1  14   4 0.33463 0.73413   4
   2 -14   4 -0.3156  0.7892   4
  -2  14  -4 0.50079 0.79509   1
   2  14   4 0.58947 0.77165   4
   2  14   4 -0.6990  0.9174   7
   3  14   4 135.294   4.900   4
   3  14   4 146.643   5.807   7
  -3  14  -4 148.324   5.445   1
  -4  14  -4 136.138   4.799   1
   3  15  -4 14.5861  1.3822   4
   2 -15  -4 4.41043 0.97409   4
   2  15  -4 3.02087 0.84274   4
   1 -15  -4 9.31646 1.21913   4
   1  15  -4 10.7764  1.1304   4
   0 -15  -4 100.574   3.527   4
   0 -15   4 105.757   3.506   4
   0  15   4 96.0020  4.3626   7
   1 -15   4 655.083  16.338   4
   1  15   4 631.194  15.631   4
  -1  15  -4 656.600  17.860   1
   1  15   4 605.887  18.560   7
   2 -15   4 69.0950  2.8192   4
  -2  15  -4 64.3361  3.0229   1
   2  15   4 64.0465  3.3301   7
   2  15   4 72.3279  2.6410   4
   3  15   4 62.5300  2.9876   7
   3  15   4 63.8123  2.3849   4
   2 -16  -4 18.4848  1.2501   4
   2 -16  -4 17.3928  1.1421   4
   1 -16  -4 97.2324  3.0758   4
   1 -16   4 3.63472 0.52037   4
  -7   0   5 -0.0001  1.4612   7
  -3   0   5 0.86400 0.51331   2
  -2   0   5 1070.73   34.32   2
  -1   0   5 1.06105 0.29667  13
  -1   0   5 2.10303 0.64321   2
  -1   0   5 0.21252 0.28062  13
   0   0   5 1100.63   35.71   2
   1   0   5 0.10250 0.53623   2
   2   0   5 5954.37  187.10   2
   3   0   5 -0.1234  0.6119   2
   4   0   5 98.1441  5.2786   2
  -4   0  -5 89.0565  4.4502  16
   5   0   5 0.89354 1.05022   2
   6   0   5 23.4387  3.2154   2
  -6   0  -5 18.8144  2.7271  10
  -6   0  -5 31.6687  2.2731   3
  -7   0  -5 -0.0392  0.6431   3
  -8   0  -5 4.10556 0.77914   3
  -7  -1   5 213.504   8.736   7
  -4   1   5 68.9785  3.4753   2
  -3   1   5 2178.76   69.08   2
  -2  -1   5 922.999  30.063   2
  -2   1   5 937.951  42.499  15
  -2   1   5 952.840  30.338   2
  -1  -1   5 2807.53   90.84   2
  -1   1   5 2909.18   90.95   2
  -1   1   5 2942.15  127.32  15
   0  -1   5 1408.22   46.34   2
   0   1   5 1485.97   46.60   2
   1  -1   5 2959.32   95.22   2
   1   1   5 2970.01  113.38   6
   1   1   5 3113.64   95.62   2
   2  -1   5 2172.01   69.35   2
   3  -1   5 165.151   7.257   2
   3   1   5 176.393   7.593   2
   4  -1   5 334.688  12.788   2
  -4  -1  -5 305.371  10.811  16
   4   1   5 335.081  13.029   2
   5  -1   5 66.3898  4.5046   2
   5   1   5 70.0745  4.7584   2
  -5   1  -5 67.5021  4.3658  10
  -6  -1  -5 1453.39   38.62   3
   6  -1   5 1468.15   48.31   2
  -6  -1  -5 1414.59   44.58  10
  -6   1  -5 1449.20   38.54   3
  -6   1  -5 1348.26   44.24  10
   6   1   5 1405.91   48.21   2
  -7  -1  -5 135.499   5.106   3
  -7   1  -5 134.698   5.019   3
  -8  -1  -5 4.57125 0.80771   3
  -8   1  -5 3.53332 0.74765   3
  -8  -2   5 43.5334  2.0939   3
  -8  -2   5 50.0901  3.5565   7
  -7  -2   5 292.238   8.652   3
  -7  -2   5 295.259  10.860   7
  -7   2   5 278.988   9.388   1
  -6   2   5 224.496   7.774   1
   6   2  -5 224.310  12.283   6
  -5   2   5 19.2674  2.1556   2
  -4   2   5 81.0567  4.0366   2
  -3   2   5 1985.59   62.64   2
   3   2  -5 1945.78   60.33  14
  -2   2   5 15.6753  1.3490   2
   2   2  -5 14.6511  1.3382  14
  -1  -2   5 2042.85   66.94   2
  -1   2   5 2193.47   67.44  13
  -1   2   5 2118.48   67.11   2
  -1   2   5 2115.59   93.60  15
   0  -2   5 35.4706  2.0833   2
   0   2   5 30.7249  2.6641   6
   0   2   5 32.5650  2.1815   2
   1  -2   5 548.320  18.918   2
   1   2   5 576.498  19.506   2
   1   2   5 568.948  22.734   6
   2  -2   5 452.176  15.480   2
   2   2   5 450.619  15.983   2
   2   2   5 423.180  18.175   6
   3  -2   5 507.246  17.572   2
   3   2   5 476.860  17.837   2
  -4  -2  -5 449.107  14.839  16
   4  -2   5 493.128  17.518   2
   4   2   5 478.493  17.831   2
  -4   2  -5 474.515  16.397  10
  -5  -2  -5 4430.22  118.37  16
   5  -2   5 4588.60  139.92   2
  -5  -2  -5 4260.82  114.59   3
  -5   2  -5 4304.50  128.98  10
  -5   2  -5 4305.37  114.41   3
   5   2   5 4417.01  140.15   2
   6  -2   5 321.204  13.422   2
  -6  -2  -5 313.345  10.172   3
  -6   2  -5 325.800  10.074   3
  -7  -2  -5 366.825  11.069   3
  -7   2  -5 354.793  10.834   3
  -8  -2  -5 92.6242  3.5120   3
  -8   2  -5 94.4351  3.3816   3
  -8  -3   5 3.02330 0.79506   3
  -8  -3   5 1.31500 1.29437   7
  -7  -3   5 120.798   6.084   7
  -7  -3   5 112.203   4.301   3
  -7   3   5 108.781   4.801   1
  -6  -3   5 1393.34   39.47   7
  -6   3   5 1356.57   37.04   1
   6   3  -5 1329.11   55.80   6
  -6   3   5 1421.23   45.52   2
  -5   3   5 0.63192 0.84218   8
   5   3  -5 -0.3192  0.9357  14
  -5   3   5 0.95167 0.76973   2
  -4   3   5 1036.18   38.32   8
  -4   3   5 1013.54   33.95   2
   4   3  -5 1030.62   33.31  14
   3   3  -5 6.41609 1.36972  14
  -3   3   5 6.69482 1.15971   2
  -2   3   5 242.577   8.700   2
   2   3  -5 221.186   8.416  14
  -1   3   5 89.4116  4.0044   2
   0  -3   5 330.095  12.084   2
   0   3   5 368.231  12.521   2
   0   3   5 358.926  15.179   6
   0   3   5 355.501  12.219  13
   1  -3   5 159.686   6.339   2
   1  -3   5 156.624   5.995  11
   1   3   5 166.862   8.057   6
   1   3   5 171.260   6.899   2
  -1   3  -5 163.400   5.892  10
   2   3   5 20.2445  2.2816   2
   2   3   5 8.26922 1.68656   6
  -2   3  -5 10.2052  1.4138  10
   3  -3   5 99.2637  4.9484   2
   3   3   5 90.1750  4.7296  12
   3   3   5 94.4150  5.2158   2
  -3   3  -5 95.4902  4.5974  10
  -4  -3  -5 178.720   7.173  16
   4  -3   5 194.709   8.593   2
   4   3   5 191.653   8.144  12
   4   3   5 201.768   8.947   2
  -4   3  -5 192.541   8.035  10
  -5  -3  -5 82.6328  3.8683   3
  -5  -3  -5 84.8899  4.4897  16
   5  -3   5 87.5053  5.1889   2
  -5   3  -5 75.8509  4.6992  10
  -5   3  -5 78.3350  3.6277   3
  -6  -3  -5 801.072  22.840   3
   6  -3   5 822.782  28.833   2
  -6   3  -5 800.974  22.574   3
  -7  -3  -5 564.982  16.338   3
  -7   3  -5 565.430  16.095   3
  -8  -3  -5 9.26295 1.06247   3
  -8  -4   5 366.008  10.813   3
  -8  -4   5 370.165  12.517   7
  -8   4   5 356.878  11.122   1
  -7  -4   5 46.9244  3.7140   7
  -7  -4   5 43.0526  2.5094   3
  -7   4   5 37.4265  2.6743   1
  -6  -4   5 5.75325 1.79950   7
   6   4  -5 6.38245 1.97518  14
  -6   4   5 4.62729 1.19199   1
  -6   4   5 4.52222 1.32823   2
   6   4  -5 4.19126 1.94378   6
   5   4  -5 0.16905 1.15705   6
  -5   4   5 0.78881 0.90166   8
   5   4  -5 -0.0699  0.9677  14
  -5   4   5 -0.1218  0.6160   2
  -4   4   5 488.171  17.210   2
   4   4  -5 487.905  21.487   6
  -4   4   5 469.256  19.490   8
   4   4  -5 478.983  17.310  14
   3   4  -5 1779.36   56.46  14
  -3   4   5 1800.49   65.45   8
  -3   4   5 1856.36   58.36   2
  -2   4   5 5226.64  161.18   2
   2   4  -5 5026.53  154.46  14
   1   4  -5 2563.43   79.62  14
  -1   4   5 2649.68   99.79   6
  -1   4   5 2650.47   83.09   2
   0  -4   5 3904.83  133.59   2
   0   4  -5 4265.41  121.59   9
   0   4   5 4436.58  136.30  13
   0   4   5 4389.05  160.56   6
   0   4   5 4317.36  134.12   2
   1  -4   5 198.901   7.414  11
   1  -4   5 197.630   7.652   2
  -1   4  -5 206.065   7.077  10
   1   4   5 208.384   8.097   2
   1   4   5 204.235   9.765   6
   2  -4   5 4998.28  157.70   2
   2  -4   5 5035.26  153.85  11
   2   4   5 5028.19  146.42  12
   2   4   5 5088.50  158.20   2
  -2   4  -5 5127.49  145.45  10
   2   4   5 4792.71  188.48   6
   3  -4   5 6.75949 1.35784   2
   3   4   5 7.39878 1.60938   2
   3   4   5 6.44025 1.43408  12
  -3   4  -5 9.33178 1.55050  10
  -4  -4  -5 80.0417  4.1400  16
   4  -4   5 84.2566  4.8691   2
   4   4   5 84.6904  4.8705  12
  -4   4  -5 80.0766  4.5105  10
   4   4   5 83.3994  5.0288   2
  -5  -4  -5 153.542   6.555  16
  -5  -4  -5 147.114   5.849   3
   5  -4   5 154.773   7.647   2
  -5   4  -5 152.516   7.108  10
  -5   4  -5 158.255   5.582   3
   5   4   5 146.368   7.229  12
   6  -4   5 46.3432  3.0634  11
   6  -4   5 41.1888  3.6296   2
  -6  -4  -5 41.8711  2.7062   3
  -6   4  -5 48.2063  2.6535   3
  -7  -4  -5 58.6581  2.9420   3
  -8  -4  -5 0.53275 0.51273   3
  -9  -5   5 74.9639  2.6037   3
  -8  -5   5 235.213   7.438   3
  -8   5   5 222.228   7.600   1
  -7  -5   5 261.625  10.070   7
  -7  -5   5 268.392   8.624   3
  -7   5   5 241.485  10.633   2
  -7   5   5 263.209   8.914   1
  -6  -5   5 1799.68   49.41   7
  -6  -5   5 1782.14   47.27   3
  -6   5   5 1709.44   57.61   2
  -6   5   5 1723.83   46.71   1
   6   5  -5 1753.71   56.71  14
  -5   5   5 924.798  26.455   1
   5   5  -5 957.238  32.456  14
  -5   5   5 942.634  36.733   8
  -5   5   5 993.922  32.665   2
   5   5  -5 958.445  40.134   6
   4   5  -5 420.676  19.451   6
   4   5  -5 416.612  15.749  14
  -4   5   5 428.116  17.644   8
  -4   5   5 414.400  15.463   2
  -3   5   5 53.9445  3.9075   8
  -3   5   5 63.9782  3.5630   2
   3   5  -5 58.9333  4.6922   6
   3   5  -5 55.3605  3.7399  14
   2   5  -5 13.1857  1.8265  14
  -2   5   5 13.8999  1.7289   2
   2   5  -5 13.9652  2.2768   6
   1   5  -5 199.063   7.749  14
  -1   5   5 204.309   9.986   6
  -1   5   5 204.345   7.907   2
   1   5  -5 195.523   9.330   6
   0   5   5 342.638  12.286   2
   0   5   5 347.655  15.245   6
   0   5   5 332.524  11.930  13
   1  -5   5 158.417   6.835   2
   1  -5   5 188.067   6.946  11
   1   5   5 184.256   7.277   2
   1   5   5 187.333   9.179   6
   2  -5   5 583.852  19.869   2
   2  -5   5 578.269  19.274  11
   2   5   5 586.329  19.131  12
   2   5   5 555.004  24.237   6
   2   5   5 584.963  20.106   2
  -2   5  -5 575.448  18.425  10
  -3  -5  -5 238.984   8.589  16
   3  -5   5 261.033  10.043   2
   3  -5   5 258.792   9.384  11
  -3   5  -5 247.701   9.344  10
   3   5   5 221.144  11.917   6
   3   5   5 257.107  10.096   2
   3   5   5 246.795   9.894  12
   4  -5   5 210.840   9.018   2
   4  -5   5 213.111   8.210  11
  -4  -5  -5 191.656   7.587  16
  -4   5  -5 202.509   8.391  10
   4   5   5 190.976   8.729  12
   5  -5   5 7.42975 1.80273   2
  -5  -5  -5 5.69508 1.32450   3
  -5  -5  -5 7.24873 1.56373  16
   5  -5   5 6.45708 1.39243  11
  -5   5  -5 6.10235 1.58264  10
   5   5   5 6.64959 1.78410  12
  -5   5  -5 5.65139 1.12699   3
  -6  -5  -5 879.727  24.454   3
   6  -5   5 851.915  28.627  11
  -7  -5  -5 0.62853 0.70087   3
  -8  -5  -5 23.9062  1.4693   3
  -9  -6   5 15.3693  0.9803   3
  -8  -6   5 55.3071  2.7364   3
  -8   6   5 51.6129  2.8154   1
  -7  -6   5 86.4518  3.9987   3
  -7  -6   5 80.6157  4.9299   7
  -7   6   5 81.8215  4.0953   1
  -6  -6   5 1.45264 1.42681   7
  -6  -6   5 2.23746 1.04869   3
   6   6  -5 1.39442 1.58978  14
  -6   6   5 2.18395 0.98462   1
  -6   6   5 3.74577 1.33139   2
  -5  -6   5 92.4589  5.0846   7
  -5  -6   5 82.2503  4.2549   5
  -5   6   5 77.3842  4.0576   1
   5   6  -5 76.6811  6.4183   6
  -5   6   5 84.0155  5.7308   8
   5   6  -5 79.2773  5.4452  14
  -5   6   5 90.9091  5.0806   2
   4   6  -5 83.5131  5.2524  14
  -4   6   5 81.5543  5.3991   8
  -4   6   5 84.2118  4.7225   2
   4   6  -5 79.1206  6.0806   6
   3   6  -5 249.008  12.699   6
  -3   6   5 257.532  10.250   2
   3   6  -5 266.860  10.597  14
  -3   6   5 258.676  11.695   8
   2   6  -5 361.956  16.307   6
  -2   6   5 373.886  13.524   2
  -1   6   5 6.62705 1.70126   6
   1   6  -5 7.74451 1.39288  14
  -1   6   5 9.38006 1.43778   2
   0   6   5 153.049   6.537   2
   0   6   5 158.357   8.488   6
   1  -6   5 79.9218  3.9918  11
   1   6   5 78.1633  5.3733   6
   1   6   5 84.4772  4.1863   2
  -1   6  -5 80.0459  4.1715   9
   2  -6   5 0.81330 0.77123  11
   2  -6   5 1.07268 0.71827   2
  -2   6  -5 1.71305 0.81366  10
   2   6   5 1.32106 1.15763   6
   2   6   5 1.22087 0.78664   2
   3  -6   5 796.449  26.746   2
  -3  -6  -5 733.501  22.772  16
   3  -6   5 836.101  26.036  11
   3   6   5 731.347  32.337   6
   3   6   5 786.501  25.673  12
  -3   6  -5 778.441  24.712  10
   4  -6   5 -0.2082  0.7271  11
   4  -6   5 0.57017 0.84894   2
  -4  -6  -5 0.64581 0.87919  16
   4   6   5 0.19221 0.90678  12
  -4   6  -5 -0.3860  0.7199  10
   5  -6   5 1931.67   59.12  11
  -5  -6  -5 1935.07   51.89  16
   5  -6   5 1696.08   61.03   2
  -5  -6  -5 1859.52   50.06   3
  -6  -6  -5 46.6149  2.7812   3
   6  -6   5 47.2010  3.2651  11
  -7  -6  -5 45.3059  2.4561   3
  -8  -6  -5 0.87222 0.48307   3
  -9  -7   5 0.03020 0.33380   3
  -8  -7   5 266.345   8.229   3
  -8   7   5 251.839   8.215   1
  -7   7   5 310.023  10.204   1
  -6  -7   5 22.1192  2.9994   7
  -6  -7   5 21.4642  2.2973   3
  -6   7   5 26.9926  3.1739   2
   6   7  -5 26.2331  3.6299  14
  -6   7   5 24.2849  2.4706   1
  -5  -7   5 67.5289  3.8471   5
  -5  -7   5 58.4241  4.1247   7
  -5  -7   5 61.8463  3.5732   3
  -5   7   5 59.9838  3.5137   1
   5   7  -5 62.4996  4.8007  14
  -5   7   5 59.9856  4.1990   2
  -4   7   5 45.2422  3.8851   8
  -4   7   5 35.8690  2.6329   1
  -4   7   5 42.1162  3.2478   2
   4   7  -5 39.1308  3.5539  14
   4   7  -5 38.5942  4.2612   6
  -3   7   5 45.0024  3.2726   2
  -3   7   5 39.8795  3.5236   8
   3   7  -5 47.2126  4.3346   6
   3   7  -5 50.4499  3.7090  14
   2   7  -5 226.554  11.465   6
   2   7  -5 241.168   9.647  14
  -2   7   5 238.760   9.563   2
  -1   7   5 416.731  14.901   2
  -1   7   5 398.188  18.352   6
   0   7   5 122.825   7.364   6
   0   7   5 116.908   5.529   2
   1   7   5 1769.23   55.19   2
   1   7   5 1635.84   66.64   6
   2  -7   5 503.518  16.725  11
  -2  -7  -5 455.984  14.525  16
   2  -7   5 479.219  16.720   2
   2   7   5 438.849  20.947   6
  -3  -7  -5 0.43274 0.56858   4
   3  -7   5 4.27745 1.30601  11
  -3  -7  -5 1.04691 0.82296  16
   3  -7   5 0.61596 0.80755   2
   3   7   5 2.25421 1.45758   6
   3   7   5 1.92111 1.29000   7
   3   7   5 11.0652  2.0183  12
  -3   7  -5 2.37049 1.02599   1
  -3   7  -5 2.89633 1.10466  10
  -4  -7  -5 371.578  12.194  16
   4  -7   5 377.113  14.277   2
   4  -7   5 374.401  13.685  11
   4  -7   5 371.316  11.319   5
  -4   7  -5 344.339  11.490   1
  -4   7  -5 361.116  13.123  10
   4   7   5 336.138  13.770  12
   5  -7   5 0.80731 1.00335   2
   5  -7   5 1.26422 1.04851  11
   5  -7   5 0.23621 1.08620   5
  -5  -7  -5 0.27853 0.88633   3
  -5  -7  -5 1.25021 1.00831  16
  -6  -7  -5 77.3852  3.6558   3
  -7  -7  -5 6.53877 1.00301   3
  -9  -8   5 85.9692  2.7409   3
  -8  -8   5 0.06199 0.55703   3
  -8   8   5 -0.4707  0.5488   1
  -7  -8   5 326.315   9.418   3
  -7   8   5 231.128   8.901   1
  -6  -8   5 2.41697 1.13053   3
  -6   8   5 3.11277 1.10198   1
  -5  -8   5 76.6326  4.1807   3
  -5   8   5 82.7172  4.2101   1
   5   8  -5 75.6928  5.3609  14
  -5   8   5 81.7977  5.0524   2
  -4  -8   5 25.1455  2.9954   7
  -4  -8   5 22.4317  2.4919   3
  -4  -8   5 23.2143  2.5927   5
  -4   8   5 26.6709  3.5428   8
   4   8  -5 28.0213  3.4475  14
  -4   8   5 25.5712  2.5790   1
  -4   8   5 28.2569  2.7726   2
   4   8  -5 25.5104  3.9730   6
  -3   8   5 131.587   7.381   8
   3   8  -5 122.993   8.067   6
  -3   8   5 139.885   5.582   1
   3   8  -5 139.321   6.938  14
  -3   8   5 133.841   6.637   2
  -2   8   5 53.0067  3.5382   2
   2   8  -5 54.4035  3.7536  14
   1  -8  -5 95.7016  4.8638  16
  -1   8   5 103.763   6.817   6
  -1   8   5 101.993   5.166   2
   0  -8  -5 40.9310  2.8177  16
   0   8   5 43.5325  2.9798   2
   0   8   5 36.6763  3.8382   6
  -1  -8  -5 0.22444 0.80011  16
   1   8   5 -0.0908  0.6382   2
   1   8   5 -0.1042  0.9467   6
  -2  -8  -5 197.322   7.428  16
   2  -8   5 211.776   8.676  11
   2   8   5 191.963   7.684   7
   2   8   5 179.293  10.786   6
  -2   8  -5 210.522   7.262   1
  -3  -8  -5 43.5351  3.0176  16
   3  -8   5 45.4999  3.3107   2
   3  -8   5 45.1028  3.4865  11
   3  -8   5 47.4070  3.2462   5
  -3  -8  -5 44.1464  2.0390   4
   3   8   5 46.7034  3.3334   7
  -3   8  -5 43.5557  2.9425   1
   4  -8   5 5.18069 1.48678   2
  -4  -8  -5 7.03151 1.48807  16
   4  -8   5 7.00492 1.67554  11
   4   8   5 4.70712 1.54435   7
  -4   8  -5 6.24139 1.43024   1
   5  -8   5 90.2344  5.0407  11
  -6  -8  -5 215.064   7.303   3
  -7  -8  -5 41.6347  2.0948   3
  -8  -9   5 54.4033  2.4253   3
  -8   9   5 52.6312  2.4510   1
  -7  -9   5 647.975  18.591   3
  -7   9   5 639.506  18.327   1
  -6  -9   5 5.41766 1.35709   3
  -6   9   5 8.78094 1.53438   1
  -5  -9   5 572.863  17.563   3
  -5   9   5 580.163  17.232   1
   5   9  -5 564.649  21.006  14
  -4  -9   5 11.4295  1.9977   5
  -4  -9   5 14.3427  2.1000   3
  -4   9   5 12.1882  2.1326   2
  -4   9   5 12.2323  1.8463   1
   4   9  -5 11.3520  2.2653  14
  -3  -9   5 62.9442  3.7995   5
  -3  -9   5 60.5965  2.1931   4
  -3   9   5 59.8283  4.5175   8
  -3   9   5 62.2366  4.1355   2
   3   9  -5 59.7463  5.2883   6
  -3   9   5 58.3003  3.4310   1
   3   9  -5 61.4161  4.3739  14
  -3   9   5 59.4980  3.9496   7
  -2  -9   5 210.687   6.856   4
   2   9  -5 220.746   7.571   1
  -2   9   5 220.310   8.458   7
   2   9  -5 230.408   9.652  14
  -2   9   5 229.588   9.613   2
   1  -9  -5 165.098   6.984  16
  -1   9   5 156.689   9.613   6
  -1   9   5 173.982   7.587   2
   1   9  -5 167.265   6.221   1
  -1   9   5 175.161   6.970   7
   0  -9  -5 3.11573 1.20830  16
   0   9   5 0.17565 1.18943   6
   0   9  -5 1.17672 0.85353   1
   0   9   5 0.24215 0.74160   2
   0   9   5 2.08410 1.23539   7
  -1  -9  -5 91.8907  4.0820   4
  -1  -9  -5 100.703   4.578  16
  -1   9  -5 95.5533  4.4067   1
   1   9   5 81.0263  6.5054   6
   1   9   5 90.4614  4.8454   7
  -1   9  -5 96.7011  3.7826   4
  -2  -9  -5 989.549  28.224  16
   2  -9   5 972.572  25.528   5
  -2  -9  -5 964.206  24.623   4
  -2   9  -5 990.511  24.083   4
  -2   9  -5 969.258  27.178   1
   2   9   5 960.250  28.487   7
  -3  -9  -5 0.87821 0.57697   4
  -3  -9  -5 2.09991 1.02387  16
  -3   9  -5 2.31471 1.08106   1
   3   9   5 -0.1113  1.1093   7
   4   9   5 429.767  14.249   7
  -4   9  -5 431.571  13.545   1
  -5   9  -5 164.191   6.324   1
  -8 -10   5 0.49645 0.43276   3
  -8  10   5 0.45295 0.47014   1
  -7 -10   5 153.506   5.579   3
  -7  10   5 154.632   5.552   1
  -6 -10   5 77.0608  3.8773   3
  -6  10   5 75.2450  3.7338   1
  -5 -10   5 18.0526  2.1666   3
  -5  10   5 20.6027  2.2883   1
  -4 -10   5 264.535   9.176   5
  -4  10   5 258.472  11.174   2
  -4  10   5 270.710   9.227   1
   4  10  -5 254.838  11.182  14
  -3 -10   5 276.061   9.420   5
  -3  10   5 286.111  10.104   7
  -3  10   5 280.021   9.440   1
   3  10  -5 260.638  11.370  14
  -2 -10   5 204.995   6.508   4
   2 -10  -5 205.313   8.509  16
  -2 -10   5 208.901   7.570   5
  -2  10   5 200.523   9.016   2
  -2  10   5 201.932   5.604   4
   2  10  -5 203.381   7.287   1
  -2  10   5 214.804   8.274   7
  -1 -10   5 1103.33   28.43   4
  -1 -10   5 1098.39   28.99   5
   1 -10  -5 1128.68   32.44  16
  -1  10   5 1111.46   37.56   2
  -1  10   5 1165.39   32.27   7
  -1  10   5 1124.83   27.88   4
   1  10  -5 1083.95   30.48   1
   0 -10   5 1077.50   28.42   5
   0 -10   5 1062.10   28.38   4
   0 -10  -5 1111.63   31.65  16
   0  10  -5 1103.63   27.87   4
   0  10   5 1105.41   27.96   4
   0  10   5 1109.73   31.73   7
   0  10  -5 1115.02   30.31   1
  -1 -10  -5 742.537  20.011   4
  -1 -10  -5 768.207  22.648  16
   1 -10   5 759.716  20.604   5
  -1 -10  -5 760.179  20.153   4
  -1  10  -5 760.536  19.647   4
   1  10   5 760.323  23.073   7
  -1  10  -5 771.528  21.921   1
   1  10   5 773.745  20.507   4
  -2 -10  -5 1200.63   35.02  16
  -2 -10  -5 1238.11   30.74   4
   2  10   5 1235.91   35.60   7
  -2  10  -5 1241.63   29.99   4
  -2  10  -5 1261.56   34.11   1
  -3 -10  -5 57.6047  2.0935   4
   3  10   5 59.3250  4.0917   7
  -3  10  -5 62.8889  3.6697   1
  -4  10  -5 3.05551 1.11084   1
   4  10   5 1.17396 1.29471   7
   5  10   5 541.869  16.337   7
  -5  10  -5 529.452  15.654   1
  -7  11   5 168.752   5.600   1
  -6 -11   5 160.576   6.006   3
  -6  11   5 164.419   5.935   1
  -5  11   5 36.0184  2.5411   1
  -4  11   5 33.7833  2.5820   1
  -3 -11   5 59.4169  3.6861   5
  -3  11   5 65.3383  3.5560   1
  -3  11   5 57.0416  4.0947   2
  -2 -11   5 106.325   5.104   5
  -2 -11   5 111.550   4.144   4
   2 -11  -5 116.604   5.748  16
  -2  11   5 107.630   5.899   2
  -2  11   5 115.388   5.604   7
   2  11  -5 111.781   4.872   1
   1 -11  -5 68.2145  4.0678  16
  -1 -11   5 73.2529  3.6220   4
  -1 -11   5 70.0100  3.9431   5
   1  11  -5 65.1941  3.6735   1
   1  11  -5 74.7165  3.6203   4
  -1  11   5 66.8486  3.0885   4
  -1  11   5 69.2374  4.2905   7
   0 -11   5 353.355  10.996   4
   0 -11  -5 343.916  10.772   4
   0 -11   5 355.865  11.122   5
   0 -11  -5 358.910  11.991  16
   0  11   5 356.204  12.445   7
   0  11  -5 372.242  11.726   1
   0  11   5 362.233  10.589   4
   0  11  -5 362.245  10.528   4
  -1 -11  -5 1234.35   30.93   4
  -1 -11  -5 1214.62   30.94   4
  -1 -11  -5 1227.06   34.87  16
   1  11   5 1223.60   35.28   7
  -1  11  -5 1248.36   30.45   4
   1  11   5 1210.78   31.30   4
  -1  11  -5 1227.07   33.86   1
  -2 -11  -5 338.457   9.467   4
  -2 -11  -5 317.258  11.038  16
   2  11   5 339.159  11.943   7
  -2  11  -5 346.597  11.293   1
   2  11   5 324.103  10.432   4
   3  11   5 86.3827  4.9155   7
  -3  11  -5 88.9580  4.4769   1
  -4  11  -5 378.969  12.072   1
   4  11   5 384.365  12.709   7
   5  11   5 45.5996  2.9024   7
  -5  11  -5 51.7277  2.7473   1
   6 -12  -5 47.3575  2.9546  16
  -6  12   5 45.7261  2.4386   1
   5 -12  -5 3.08502 1.34830  16
  -5  12   5 3.59708 1.00387   1
   4 -12  -5 186.873   7.739  16
  -4  12   5 183.434   6.675   1
  -3 -12   5 33.2175  2.9420   5
   3 -12  -5 32.2623  3.2211  16
   2 -12  -5 70.5182  4.1538  16
  -2 -12   5 71.3901  3.8732   5
  -2 -12   5 73.0221  2.8435   4
  -2  12   5 67.1922  4.1761   7
  -1 -12   5 300.249   9.881   5
  -1 -12   5 321.580   9.351   4
   1 -12  -5 306.895  10.725  16
   1  12  -5 307.726  10.252   1
  -1  12   5 311.023  11.071   7
  -1  12   5 311.194   8.529   4
   1  12  -5 296.497   9.393   4
   0 -12   5 78.2914  3.9681   4
   0 -12  -5 75.1945  3.7045   4
   0 -12  -5 77.3694  4.0242  16
   0  12   5 70.9755  4.4997   7
   0  12   5 78.7198  3.5986   4
   0  12  -5 80.1682  3.5491   4
   0  12  -5 79.3864  4.1698   1
  -1 -12  -5 57.3536  2.9114   4
  -1 -12  -5 57.9149  3.0427   4
  -1 -12  -5 52.3642  3.2019  16
   1 -12   5 53.4428  3.3298   4
   1  12   5 55.6808  3.1710   4
  -1  12  -5 59.7044  2.6174   4
  -1  12  -5 59.1260  3.5939   1
   1  12   5 56.8221  3.9199   7
  -2 -12  -5 78.2265  2.9674   4
   2  12   5 71.1181  3.7564   4
  -2  12  -5 76.4149  4.1249   1
   2  12   5 79.1871  4.6064   7
   3  12   5 2.45292 1.19276   4
   3  12   5 2.74945 1.26613   7
  -3  12  -5 4.69891 1.24616   1
  -4  12  -5 198.570   7.054   1
   5  12   5 9.44388 1.36362   7
  -5  12  -5 9.60999 1.20116   1
   5 -13  -5 32.0736  2.3130  16
  -5  13   5 30.0547  1.9442   1
   5  13  -5 31.9280  2.1989   7
   4 -13  -5 252.336   8.829  16
  -4  13   5 243.286   7.898   1
   3 -13  -5 870.988  25.484  16
   2 -13  -5 103.421   4.808  16
  -2 -13   5 94.2844  4.3399   5
  -2  13   5 100.655   4.856   7
   2  13  -5 96.3766  4.1697   4
  -1 -13   5 35.3308  2.1668   4
   1 -13  -5 30.2450  2.4197  16
   1 -13  -5 32.4750  2.4211   4
   1  13  -5 31.5544  2.2206   4
   1  13  -5 31.7090  2.4439   1
  -1  13   5 28.6634  2.9134   7
   0 -13  -5 54.2909  3.1011  16
   0 -13   5 49.4785  2.8665   4
   0 -13  -5 52.7436  2.8681   4
   0 -13  -5 51.9368  2.8296   4
   0  13  -5 51.5854  3.1598   1
   0  13   5 43.9066  2.4784   4
   0  13   5 48.0412  3.4878   7
   0  13  -5 45.7058  2.4992   4
   1 -13   5 191.372   6.776   4
  -1 -13  -5 199.702   6.176   4
   1  13   5 195.498   7.888   7
   1  13   5 199.541   6.544   4
  -1  13  -5 194.126   7.336   1
   2 -13   5 282.205   8.998   4
   2  13   5 297.919  10.360   7
  -2  13  -5 293.788   9.736   1
   2  13   5 286.506   8.872   4
   3  13   5 191.488   6.534   4
   3  13   5 195.510   7.466   7
  -3  13  -5 203.267   7.085   1
   4  13   5 154.949   5.310   4
  -4  13  -5 154.066   5.474   1
   4  13   5 157.358   5.898   7
   4 -14  -5 3.14472 0.94640  16
   3 -14  -5 2.08880 0.87904  16
   3  14  -5 3.06735 0.95830   4
   2 -14  -5 44.9037  2.6449  16
   2  14  -5 42.0770  2.4017   4
   1 -14  -5 6.46951 1.18257   4
   1 -14  -5 7.96742 1.31040   4
  -1 -14   5 10.3041  1.0227   4
   1 -14  -5 8.91043 1.35130  16
  -1  14   5 7.20088 1.53438   7
   1  14  -5 9.30401 1.22486   4
   0 -14  -5 36.0211  2.0910   4
   0 -14  -5 38.2802  2.2457   4
   0 -14   5 38.7327  2.2156   4
   0  14  -5 36.6825  1.8107   4
   0  14  -5 35.1476  2.4269   1
   0  14   5 29.3669  2.8052   7
  -1 -14  -5 175.382   5.029   4
   1 -14   5 168.882   5.681   4
   1  14   5 175.147   5.340   4
  -1  14  -5 168.057   6.251   1
   1  14   5 155.107   6.597   7
   2 -14   5 86.6559  3.5467   4
   2  14   5 80.3605  4.1785   7
   2  14   5 85.2618  3.4349   4
  -2  14  -5 92.2620  3.9655   1
   3 -14   5 39.8288  2.1376   4
   3  14   5 35.1636  1.9851   4
  -3  14  -5 38.5705  2.2490   1
   3  14   5 37.9580  2.5077   7
   3  15  -5 79.5672  2.9603   4
   2 -15  -5 3.11804 0.83658   4
   2 -15  -5 2.39951 0.75377   4
   2  15  -5 4.55344 0.81306   4
   1 -15  -5 43.7393  2.0686   4
   1  15  -5 36.8979  1.6816   4
   0 -15  -5 9.84795 0.97073   4
   0 -15   5 6.98784 0.80733   4
   0  15  -5 8.88160 1.21919   1
   0  15   5 10.0881  1.4819   7
   1 -15   5 5.46323 0.86659   4
  -1  15  -5 5.87364 1.06124   1
   1  15   5 6.64770 1.22860   7
   2 -15   5 2.95357 0.70128   4
  -2  15  -5 4.46197 0.89183   1
   2  15   5 5.11580 1.08297   7
  -7   0   6 0.40448 0.55734   3
  -7   0   6 -0.3645  1.3945   7
  -6   0   6 2057.71   54.30   1
  -6   0   6 2082.46   57.55   7
  -3   0   6 0.45056 0.49693   2
  -2   0   6 2882.46   90.93   2
  -1   0   6 1.16211 0.63174   2
  -1   0   6 0.48426 0.32552  13
   0   0   6 656.724  22.267   2
   1   0   6 0.26040 0.72892   2
   2   0   6 1145.68   38.12   2
   3   0   6 -0.2178  0.7576   2
   4   0   6 79.8145  5.0633   2
  -4   0  -6 75.6497  4.1641  16
  -5   0  -6 -0.0713  0.7189   3
   5   0   6 0.46302 1.07071   2
  -6   0  -6 39.7277  2.4871   3
  -7   0  -6 -0.4436  0.5288   3
  -8   0  -6 178.224   5.570   3
  -8  -1   6 88.4378  3.2564   3
  -8  -1   6 89.3461  4.9119   7
  -7  -1   6 777.467  21.409   3
  -7  -1   6 808.743  24.388   7
  -7   1   6 777.845  22.128   1
  -7   1   6 810.744  24.238   7
  -7   1   6 774.318  21.121   3
  -6  -1   6 1787.84   47.33   1
  -6  -1   6 1825.62   50.54   7
  -6   1   6 1819.78   50.42   7
  -6   1   6 1762.36   47.51   1
  -4   1   6 150.335   6.248   2
  -3   1   6 320.678  11.466   2
  -2  -1   6 428.543  14.676   2
  -2   1   6 443.756  14.951   2
  -1  -1   6 6.74720 1.11381   2
  -1   1   6 4.85267 0.96617   2
  -1   1   6 7.33073 0.55357  13
   0  -1   6 15.9800  1.8831   2
   0   1   6 22.1007  1.9404   2
   1  -1   6 37.3105  2.6812   2
   1   1   6 40.8232  2.9201   2
   2  -1   6 71.0357  4.0754   2
   2   1   6 68.9258  4.2160   2
   3  -1   6 39.8380  3.1519   2
   3   1   6 37.8548  3.2383   2
   4  -1   6 13.7048  2.3579   2
  -4  -1  -6 13.0883  1.9160  16
   4   1   6 11.5040  2.2781   2
  -5  -1  -6 5.70131 1.22067   3
   5  -1   6 10.3340  2.2641   2
  -5   1  -6 6.80968 1.26734   3
  -5   1  -6 5.55389 1.58673  10
   5   1   6 7.65816 2.03122   2
  -6  -1  -6 9.47701 1.41974   3
  -6   1  -6 4.88312 1.10075   3
  -7  -1  -6 9.83675 1.28180   3
  -7   1  -6 8.81269 1.23025   3
  -8  -1  -6 65.4381  2.5818   3
  -8   1  -6 64.7915  2.5276   3
  -8  -2   6 61.3307  4.0008   7
  -8  -2   6 62.6569  2.6898   3
  -7  -2   6 2382.91   61.90   3
  -7  -2   6 2423.85   65.12   7
  -7   2   6 2253.99   61.50   1
  -6  -2   6 114.115   6.077   7
  -6   2   6 130.048   6.191   7
  -6   2   6 106.912   4.792   1
  -5   2   6 73.5748  4.0900   2
  -4   2   6 139.693   6.068   2
  -3   2   6 77.1945  3.8504   2
  -2   2   6 539.033  18.297   2
  -1  -2   6 486.738  16.797   2
  -1   2   6 507.422  16.985   2
   0  -2   6 61.9234  3.3189   2
   0   2   6 58.2061  3.3134   2
   1  -2   6 2064.74   65.16   2
   1  -2   6 1981.63   62.97  11
   1   2   6 1981.57   77.57   6
   1   2   6 2102.53   65.63   2
   2  -2   6 474.379  16.656   2
   2   2   6 451.510  17.012   2
   3  -2   6 322.899  12.732   2
   3   2   6 329.883  13.209   2
  -3   2  -6 328.265  11.851  10
   4  -2   6 2.61895 1.21284   2
  -4  -2  -6 1.22355 0.94158  16
  -4   2  -6 4.03226 1.26963  10
   4   2   6 3.42230 1.44892   2
   5  -2   6 83.1730  5.4178   2
  -5  -2  -6 85.7313  3.8928   3
  -5   2  -6 84.7422  4.9484  10
  -5   2  -6 77.5122  3.7256   3
   5   2   6 81.1071  5.4894   2
  -6  -2  -6 26.4512  2.1067   3
  -6   2  -6 29.0396  2.0827   3
  -7  -2  -6 141.571   5.133   3
  -7   2  -6 136.101   4.992   3
  -8  -2  -6 3.61482 0.67550   3
  -8  -3   6 32.8517  1.9610   3
  -8  -3   6 35.0195  3.3707   7
  -8   3   6 30.6298  2.2246   1
  -7  -3   6 62.1555  3.0254   3
  -7  -3   6 58.8701  4.3182   7
  -7   3   6 62.4977  3.4493   1
  -6  -3   6 850.885  25.244   7
  -6  -3   6 830.398  22.683   3
  -6   3   6 830.322  24.795   7
  -6   3   6 828.047  23.086   1
   6   3  -6 739.441  34.813   6
  -5   3   6 178.098   7.752   2
  -4   3   6 124.166   5.639   2
   4   3  -6 114.728   5.686  14
  -3   3   6 1421.55   45.44   2
   3   3  -6 1374.60   43.58  14
  -2   3   6 447.694  15.623   2
   2   3  -6 447.902  14.931  14
  -1   3   6 1515.14   48.81   2
   0  -3   6 130.356   5.685   2
   0   3   6 138.186   7.370   6
   0   3   6 139.757   5.943   2
   0   3   6 139.957   5.486  13
   1  -3   6 488.593  16.678  11
   1  -3   6 494.422  17.510   2
   1   3   6 537.115  18.064   2
   1   3   6 506.722  21.294   6
   2  -3   6 10.9886  1.4028  11
   2  -3   6 9.51014 1.58605   2
  -2   3  -6 11.9599  1.5951  10
   2   3   6 11.8436  1.9805   2
   3  -3   6 68.7618  4.1395   2
  -3  -3  -6 59.4193  3.4487  16
   3   3   6 66.1428  4.4199   2
  -3   3  -6 65.2403  3.7632  10
   4  -3   6 111.943   5.969   2
  -4  -3  -6 101.310   4.990  16
  -4   3  -6 106.210   5.429  10
   4   3   6 98.2794  6.0059   2
  -5  -3  -6 305.979  10.770  16
   5  -3   6 310.156  12.699   2
  -5  -3  -6 290.005   9.601   3
   5   3   6 285.737  12.540   2
  -5   3  -6 296.904   9.403   3
  -5   3  -6 266.719  11.192  10
   6  -3   6 21.1096  2.3141  11
  -6  -3  -6 17.3344  1.8337   3
  -6   3  -6 16.7530  1.7274   3
  -7  -3  -6 227.752   7.416   3
  -7   3  -6 223.575   7.150   3
  -8  -3  -6 7.46126 0.88252   3
  -8  -4   6 133.700   6.104   7
  -8  -4   6 131.416   4.823   3
  -8   4   6 138.387   5.260   1
  -7  -4   6 41.6467  2.6113   3
  -7  -4   6 48.4673  4.3764   7
  -7   4   6 42.4512  2.8393   1
  -6  -4   6 537.597  15.807   3
  -6  -4   6 538.036  17.731   7
  -6   4   6 547.091  19.639   2
  -6   4   6 527.954  16.082   1
  -5   4   6 36.5146  2.5559   1
  -5   4   6 30.7245  2.6632   2
   5   4  -6 32.0354  4.3803   6
  -4   4   6 351.633  13.141   2
   4   4  -6 342.444  13.051  14
   3   4  -6 83.8042  4.2960  14
  -3   4   6 74.8247  4.0730   2
  -2   4   6 582.523  19.938   2
   2   4  -6 574.829  19.137  14
  -1   4   6 147.559   6.250   2
   0  -4   6 143.603   6.035   2
   0   4   6 154.026   8.053   6
   0   4   6 148.563   6.296   2
   1  -4   6 263.865  10.074   2
   1   4   6 262.334  12.563   6
   1   4   6 281.010  10.546   2
   2  -4   6 32.7487  2.2560  11
   2  -4   6 35.2926  2.5825   2
  -2   4  -6 30.9257  2.2242  10
   2   4   6 28.0991  2.5716   2
   2   4   6 28.9094  3.1118   6
  -3  -4  -6 348.713  11.990  16
   3  -4   6 374.605  14.102   2
   3  -4   6 367.094  13.100  11
   3   4   6 383.533  14.465   2
  -3   4  -6 364.910  12.903  10
   4  -4   6 12.3737  1.7744  11
   4  -4   6 10.0947  1.9598   2
  -4  -4  -6 9.25515 1.68828  16
  -4   4  -6 9.07776 1.73505  10
   4   4   6 12.2344  2.2618   2
  -4   4  -6 10.0311  1.4409   3
  -5  -4  -6 221.023   7.749   3
   5  -4   6 223.306   8.903  11
  -5  -4  -6 224.493   8.657  16
   5  -4   6 215.476  10.047   2
  -5   4  -6 219.513   7.484   3
  -5   4  -6 214.291   9.099  10
   6  -4   6 4.10545 1.18446  11
  -6  -4  -6 3.91329 1.01500   3
  -6   4  -6 1.63828 0.75738   3
  -7  -4  -6 4.25208 0.96337   3
  -8  -4  -6 36.6526  1.7276   3
  -9  -5   6 15.5697  0.9814   3
  -8  -5   6 10.5195  1.3262   3
  -8   5   6 11.9231  1.5339   1
  -7  -5   6 468.317  13.996   3
  -7  -5   6 469.815  15.704   7
  -7   5   6 449.257  14.028   1
  -6  -5   6 799.966  25.143   7
  -6  -5   6 837.360  23.474   3
  -6   5   6 809.134  28.609   2
  -6   5   6 834.023  23.441   1
  -5  -5   6 0.75480 1.27849   7
  -5   5   6 0.57028 0.78101   2
   5   5  -6 5.14378 2.04176   6
  -5   5   6 0.25304 1.17587   7
   5   5  -6 0.97356 1.20759  14
  -5   5   6 0.12849 0.80313   1
   4   5  -6 1.04680 0.99184  14
   4   5  -6 2.67580 1.52260   6
  -4   5   6 0.33406 0.67484   2
  -3   5   6 1645.88   53.60   2
   3   5  -6 1629.68   64.69   6
   3   5  -6 1663.07   51.71  14
   2   5  -6 -0.1998  0.5741  14
   2   5  -6 0.81078 0.96242   6
  -2   5   6 0.05995 0.54368   2
  -1   5   6 24.1344  2.8484   6
  -1   5   6 23.7886  2.0156   2
   0   5   6 459.410  20.188   6
   0   5   6 462.781  16.366   2
   1  -5   6 80.2148  3.8928  11
   1  -5   6 75.1493  3.9290   2
   1   5   6 76.5433  5.3131   6
   1   5   6 74.9891  4.1047   2
   2  -5   6 702.155  23.267  11
   2  -5   6 718.182  24.086   2
   2   5   6 673.194  29.252   6
   2   5   6 704.728  24.277   2
  -3  -5  -6 211.505   8.058  16
   3  -5   6 222.083   8.730  11
   3  -5   6 223.682   9.376   2
   3   5   6 216.830   9.369   2
  -3   5  -6 218.894   8.566  10
   4  -5   6 26.4714  3.1189   2
  -4  -5  -6 26.7774  2.7186  16
   4  -5   6 30.9886  2.5333  11
  -4   5  -6 28.2591  2.5833  10
   5  -5   6 49.2016  3.9384   2
   5  -5   6 52.7603  3.4218  11
  -5  -5  -6 52.9926  3.5389  16
  -5  -5  -6 50.5806  3.0524   3
  -5   5  -6 48.2728  2.7501   3
  -6  -5  -6 4.81099 1.11888   3
   7  -5   6 345.422  10.184   5
  -7  -5  -6 363.982  10.671   3
  -8  -5  -6 0.38792 0.38104   3
  -9  -6   6 68.3407  2.3937   3
  -8  -6   6 5.92085 1.05034   3
  -8   6   6 3.67719 1.01164   1
  -7  -6   6 2957.35   79.24   7
  -7  -6   6 2876.00   76.92   3
  -7   6   6 2892.17   75.60   1
  -6  -6   6 184.796   6.967   3
  -6  -6   6 178.630   8.007   7
  -6   6   6 177.627   6.953   1
  -6   6   6 181.203   8.463   2
  -5  -6   6 172.121   7.502   7
  -5  -6   6 164.338   6.479   5
  -5  -6   6 154.038   6.386   3
  -5   6   6 171.076   6.520   1
   5   6  -6 166.464   8.163  14
   5   6  -6 151.967   9.980   6
   4   6  -6 0.19573 0.94345  14
  -4   6   6 -1.0693  0.5379   2
   4   6  -6 1.93730 1.47701   6
  -4   6   6 0.84854 0.83098   1
   3   6  -6 28.1199  3.8966   6
  -3   6   6 29.3018  2.4997   2
   2   6  -6 2.66653 1.29127   6
  -2   6   6 1.80928 0.85310   2
   2   6  -6 1.38028 0.88907  14
  -1   6   6 540.452  19.034   2
  -1   6   6 539.150  23.435   6
   0   6   6 1010.39   32.94   2
   0   6   6 959.897  39.997   6
   1   6   6 1443.07   46.78   2
   1   6   6 1412.23   56.57   6
   2  -6   6 1231.06   38.69  11
  -2  -6  -6 1146.48   33.80  16
   2  -6   6 1213.88   39.57   2
   2   6   6 1165.14   48.12   6
   2   6   6 1217.62   39.69   2
   3  -6   6 3.63444 1.27385   2
   3  -6   6 3.08734 1.34160   5
  -3  -6  -6 5.61143 1.37084  16
  -3  -6  -6 4.62207 0.81232   4
   3  -6   6 5.18483 1.36357  11
  -3   6  -6 5.36477 1.28662   1
  -4  -6  -6 51.3030  3.3925  16
   4  -6   6 50.7236  3.4685  11
   4  -6   6 53.8470  3.9318   2
  -4   6  -6 47.0386  3.3833  10
  -5  -6  -6 292.711   9.816   3
   5  -6   6 281.688  11.464  11
  -5  -6  -6 323.302  10.820  16
   6  -6   6 695.697  18.530   5
  -6  -6  -6 676.474  19.561   3
  -7  -6  -6 20.8773  1.5443   3
  -9  -7   6 46.8856  1.7493   3
  -8  -7   6 31.8418  2.0132   3
  -8   7   6 32.9027  2.0997   1
  -7  -7   6 27.9402  2.3064   3
  -7   7   6 32.9356  2.4466   1
  -6  -7   6 1877.53   50.26   3
  -6  -7   6 1898.98   51.97   7
  -6   7   6 1759.03   60.73   2
  -6   7   6 1863.26   49.27   1
  -5  -7   6 206.718   8.613   7
  -5  -7   6 206.067   7.770   3
  -5  -7   6 203.147   7.644   5
  -5   7   6 211.373   7.695   1
  -5   7   6 204.965   9.284   2
   5   7  -6 200.899   9.477  14
  -4  -7   6 138.176   6.622   7
  -4  -7   6 145.063   6.041   5
  -4   7   6 148.041   7.240   2
  -4   7   6 156.232   6.777   7
   4   7  -6 147.613   9.353   6
   4   7  -6 149.136   7.443  14
  -4   7   6 158.705   6.086   1
   3   7  -6 888.005  39.353   6
  -3   7   6 983.893  32.849   2
   3   7  -6 1017.19   32.05  14
  -2   7   6 35.9876  2.8661   2
   2   7  -6 36.8423  2.9551  14
   1  -7  -6 150.662   6.249  16
  -1   7   6 145.646   8.793   6
  -1   7   6 158.225   6.993   2
   0  -7  -6 17.9756  2.0827  16
   0   7   6 13.7669  2.6711   6
   0   7   6 16.1557  2.0641   2
  -1  -7  -6 280.006   9.550  16
   1   7   6 280.443  10.911   2
   1   7   6 267.995  13.807   6
   2  -7   6 541.113  18.503  11
  -2  -7  -6 541.341  16.375  16
   2   7   6 540.326  18.819   2
  -2   7  -6 504.524  15.366   1
   2   7   6 504.819  23.398   6
   2   7   6 506.490  16.370   7
   3  -7   6 154.608   6.409   5
   3  -7   6 161.382   7.570   2
   3  -7   6 168.767   7.458  11
  -3  -7  -6 164.037   4.933   4
  -3  -7  -6 177.588   6.893  16
  -3   7  -6 160.487   6.289   1
   3   7   6 158.007   6.831   7
   4  -7   6 717.223  24.908  11
  -4  -7  -6 741.065  22.045  16
   4  -7   6 729.098  25.855   2
   4  -7   6 719.591  19.953   5
   5  -7   6 57.8149  3.4504   5
   5  -7   6 47.8456  3.5128  11
  -5  -7  -6 50.9242  3.3309  16
  -6  -7  -6 149.888   5.492   3
   6  -7   6 151.980   5.442   5
  -7  -7  -6 4.19005 0.79704   3
  -8  -8   6 165.148   5.439   3
  -8   8   6 150.221   5.338   1
  -7  -8   6 23.1029  2.1985   3
  -7   8   6 28.1549  2.1800   1
  -6  -8   6 237.925   8.588   3
  -6   8   6 237.991   8.399   1
  -5  -8   6 127.359   5.726   5
  -5  -8   6 134.606   5.802   3
   5   8  -6 129.226   7.015  14
  -5   8   6 138.476   5.710   1
  -5   8   6 127.598   6.810   2
  -4  -8   6 275.176  10.373   7
  -4  -8   6 262.843   9.739   3
  -4  -8   6 282.495   9.529   5
  -4   8   6 282.484  10.350   7
   4   8  -6 281.182  11.703  14
  -4   8   6 272.389  11.605   2
  -4   8   6 297.749   9.643   1
  -3  -8   6 882.319  23.681   5
  -3  -8   6 846.120  21.334   4
  -3   8   6 908.074  26.187   7
  -3   8   6 901.249  24.819   1
   3   8  -6 909.934  29.919  14
  -3   8   6 918.659  30.808   2
   3   8  -6 851.082  24.321   1
   2  -8  -6 513.917  16.901  16
  -2   8   6 533.444  19.125   2
  -2   8   6 554.277  16.728   7
   2   8  -6 500.725  15.213   1
   1  -8  -6 477.456  14.828  16
   1   8  -6 453.342  13.575   1
  -1   8   6 466.556  16.860   2
  -1   8   6 430.424  20.782   6
   0  -8  -6 655.783  19.549  16
   0   8   6 602.492  27.874   6
   0   8   6 669.157  22.780   2
   0   8  -6 652.745  18.475   1
  -1  -8  -6 38.8874  2.8038  16
  -1   8  -6 38.0098  2.6207   1
   1   8   6 43.7025  3.1060   2
  -1   8  -6 40.0242  2.3280   4
   1   8   6 34.3113  3.9777   6
   1   8   6 37.5888  3.0898   7
  -2  -8  -6 492.345  13.668   4
   2  -8   6 511.911  14.746   5
  -2  -8  -6 550.327  16.231  16
   2   8   6 444.885  22.864   6
   2   8   6 523.637  16.361   7
  -2   8  -6 526.062  15.310   1
  -2   8  -6 510.298  13.238   4
   3  -8   6 176.393   6.595   5
  -3  -8  -6 159.623   6.758  16
  -3  -8  -6 165.943   4.906   4
   3   8   6 161.409   7.045   7
  -3   8  -6 167.746   6.550   1
  -4  -8  -6 1.39519 0.94376  16
   4  -8   6 -0.1901  0.9727   5
   4  -8   6 0.21821 1.14107  11
  -4   8  -6 0.15444 0.80951   1
  -5  -8  -6 144.340   5.958  16
   5  -8   6 141.590   5.423   5
  -8  -9   6 17.0124  1.2562   3
  -8   9   6 17.3425  1.3168   1
  -7  -9   6 184.741   6.645   3
  -7   9   6 193.539   6.602   1
  -6  -9   6 1101.79   31.44   3
  -6   9   6 1143.59   30.78   1
  -5  -9   6 1.91632 1.13713   3
  -5   9   6 1.99977 0.99612   1
  -4  -9   6 514.992  15.503   5
  -4   9   6 534.617  16.964   7
   4   9  -6 526.866  19.371  14
  -4   9   6 540.109  15.997   1
   3   9  -6 767.014  22.197   1
  -3   9   6 860.857  24.128   7
   3   9  -6 781.730  27.215  14
  -3   9   6 799.044  22.548   1
  -3   9   6 781.846  27.975   2
  -2  -9   6 1136.19   28.71   4
  -2  -9   6 1152.42   30.03   5
   2  -9  -6 1147.89   33.71  16
  -2   9   6 1200.21   33.29   7
   2   9  -6 1135.47   31.26   1
  -2   9   6 1163.72   27.80   4
  -2   9   6 1135.11   38.92   2
   1  -9  -6 0.33161 1.01638  16
  -1  -9   6 -0.6129  1.0039   5
  -1  -9   6 0.68818 0.99628   4
   1   9  -6 0.73210 0.78068   1
  -1   9   6 0.41875 0.79540   2
  -1   9   6 0.43974 1.22536   6
  -1   9   6 -0.4807  0.7569   4
  -1   9   6 0.47007 1.06723   7
   0  -9   6 714.652  19.909   5
   0  -9  -6 751.273  21.891  16
   0  -9   6 723.617  19.789   4
   0   9   6 745.305  19.335   4
   0   9   6 747.175  25.364   2
   0   9   6 629.440  31.022   6
   0   9  -6 735.309  19.187   4
   0   9  -6 750.482  20.837   1
   0   9   6 744.152  22.086   7
  -1  -9  -6 11.8395  1.6149   4
  -1  -9  -6 11.0228  1.8041  16
  -1  -9  -6 12.7274  1.7424   4
   1  -9   6 10.8182  1.8392   5
   1   9   6 12.3323  1.8827   4
  -1   9  -6 12.0077  1.4723   4
   1   9   6 13.6561  2.2259   7
  -1   9  -6 8.90149 1.59477   1
  -2  -9  -6 97.9279  4.9026  16
  -2  -9  -6 105.017   4.057   4
   2  -9   6 95.2411  4.8315   5
  -2   9  -6 107.341   3.644   4
   2   9   6 105.180   5.394   7
  -2   9  -6 113.827   4.974   1
  -3  -9  -6 2.41445 1.08369  16
  -3  -9  -6 2.13286 0.58298   4
   3  -9   6 0.79913 1.12044   5
   3   9   6 1.82255 1.34506   7
  -3   9  -6 1.49515 1.04038   1
   4  -9   6 26.6024  2.5352   5
  -4  -9  -6 29.1331  2.4488  16
  -4   9  -6 30.0028  2.4065   1
   4   9   6 25.8904  2.8437   7
  -8 -10   6 36.1516  1.6368   3
  -7 -10   6 529.042  15.376   3
  -7  10   6 540.095  15.095   1
  -6 -10   6 36.0321  2.5912   3
  -6  10   6 39.1129  2.5466   1
  -5 -10   6 313.035  11.150   3
  -5  10   6 366.352  11.102   1
  -4 -10   6 93.0526  4.7138   5
  -4  10   6 90.3022  4.3699   1
  -3 -10   6 601.324  17.424   5
   3 -10  -6 609.211  19.620  16
  -3  10   6 634.305  19.162   7
  -3  10   6 617.138  17.778   1
  -3  10   6 580.341  22.016   2
   2 -10  -6 667.878  21.101  16
  -2 -10   6 674.934  18.953   5
  -2 -10   6 672.096  17.580   4
   2  10  -6 684.394  19.525   1
  -2  10   6 661.572  24.171   2
  -2  10   6 713.228  21.057   7
   1 -10  -6 325.891  11.279  16
  -1 -10   6 311.617  10.271   5
  -1 -10   6 309.590   9.638   4
  -1  10   6 322.338   9.161   4
  -1  10   6 303.080  12.545   2
   1  10  -6 316.647  10.406   1
  -1  10   6 326.026  11.427   7
   0 -10   6 429.591  12.870   4
   0 -10   6 438.513  13.111   5
   0 -10  -6 438.723  14.191  16
   0  10  -6 426.670  13.549   1
   0  10   6 438.496  14.517   7
   0  10   6 453.597  12.519   4
   0  10  -6 417.569  12.245   4
   1 -10   6 123.930   5.398   5
  -1 -10  -6 116.949   4.714   4
  -1 -10  -6 121.612   5.461  16
  -1  10  -6 119.128   5.307   1
   1  10   6 117.975   5.070   4
  -1  10  -6 119.758   4.418   4
  -2 -10  -6 9.26865 1.66666  16
  -2 -10  -6 10.2076  1.3066   4
   2 -10   6 10.5971  1.7867   5
  -2  10  -6 10.3523  1.7615   1
   2  10   6 11.3890  2.1419   7
  -2  10  -6 11.1649  1.0427   4
  -3 -10  -6 428.817  13.648  16
  -3  10  -6 417.891  13.278   1
   3  10   6 416.486  14.034   7
  -4  10  -6 71.7419  3.7537   1
  -7 -11   6 104.234   3.846   3
  -7  11   6 109.631   3.852   1
   6 -11  -6 612.514  18.929  16
  -6  11   6 636.850  17.603   1
   5 -11  -6 669.146  20.933  16
  -5  11   6 685.522  19.280   1
   4 -11  -6 1.48615 1.25963  16
  -4 -11   6 0.98256 1.08311   5
  -4  11   6 0.93847 0.87293   1
  -3 -11   6 558.278  16.346   5
   3 -11  -6 573.308  18.297  16
  -3  11   6 575.799  17.940   7
  -2 -11   6 200.469   7.569   5
   2 -11  -6 205.212   8.151  16
  -2 -11   6 200.500   6.140   4
   2  11  -6 193.280   7.309   1
  -2  11   6 214.722   8.358   7
  -1 -11   6 16.3767  1.8916   4
   1 -11  -6 15.0438  2.1126  16
  -1 -11   6 16.3638  2.2255   5
  -1  11   6 15.4959  2.4260   7
  -1  11   6 14.0982  1.4521   4
   1  11  -6 14.1704  1.8463   4
   1  11  -6 13.7333  1.9095   1
   0 -11  -6 3.13596 1.19429   4
   0 -11  -6 6.73273 1.44627  16
   0 -11  -6 3.72529 1.19052   4
   0 -11   6 4.17042 1.29311   4
   0 -11   6 6.15782 1.49492   5
   0  11  -6 4.38527 1.09916   4
   0  11   6 4.59525 1.58584   7
   0  11   6 6.88060 1.39548   4
   0  11  -6 5.84551 1.40467   1
   1 -11   6 0.41867 1.08421   4
   1 -11   6 2.94283 1.21039   5
  -1 -11  -6 0.56287 0.76248   4
   1  11   6 1.84546 1.04762   4
  -1  11  -6 1.30734 0.97016   1
  -1  11  -6 2.01009 0.82074   4
   1  11   6 2.28907 1.32330   7
  -2 -11  -6 192.622   5.787   4
  -2 -11  -6 181.450   7.140  16
   2  11   6 180.215   6.746   4
  -2  11  -6 181.887   7.155   1
   2  11   6 186.168   7.790   7
   3  11   6 16.6028  2.3995   7
  -3  11  -6 17.4231  2.0810   1
   4  11   6 59.1153  3.5313   7
  -4  11  -6 59.8955  3.1969   1
  -5  11  -6 8.96038 1.19780   1
   6 -12  -6 76.8950  3.5753  16
  -6  12   6 78.5820  3.1799   1
   5 -12  -6 6.03558 1.40109  16
  -5  12   6 5.37104 1.05962   1
   4 -12  -6 8.59621 1.74838  16
  -4  12   6 5.57826 1.18886   1
  -3 -12   6 485.501  14.168   5
   3 -12  -6 487.288  15.630  16
  -3  12   6 488.830  15.455   7
  -2 -12   6 360.849  11.253   5
  -2 -12   6 355.927   9.353   4
   2 -12  -6 372.714  12.333  16
   2  12  -6 357.030  11.336   1
  -2  12   6 366.163  12.403   7
  -1 -12   6 286.455   9.376   5
   1 -12  -6 287.909  10.007  16
  -1 -12   6 290.832   8.539   4
   1  12  -6 294.268   9.642   1
   1  12  -6 273.811   8.700   4
  -1  12   6 270.672  10.300   7
   0 -12  -6 180.361   6.331   4
   0 -12  -6 178.045   6.341   4
   0 -12   6 181.578   6.688   5
   0 -12  -6 175.717   7.038  16
   0 -12   6 189.256   6.560   4
   0  12   6 188.221   7.769   7
   0  12  -6 185.742   6.089   4
   0  12  -6 190.112   7.162   1
   0  12   6 183.628   6.037   4
   1 -12   6 0.24887 0.95123   4
  -1 -12  -6 1.10695 0.86362  16
  -1 -12  -6 0.56260 0.74553   4
   1  12   6 1.03234 0.98483   4
  -1  12  -6 1.97456 1.02591   1
   1  12   6 -0.5898  1.0249   7
  -1  12  -6 1.33065 0.65972   4
  -2 -12  -6 405.993  10.233   4
   2  12   6 381.171  11.627   4
  -2  12  -6 399.656  12.595   1
   2  12   6 396.527  13.304   7
   3  12   6 24.7169  2.6392   7
   3  12   6 26.1631  2.3592   4
  -3  12  -6 29.7686  2.2982   1
   4  12   6 174.236   6.443   7
   4  12   6 169.784   5.771   4
  -4  12  -6 171.319   6.018   1
   5 -13  -6 617.115  17.796  16
  -5  13   6 601.121  16.547   1
   4 -13  -6 13.3671  1.7338  16
   3 -13  -6 4.91354 1.29483  16
   2 -13  -6 2.81248 1.05731  16
  -2 -13   6 0.84569 0.93846   5
  -2  13   6 1.54883 1.11561   7
   2  13  -6 0.69339 0.79880   4
   1 -13  -6 8.72816 1.47054  16
   1 -13  -6 6.67449 1.31002   4
  -1 -13   6 8.33842 1.51811   5
   1 -13  -6 9.29610 1.46179   4
  -1 -13   6 9.50527 1.17264   4
   1  13  -6 9.18727 1.50247   1
   1  13  -6 7.92169 1.26446   4
  -1  13   6 8.73372 1.76841   7
   0 -13   6 1.04048 0.82125   4
   0 -13  -6 1.20846 0.79082   4
   0 -13  -6 0.71537 0.81364  16
   0  13  -6 1.20714 0.69111   4
   0  13   6 0.57885 1.05396   7
   0  13   6 0.76720 0.63895   4
   0  13  -6 0.47825 0.82565   1
   1 -13   6 42.1052  2.5874   4
  -1 -13  -6 39.2042  2.0131   4
  -1  13  -6 38.1300  2.6796   1
   1  13   6 37.9425  2.2410   4
   1  13   6 38.5224  3.0539   7
   2 -13   6 23.9379  2.1336   4
  -2  13  -6 26.8512  2.3818   1
   2  13   6 20.1708  1.8552   4
   2  13   6 22.3014  2.4905   7
   3  13   6 34.7775  2.5287   7
   3  13   6 34.5453  2.1263   4
  -3  13  -6 34.7177  2.2350   1
   4  13   6 17.9295  1.4401   4
   3 -14  -6 40.5069  2.3400  16
   3  14  -6 39.0138  2.1629   4
   2 -14  -6 4.32692 0.97088   4
   2 -14  -6 4.35710 1.04756   4
   2 -14  -6 3.01920 0.92215  16
   2  14  -6 4.22921 0.93369   4
  -2  14   6 3.47932 1.19387   7
   1 -14  -6 97.2420  4.0987  16
   1 -14  -6 101.949   3.808   4
  -1  14   6 94.7791  4.4534   7
   1  14  -6 101.164   4.099   1
   1  14  -6 98.4354  3.5345   4
   0 -14  -6 30.2674  1.7464   4
   0 -14   6 28.1483  1.6928   4
   0  14  -6 26.4652  2.0353   1
   0  14   6 29.5010  2.4628   7
   1 -14   6 5.29595 1.01377   4
  -1 -14  -6 4.72986 0.60254   4
  -1  14  -6 4.72942 1.08893   1
   1  14   6 5.37667 1.34875   7
   1  14   6 5.07586 0.74434   4
   2 -14   6 103.289   3.653   4
   2  14   6 91.7611  4.2813   7
   2  14   6 101.547   3.323   4
  -2  14  -6 96.3016  3.9732   1
   3  14   6 113.904   4.453   7
   3  14   6 119.006   3.624   4
   3  15  -6 5.30267 0.74089   4
   2 -15  -6 260.180   7.201   4
   1 -15  -6 63.8951  2.4466   4
   0 -15  -6 87.0500  2.5555   4
   0  15   6 76.0640  3.5327   7
   1 -15   6 0.11417 0.42156   4
   1  15   6 -0.9216  0.6012   7
  -8   0   7 15.3351  2.3521   7
  -8   0   7 21.6103  1.4170   3
  -7   0   7 0.99488 0.83892   1
  -7   0   7 -0.1730  0.5969   3
  -7   0   7 0.00406 1.35862   7
  -6   0   7 933.198  28.150   7
  -6   0   7 936.549  25.245   3
  -6   0   7 922.604  25.782   1
  -3   0   7 0.26458 0.53758   2
  -2   0   7 2080.71   66.28   2
  -1   0   7 -0.1164  0.5050   2
   0   0   7 496.782  17.601   2
   1   0   7 -0.4301  0.7065   2
   2   0   7 955.664  32.800   2
  -3   0  -7 0.02864 0.77172  16
   3   0   7 1.52921 1.14110   2
  -4   0  -7 403.960  12.860   3
   4   0   7 447.986  17.237   2
  -5   0  -7 -0.5627  0.6759   3
   5   0   7 -0.3227  1.1339   2
  -6   0  -7 1.13031 0.74805   3
  -7   0  -7 -0.2906  0.5208   3
  -8  -1   7 1.46663 0.63182   3
  -8  -1   7 2.69233 1.43673   7
  -8   1   7 0.76641 1.25821   7
  -8   1   7 5.59831 0.77726   3
  -7  -1   7 797.460  21.774   3
  -7  -1   7 789.531  24.493   7
  -7   1   7 790.991  21.503   3
  -7   1   7 768.953  22.217   1
  -7   1   7 809.591  24.414   7
  -6  -1   7 183.575   6.673   1
  -6  -1   7 173.138   6.024   3
  -6  -1   7 189.136   8.244   7
  -6   1   7 185.745   6.833   1
  -6   1   7 181.326   8.016   7
  -3   1   7 1294.70   42.06   2
  -2  -1   7 1840.49   59.50   2
  -2   1   7 1896.33   59.81   2
  -1  -1   7 64.8751  3.4462   2
  -1   1   7 68.7585  3.5464   2
   0  -1   7 97.3468  5.0605   2
   0   1   7 116.317   5.268   2
   1  -1   7 45.9737  3.2829   2
   1   1   7 45.0987  3.3457   2
   2  -1   7 824.701  28.395   2
   2   1   7 811.104  28.564   2
  -3  -1  -7 3.19762 1.12036  16
   3  -1   7 4.09058 1.44453   2
  -3   1  -7 2.54167 1.00525  16
   3   1   7 5.05977 1.68378   2
   4  -1   7 41.9858  3.8094   2
  -4  -1  -7 38.3144  2.9805  16
  -4  -1  -7 31.3283  2.4281   3
  -4   1  -7 38.1660  3.1665  10
   4   1   7 40.7817  3.7800   2
  -4   1  -7 35.6083  2.4395   3
   5  -1   7 105.053   6.448   2
  -5  -1  -7 97.5040  4.3684   3
   5   1   7 98.9339  6.3279   2
  -5   1  -7 96.6225  4.3068   3
  -6  -1  -7 42.7083  2.5494   3
  -6   1  -7 40.4139  2.4504   3
  -7  -1  -7 7.65009 1.07078   3
  -7   1  -7 8.23447 1.10276   3
  -8  -1  -7 2.91589 0.54121   3
  -9  -2   7 223.344   7.768   7
  -8  -2   7 -0.4076  0.5321   3
  -8   2   7 0.71876 0.48672   3
  -8   2   7 1.30059 0.78822   1
  -7  -2   7 1342.08   36.40   3
  -7  -2   7 1397.99   39.28   7
  -7   2   7 1329.74   36.48   1
  -7   2   7 1342.79   38.93   7
  -6  -2   7 125.424   5.104   1
  -6  -2   7 124.409   6.494   7
  -6  -2   7 132.100   4.832   3
  -6   2   7 123.816   5.306   1
  -6   2   7 124.813   6.402   7
  -5   2   7 11.8924  1.6589   1
  -4   2   7 277.339  10.609   2
  -3   2   7 23.3449  1.9980   2
  -2   2   7 64.7236  3.4780   2
  -1  -2   7 116.157   5.264   2
  -1   2   7 133.218   5.570   2
   0  -2   7 8.90100 1.52161   2
   0   2   7 6.77698 1.33852   2
   1  -2   7 28.7664  2.4837   2
   1   2   7 26.5694  2.5399   2
   2  -2   7 198.698   8.702   2
   2  -2   7 196.476   7.631  11
   2   2   7 200.985   9.014   2
  -2   2  -7 194.760   7.690  10
   3  -2   7 11.8220  2.1932   2
  -3  -2  -7 10.6807  1.7244  16
   3   2   7 13.3517  2.4833   2
  -3   2  -7 13.4037  1.9951  10
  -4  -2  -7 94.6172  4.9378  16
   4  -2   7 100.288   6.060   2
  -4   2  -7 91.1938  4.1411   3
   4   2   7 99.1730  6.1578   2
  -4   2  -7 96.6598  5.1827  10
  -5  -2  -7 226.496   7.919   3
   5  -2   7 228.127  10.765   2
  -5   2  -7 223.047   7.699   3
   5   2   7 233.912  10.800   2
  -6  -2  -7 5.01707 1.10579   3
  -6   2  -7 5.53118 1.06003   3
  -7  -2  -7 13.2311  1.3464   3
  -7   2  -7 11.3114  1.2064   3
  -8  -2  -7 16.6148  1.0427   3
  -8  -3   7 177.723   6.060   3
  -8  -3   7 191.460   7.654   7
  -8   3   7 187.844   6.485   1
  -8   3   7 180.783   5.521   3
  -7  -3   7 711.398  21.960   7
  -7  -3   7 680.584  19.716   3
  -7   3   7 690.419  21.657   7
  -7   3   7 702.124  20.051   1
  -6  -3   7 1794.28   47.63   3
  -6  -3   7 1799.64   50.36   7
  -6   3   7 1740.90   49.95   7
  -6   3   7 1768.36   47.30   1
  -5  -3   7 170.092   7.675   7
  -5  -3   7 170.087   6.195   1
  -5   3   7 181.274   7.722   2
  -5   3   7 169.567   6.496   1
  -5   3   7 168.808   7.491   7
  -4   3   7 53.6127  3.3857   2
  -3   3   7 1087.88   36.02   2
  -2   3   7 118.012   5.402   2
  -1   3   7 171.192   7.126   2
   0  -3   7 115.506   5.455   2
   0   3   7 122.407   5.618   2
   1  -3   7 83.3726  4.5896   2
   1   3   7 92.9045  4.9069   2
  -2  -3  -7 13.4640  1.8335  16
   2  -3   7 15.0654  1.7546  11
   2  -3   7 11.6581  1.9910   2
   2   3   7 15.1973  2.3110   2
  -3  -3  -7 23.3588  2.4747  16
   3  -3   7 25.5553  2.1710  11
   3  -3   7 24.2992  3.0190   2
  -3   3  -7 25.4659  2.3306  10
   3   3   7 29.7490  3.5045   2
   4  -3   7 1.05967 0.83854  11
   4  -3   7 0.02728 1.04094   2
  -4  -3  -7 0.81553 0.90197  16
  -4   3  -7 1.17723 1.03449  10
   4   3   7 0.52939 1.17532   2
  -4   3  -7 1.27436 0.83370   3
  -5  -3  -7 173.285   6.527   3
   5  -3   7 184.115   7.577  11
   5  -3   7 181.431   9.004   2
  -5   3  -7 166.986   6.234   3
   5   3   7 169.891   8.583   2
  -6  -3  -7 12.4096  1.5495   3
  -6   3  -7 12.9080  1.4526   3
  -7  -3  -7 9.66277 1.15412   3
  -8  -4   7 6.75079 1.08325   3
  -8  -4   7 5.84058 1.61626   7
  -8   4   7 5.64578 1.16483   1
  -8   4   7 5.02325 0.68966   3
  -7  -4   7 110.021   5.996   7
  -7  -4   7 113.625   4.763   3
  -7   4   7 117.395   5.073   1
  -6  -4   7 882.971  24.630   3
  -6  -4   7 902.295  26.808   7
  -6   4   7 859.049  24.567   1
  -6   4   7 874.337  30.029   2
  -6   4   7 836.388  26.282   7
  -5  -4   7 40.5465  2.5672   1
  -5  -4   7 43.7188  4.1510   7
  -5   4   7 41.5890  2.8561   1
   5   4  -7 36.7097  4.9050   6
  -5   4   7 42.9775  3.1978   2
  -5   4   7 41.5281  3.4789   7
  -4   4   7 76.1398  4.3669   2
   3   4  -7 165.873   6.903  14
  -3   4   7 162.625   7.181   2
  -2   4   7 601.273  20.903   2
  -1   4   7 76.1812  4.1014   2
   0   4   7 100.066   4.974   2
   1  -4   7 19.3692  2.3126   2
   1   4   7 13.3750  2.5022   6
   1   4   7 16.3859  2.1538   2
  -2  -4  -7 59.5841  3.4509  16
   2  -4   7 62.1846  3.4925  11
   2  -4   7 59.7110  3.9755   2
   2   4   7 64.3984  4.1341   2
  -3  -4  -7 233.289   8.842  16
   3  -4   7 246.364   9.407  11
   3  -4   7 257.395  10.593   2
  -3  -4  -7 227.396   6.604   4
  -3   4  -7 231.637   6.277   4
   3   4   7 243.733  10.478   2
   4  -4   7 54.1916  3.4667  11
   4  -4   7 61.8643  4.4937   2
  -4  -4  -7 60.1044  3.7739  16
  -4   4  -7 53.3792  2.9966   3
  -4   4  -7 52.6033  3.6187  10
   4   4   7 56.5908  4.1885   2
   5  -4   7 25.2135  2.3531  11
  -5  -4  -7 30.8694  3.0770  16
  -5  -4  -7 20.7766  2.1299   3
  -5   4  -7 22.6614  1.8690   3
  -6  -4  -7 175.763   6.299   3
   7  -4   7 34.5507  2.2797   5
  -7  -4  -7 35.7253  1.9509   3
  -9  -5   7 106.165   3.355   3
  -8  -5   7 88.3872  4.6797   7
  -8  -5   7 90.9008  3.7207   3
  -8   5   7 90.4413  3.8964   1
  -7  -5   7 585.962  18.814   7
  -7  -5   7 588.980  17.212   3
  -7   5   7 577.480  17.133   1
  -6  -5   7 -0.3621  1.2520   7
  -6  -5   7 5.17203 1.30919   3
  -6   5   7 1.77000 0.97089   1
  -6   5   7 0.32480 0.86228   2
  -6   5   7 2.01492 1.43150   7
  -5  -5   7 45.6597  2.9689   3
  -5  -5   7 43.0086  2.5920   1
  -5  -5   7 43.4858  4.1001   7
  -5  -5   7 40.1404  2.9243   5
   5   5  -7 40.4930  4.6743   6
  -5   5   7 38.1557  3.6600   7
  -5   5   7 41.1933  3.2741   2
  -5   5   7 44.4711  2.9483   1
  -4   5   7 21.4381  2.2370   1
  -4   5   7 25.4735  2.4150   2
   4   5  -7 16.0119  3.1347   6
   4   5  -7 16.5955  2.3324  14
  -3   5   7 1323.89   43.15   2
   3   5  -7 1331.13   41.41  14
   3   5  -7 1251.07   52.01   6
  -2   5   7 639.067  22.305   2
  -1   5   7 109.096   5.359   2
   0   5   7 4.58227 1.19366   2
   0   5   7 3.68798 1.54405   6
   1  -5   7 36.9375  2.8501   2
  -1  -5  -7 38.3965  2.6240  16
   1   5   7 39.5622  3.9022   6
   1   5   7 39.9730  2.9360   2
   2  -5   7 647.298  23.163   2
  -2  -5  -7 650.953  19.936  16
   2  -5   7 646.740  22.127  11
   2   5   7 683.783  23.338   2
  -3  -5  -7 63.8476  3.8353  16
   3  -5   7 65.5127  4.4547   2
   3  -5   7 69.6503  3.9862  11
  -3  -5  -7 63.4940  2.4952   4
   3   5   7 62.7009  4.2118   2
   4  -5   7 105.572   6.155   2
  -4  -5  -7 112.113   5.361  16
   4  -5   7 97.4257  5.2146  11
   5  -5   7 19.3880  2.3283  11
  -5  -5  -7 22.9266  2.6272  16
   6  -5   7 14.5586  1.9191   5
  -6  -5  -7 17.9078  1.7744   3
   7  -5   7 39.2007  2.1996   5
  -7  -5  -7 40.6059  2.0358   3
  -9  -6   7 5.77885 0.61097   3
  -8  -6   7 61.5470  2.8519   3
  -8   6   7 54.5630  2.8354   1
  -7  -6   7 146.136   5.819   3
  -7  -6   7 150.665   6.849   7
  -7   6   7 149.356   5.821   1
  -6  -6   7 337.680  11.203   3
  -6  -6   7 332.305  12.341   7
  -6   6   7 348.057  12.173   7
  -6   6   7 335.526  11.079   1
  -6   6   7 335.711  13.518   2
  -5  -6   7 103.320   4.961   3
  -5  -6   7 105.386   4.954   5
  -5  -6   7 110.155   5.825   7
  -5   6   7 100.186   5.466   7
  -5   6   7 116.588   6.065   2
  -5   6   7 99.9706  4.8550   1
  -4  -6   7 83.3682  4.2822   5
  -4  -6   7 80.1125  4.8404   7
  -4  -6   7 84.0791  3.7869   1
   4   6  -7 75.7884  6.3178   6
   4   6  -7 87.7068  4.9691  14
  -4   6   7 81.3879  4.7052   7
  -4   6   7 82.4334  4.9010   2
   3   6  -7 0.38267 1.11820   6
   3   6  -7 1.58692 0.88718  14
  -3   6   7 0.38938 0.66111   2
   2  -6  -7 30.3773  2.5154  16
  -2   6   7 29.9520  2.6207   2
   1  -6  -7 633.960  19.736  16
  -1   6   7 684.475  23.170   2
   0  -6  -7 50.4862  3.0629  16
   0   6   7 54.7654  3.5302   2
   0   6   7 54.7712  4.7787   6
  -1  -6  -7 36.9574  2.6324  16
   1   6   7 34.3867  3.8886   6
   1   6   7 35.1008  2.8601   2
  -2  -6  -7 97.1592  3.7723   4
  -2  -6  -7 95.7596  4.7627  16
   2  -6   7 106.298   5.477   2
  -2   6  -7 95.3218  4.2670   1
  -2   6  -7 94.9087  3.4988   4
   2   6   7 97.7961  5.2706   2
   2   6   7 89.1865  6.7825   6
   3  -6   7 108.095   5.166   5
  -3  -6  -7 102.982   5.219  16
   3  -6   7 110.632   5.588  11
   3  -6   7 117.096   6.208   2
  -3  -6  -7 110.979   3.590   4
   3   6   7 111.074   5.791   2
   4  -6   7 10.0284  1.8840   5
  -4  -6  -7 8.63674 1.70675  16
   4  -6   7 9.69769 2.17178   2
   4  -6   7 9.02732 1.75445  11
  -5  -6  -7 19.3494  2.3760  16
   5  -6   7 19.1465  2.3460   5
   6  -6   7 14.0006  1.7282   5
  -7  -6  -7 10.1525  1.0446   3
  -9  -7   7 21.1724  0.9674   3
  -8  -7   7 64.1149  2.8178   3
  -8   7   7 60.5616  2.8726   1
  -7  -7   7 1116.53   30.55   3
  -7   7   7 1084.09   29.89   1
  -6  -7   7 1327.97   37.11   3
  -6  -7   7 1332.81   38.46   7
  -6   7   7 1349.49   36.33   1
  -5  -7   7 71.6843  4.6331   7
  -5  -7   7 66.1865  3.9515   5
  -5  -7   7 69.9747  4.0305   3
  -5   7   7 84.6219  4.7000   7
  -5   7   7 82.7436  4.1523   1
   5   7  -7 72.4475  4.7463  14
  -5   7   7 61.1375  4.3956   2
  -4  -7   7 55.8595  2.9703   1
  -4  -7   7 49.8442  3.4298   3
  -4  -7   7 50.4865  3.7831   7
  -4  -7   7 55.8736  3.5298   5
  -4   7   7 52.9347  3.8739   2
  -4   7   7 58.0569  3.9182   7
  -4   7   7 55.3105  3.2994   1
   4   7  -7 52.6833  3.8503  14
   4   7  -7 50.7309  2.8808   1
  -3  -7   7 13.3279  1.6694   1
   3  -7  -7 13.8590  2.2215  16
  -3  -7   7 9.74532 1.80169   5
   3   7  -7 13.3304  1.6634   1
  -3   7   7 11.3075  1.9764   2
  -3   7   7 12.5554  2.1611   7
  -3   7   7 12.3001  1.7960   1
   3   7  -7 13.5610  2.1183  14
   2  -7  -7 260.158   9.768  16
  -2   7   7 291.423  11.249   2
  -2   7   7 267.582   9.928   7
   2   7  -7 269.722   8.801   1
   1  -7  -7 130.827   5.717  16
   1   7  -7 124.761   5.062   1
  -1   7   7 132.031   6.411   2
   0  -7  -7 10.4786  1.7042  16
   0   7   7 13.1120  2.0872   7
   0   7   7 7.58825 2.18196   6
   0   7  -7 20.2972  2.0349   1
   0   7   7 8.35484 1.64753   2
   1  -7   7 451.480  13.503   5
  -1  -7  -7 472.820  14.718  16
  -1   7  -7 465.225  12.554   4
   1   7   7 449.899  14.815   7
   1   7   7 460.857  16.972   2
   1   7   7 442.217  21.200   6
  -1   7  -7 466.769  13.798   1
   2  -7   7 75.5311  4.1687   5
  -2  -7  -7 81.2159  3.4063   4
  -2  -7  -7 81.8242  4.3790  16
  -2   7  -7 78.6656  3.9307   1
   2   7   7 82.8716  4.6357   7
  -2   7  -7 79.9926  3.1318   4
   2   7   7 81.8186  4.6892   2
  -3  -7  -7 218.927   6.015   4
   3  -7   7 212.661   7.816   5
  -3  -7  -7 216.392   8.406  16
  -3   7  -7 211.688   7.687   1
   4  -7   7 15.6927  2.1611   5
  -4  -7  -7 14.6858  2.0880  16
  -5  -7  -7 3.07286 1.13566  16
   5  -7   7 -0.6361  0.9083   5
   6  -7   7 20.1379  1.8185   5
  -8  -8   7 16.4035  1.3377   3
  -8   8   7 17.9035  1.3980   1
  -7  -8   7 185.533   6.677   3
  -7   8   7 182.887   6.469   1
  -6  -8   7 244.353   8.727   3
  -6   8   7 245.008   8.478   1
  -5  -8   7 118.736   5.357   5
  -5  -8   7 110.838   5.868   7
  -5  -8   7 109.189   5.266   3
  -5   8   7 102.799   6.016   2
  -5   8   7 125.898   5.887   7
  -5   8   7 121.662   5.269   1
  -4  -8   7 196.970   8.234   7
  -4  -8   7 204.663   7.684   5
  -4  -8   7 187.675   7.803   3
  -4   8   7 208.984   9.329   2
   4   8  -7 207.309   7.145   1
  -4   8   7 202.693   8.360   7
   4   8  -7 208.540   9.199  14
  -4   8   7 221.039   7.736   1
   3  -8  -7 111.041   5.699  16
  -3  -8   7 104.500   5.055   5
  -3   8   7 116.151   4.966   1
  -3   8   7 112.573   6.060   2
  -3   8   7 110.586   5.612   7
   3   8  -7 106.058   4.622   1
   2  -8  -7 246.501   9.402  16
  -2  -8   7 243.583   7.538   4
  -2  -8   7 238.796   8.535   5
  -2   8   7 258.019  10.677   2
  -2   8   7 262.744   6.857   4
  -2   8   7 260.041   9.615   7
   2   8  -7 247.623   8.457   1
  -1  -8   7 483.158  14.434   5
   1  -8  -7 492.179  15.816  16
  -1  -8   7 482.830  13.849   4
   1   8  -7 473.481  14.627   1
  -1   8   7 518.668  16.101   7
  -1   8   7 498.295  13.333   4
  -1   8   7 513.181  18.354   2
   0  -8   7 105.096   4.885   4
   0  -8   7 102.597   4.878   5
   0  -8  -7 118.615   5.219  16
   0   8  -7 106.214   4.337   4
   0   8   7 99.0151  7.3903   6
   0   8  -7 105.752   4.684   1
   0   8   7 115.109   5.832   2
   0   8   7 94.7006  4.3953   4
   0   8   7 115.318   5.547   7
   1  -8   7 609.068  17.052   5
  -1  -8  -7 594.025  18.497  16
  -1  -8  -7 581.693  16.215   4
  -1   8  -7 603.934  15.892   4
   1   8   7 604.149  21.507   2
   1   8   7 620.300  16.944   4
   1   8   7 592.022  18.707   7
  -1   8  -7 592.748  17.523   1
   2  -8   7 104.439   4.921   5
  -2  -8  -7 108.064   4.061   4
  -2  -8  -7 101.298   5.110  16
  -2   8  -7 98.5892  4.6456   1
  -2   8  -7 109.671   3.712   4
   2   8   7 102.159   5.369   7
  -3  -8  -7 167.789   4.664   4
   3  -8   7 173.351   6.624   5
  -3  -8  -7 176.084   7.110  16
  -3   8  -7 162.261   6.481   1
   3   8   7 158.148   7.009   7
  -4  -8  -7 176.468   7.062  16
   4  -8   7 171.526   6.490   5
  -5  -8  -7 154.847   6.087  16
   5  -8   7 148.144   5.474   5
  -8  -9   7 108.853   3.772   3
  -8   9   7 111.269   3.801   1
   7  -9  -7 434.693  13.609  16
  -7  -9   7 440.588  13.084   3
  -7   9   7 440.315  12.755   1
  -6  -9   7 7.20170 1.44237   3
  -6   9   7 3.79174 1.08616   1
  -5  -9   7 0.78798 0.97072   3
  -5   9   7 -0.1381  0.8306   1
   4  -9  -7 210.515   8.770  16
  -4  -9   7 227.506   8.035   5
  -4   9   7 237.165   8.767   7
  -4   9   7 206.953   9.508   2
  -4   9   7 181.582   7.447   1
  -3  -9   7 97.7627  4.8822   5
   3  -9  -7 92.3092  5.2008  16
  -3   9   7 93.9371  5.5644   2
   3   9  -7 97.9665  4.4118   1
  -3   9   7 107.265   5.476   7
  -2  -9   7 9.67004 1.87177   5
   2  -9  -7 10.1470  1.9219  16
  -2  -9   7 11.1990  1.4147   4
   2   9  -7 11.4527  1.6464   1
  -2   9   7 12.3550  2.1596   7
  -2   9   7 11.8342  2.0848   2
  -1  -9   7 61.6002  3.7159   5
  -1  -9   7 55.7289  3.2589   4
   1  -9  -7 55.3902  3.6210  16
  -1   9   7 61.6108  2.9034   4
   1   9  -7 61.7705  3.4293   1
  -1   9   7 61.3222  4.1125   2
  -1   9   7 68.7293  4.1888   7
   0  -9  -7 53.9664  3.3689  16
   0  -9   7 50.5165  3.4351   5
   0  -9   7 42.6492  3.1253   4
   0   9   7 49.2317  2.9358   4
   0   9  -7 44.2847  2.6983   4
   0   9  -7 48.4938  3.0652   1
   0   9   7 44.4499  3.4450   2
   0   9   7 41.6351  3.4502   7
  -1  -9  -7 38.9684  2.9064  16
  -1  -9  -7 34.3409  2.3608   4
   1  -9   7 34.2405  3.1292   5
  -1   9  -7 41.4593  2.8501   1
  -1   9  -7 34.7125  2.1839   4
   1   9   7 39.0617  2.8842   4
   1   9   7 35.7866  3.5480   7
  -2  -9  -7 40.0345  3.0550  16
  -2  -9  -7 40.2531  2.2752   4
   2  -9   7 47.8115  3.3305   5
  -2   9  -7 44.1710  2.9587   1
   2   9   7 49.8098  3.5794   7
  -2   9  -7 44.9702  2.0023   4
   3  -9   7 24.4307  2.5580   5
  -3  -9  -7 24.9170  2.6042  16
   3   9   7 25.3598  2.8536   7
  -3   9  -7 26.2465  2.4980   1
   4  -9   7 101.647   4.397   5
  -4  -9  -7 104.701   4.768  16
  -4   9  -7 97.1051  4.4013   1
   7 -10  -7 215.114   7.175  16
  -7 -10   7 207.519   6.879   3
  -7  10   7 215.959   6.759   1
   6 -10  -7 262.212   9.273  16
  -6 -10   7 248.113   8.595   3
  -6  10   7 265.882   8.419   1
   5 -10  -7 13.7372  2.1998  16
  -5  10   7 12.9457  1.7288   1
  -4 -10   7 31.4644  3.0253   5
   4 -10  -7 31.2600  3.2504  16
  -4  10   7 28.9018  2.6092   1
  -4  10   7 32.6520  3.1845   7
  -3 -10   7 453.642  13.633   5
   3 -10  -7 437.472  14.860  16
  -3  10   7 460.589  14.937   7
   3  10  -7 432.017  13.421   1
  -2 -10   7 137.908   4.573   4
  -2 -10   7 134.877   5.816   5
   2 -10  -7 126.771   6.095  16
  -2  10   7 138.422   6.442   7
  -2  10   7 127.865   6.785   2
   2  10  -7 136.138   5.571   1
  -1 -10   7 13.1351  1.7391   4
   1 -10  -7 16.8227  2.2115  16
  -1 -10   7 14.8420  2.1447   5
   1  10  -7 14.4988  1.9572   1
  -1  10   7 15.2704  2.3251   2
  -1  10   7 16.9563  1.5669   4
  -1  10   7 11.9418  2.1655   7
   1  10  -7 12.1086  1.7063   4
   0 -10  -7 401.315  12.325   4
   0 -10  -7 391.580  12.171   4
   0 -10  -7 414.667  13.836  16
   0 -10   7 422.359  12.888   5
   0 -10   7 423.364  12.527   4
   0  10  -7 443.192  13.421   1
   0  10   7 441.870  14.435   7
   0  10   7 442.014  12.137   4
   0  10  -7 417.671  11.931   4
  -1 -10  -7 57.3126  3.0432   4
   1 -10   7 57.1135  3.6171   5
  -1 -10  -7 68.4613  3.8095  16
   1 -10   7 54.1631  3.5472   4
  -1  10  -7 60.7683  2.7998   4
   1  10   7 54.4005  4.0256   7
  -1  10  -7 67.2794  3.6750   1
  -2 -10  -7 572.054  17.495  16
  -2 -10  -7 552.560  14.512   4
   2 -10   7 562.349  15.869   5
   2  10   7 515.398  15.812   4
  -2  10  -7 573.270  16.855   1
   2  10   7 570.764  17.863   7
   3 -10   7 220.375   7.441   5
  -3 -10  -7 221.184   8.118  16
   3  10   7 213.686   8.424   7
  -3  10  -7 223.177   7.901   1
  -4 -10  -7 24.2465  2.2232  16
  -4  10  -7 21.7229  2.0672   1
   4  10   7 18.1631  2.1664   7
  -7 -11   7 254.187   7.561   3
   6 -11  -7 978.776  27.449  16
  -6 -11   7 921.557  26.495   3
  -6  11   7 997.762  25.908   1
   5 -11  -7 4.34275 1.35510  16
  -5  11   7 2.87182 0.93428   1
  -4 -11   7 5.36686 1.40753   5
   4 -11  -7 13.6922  2.0343  16
  -4  11   7 4.29123 1.46535   7
  -4  11   7 6.67807 1.30324   1
   3 -11  -7 8.63036 1.72245  16
  -3 -11   7 8.03696 1.66472   5
   3  11  -7 7.74425 1.41591   1
  -3  11   7 7.17333 1.77341   7
  -2 -11   7 10.6150  1.0670   4
   2 -11  -7 9.96297 1.80755  16
  -2 -11   7 10.0156  1.8384   5
  -2  11   7 12.0117  2.0656   7
   2  11  -7 8.16985 1.53388   1
  -1 -11   7 37.4087  2.4158   4
  -1 -11   7 38.8232  3.2795   5
   1 -11  -7 33.2916  2.6908  16
  -1  11   7 31.5970  3.3405   7
   1  11  -7 32.9970  2.3648   4
   1  11  -7 38.5356  2.7866   1
  -1  11   7 33.3935  1.7627   4
   0 -11  -7 6.62652 1.48589  16
   0 -11   7 5.54987 1.49462   5
   0 -11  -7 5.73779 1.23791   4
   0 -11   7 6.18036 1.41862   4
   0  11  -7 7.43424 1.48393   1
   0  11  -7 7.93186 1.28410   4
   0  11   7 7.01818 1.28583   4
   0  11   7 6.81689 1.72486   7
   1 -11   7 162.455   6.177   4
  -1 -11  -7 169.578   6.657  16
  -1 -11  -7 155.915   5.512   4
   1 -11   7 168.221   6.275   5
  -1  11  -7 164.472   6.529   1
   1  11   7 159.234   5.888   4
   1  11   7 160.189   7.174   7
  -1  11  -7 157.405   5.072   4
  -2 -11  -7 49.2160  2.0968   4
   2 -11   7 42.3005  2.9002   5
  -2 -11  -7 47.3365  3.0039  16
   2  11   7 47.8758  2.9728   4
  -2  11  -7 46.5278  3.0399   1
   2  11   7 49.4940  3.5844   7
  -3 -11  -7 39.0362  2.5552  16
   3  11   7 44.9757  3.1619   7
   3  11   7 36.8243  2.5895   4
  -3  11  -7 45.4304  2.7882   1
   4  11   7 37.3698  2.5662   7
  -4  11  -7 38.8159  2.2981   1
  -6  12   7 410.019  11.430   1
   5 -12  -7 8.75840 1.41212  16
  -5  12   7 4.38182 0.89879   1
   4 -12  -7 24.1772  2.4704  16
   3 -12  -7 -0.7886  0.8572  16
  -3 -12   7 0.49787 0.93585   5
  -3  12   7 -0.3666  0.9980   7
  -2 -12   7 83.5769  4.1522   5
   2 -12  -7 86.2432  4.2700  16
   2  12  -7 80.8904  3.8761   1
  -2  12   7 85.1561  4.5657   7
   2  12  -7 74.9032  3.6120   4
  -1 -12   7 6.15577 1.45455   5
   1 -12  -7 4.45309 1.17118   4
  -1 -12   7 4.71616 0.99393   4
   1 -12  -7 5.09721 1.28938  16
   1 -12  -7 5.82829 1.32837   4
  -1  12   7 3.60066 1.44500   7
   1  12  -7 7.41918 1.42068   1
   1  12  -7 5.72998 1.13163   4
   0 -12   7 11.0443  1.5464   4
   0 -12  -7 13.0166  1.7865  16
   0 -12   7 10.9181  1.6905   5
   0 -12  -7 12.8930  1.5671   4
   0  12  -7 12.6087  1.4152   4
   0  12   7 13.8641  2.1831   7
   0  12  -7 14.1503  1.8810   1
   0  12   7 11.0304  1.2535   4
   1 -12   7 0.76679 0.99456   5
  -1 -12  -7 2.17294 0.78136   4
   1 -12   7 -0.1497  0.8309   4
  -1 -12  -7 0.22269 0.73934  16
   1  12   7 1.34853 0.85745   4
  -1  12  -7 0.04100 0.76983   1
   1  12   7 0.64111 1.09850   7
   2 -12   7 68.6888  3.4589   4
   2  12   7 80.1497  3.4836   4
   2  12   7 69.1365  4.0380   7
  -2  12  -7 74.0657  3.7245   1
  -3  12  -7 0.32517 0.71700   1
   3  12   7 0.46728 0.91001   7
   3  12   7 0.40154 0.75379   4
  -4  12  -7 24.4520  1.6034   1
   4  12   7 22.2612  1.6216   4
   4 -13  -7 3.47773 0.95613  16
   3 -13  -7 1.04170 0.80077  16
   3  13  -7 1.23085 0.77466   4
  -3  13   7 1.95441 1.06801   7
   2 -13  -7 120.343   4.928  16
  -2 -13   7 114.650   4.653   5
   2  13  -7 114.063   4.292   4
  -2  13   7 118.149   5.267   7
   2  13  -7 116.957   4.642   1
  -1 -13   7 225.353   7.335   5
   1 -13  -7 226.921   7.047   4
   1 -13  -7 227.437   7.920  16
  -1 -13   7 223.608   6.067   4
   1  13  -7 220.748   6.777   4
  -1  13   7 219.274   8.281   7
   1  13  -7 235.005   7.757   1
   0 -13  -7 17.9296  1.8848  16
   0 -13   7 16.8873  1.5458   4
   0 -13  -7 14.9528  1.4651   4
   0  13  -7 16.9565  1.8971   1
   0  13   7 14.0551  2.0711   7
   0  13  -7 18.3621  1.2918   4
  -1 -13  -7 29.2949  1.4717   4
   1 -13   7 27.4433  1.9213   4
  -1 -13  -7 27.1607  1.9779  16
   1  13   7 25.3277  1.6017   4
  -1  13  -7 26.5496  2.1280   1
   1  13   7 21.6613  2.3690   7
   2 -13   7 17.7013  1.6532   4
   2  13   7 21.1514  1.5119   4
   2  13   7 17.2193  2.0369   7
  -2  13  -7 22.3065  1.9973   1
   3 -13   7 6.82157 1.03654   4
   3  13   7 5.09739 0.89141   4
  -3  13  -7 7.94126 1.11477   1
   3  13   7 5.98940 1.16749   7
   3 -14  -7 7.77280 1.10199  16
   3  14  -7 6.00663 0.93354   4
   2 -14  -7 0.48918 0.65656  16
   2 -14  -7 0.81930 0.63747   4
   2  14  -7 0.60840 0.57281   4
  -2  14   7 -0.9620  0.7554   7
   1 -14  -7 9.45500 1.24360  16
   1 -14  -7 10.8951  1.1640   4
  -1  14   7 8.17765 1.47955   7
   1  14  -7 11.1821  1.3453   1
   1  14  -7 10.6779  1.0046   4
   0 -14   7 0.95861 0.48676   4
   0 -14  -7 1.90682 0.58486   4
   0  14  -7 0.31365 0.66105   1
   0  14   7 0.64714 0.81712   7
   1 -14   7 27.0344  1.4845   4
   1  14   7 21.8400  2.1390   7
  -1  14  -7 24.7971  1.7749   1
   2 -14   7 81.3358  2.8062   4
  -2  14  -7 84.7587  3.2810   1
   2  14   7 76.8202  3.4991   7
   1 -15  -7 0.01562 0.36393   4
  -8   0   8 74.2192  2.9830   3
  -8   0   8 74.8967  4.4101   7
  -7   0   8 -0.0872  0.7139   1
  -7   0   8 -0.1975  0.5951   3
  -7   0   8 0.06484 1.33884   7
  -6   0   8 22.3341  3.1292   7
  -6   0   8 25.1250  2.4323   1
  -6   0   8 21.7854  1.7473   3
  -5   0   8 0.65602 0.78524   1
  -5   0   8 0.97658 1.42969   7
  -2   0   8 1541.42   49.81   2
  -1   0   8 5.12089 1.15906   2
   0   0   8 851.809  28.921   2
   1   0   8 0.26943 0.84029   2
   2   0   8 430.674  16.573   2
  -2   0  -8 412.199  13.491  16
  -3   0  -8 -0.1629  0.4744   4
  -3   0  -8 0.20073 0.78576  16
   3   0   8 0.11814 1.06559   2
   4   0   8 143.314   8.008   2
  -5   0  -8 0.48826 0.73309   3
  -6   0  -8 190.466   6.504   3
  -7   0  -8 -0.4215  0.4555   3
  -9  -1   8 0.92103 0.93471   7
  -8  -1   8 81.1046  3.2308   3
  -8  -1   8 79.9345  4.5695   7
  -8   1   8 84.3049  4.6394   7
  -8   1   8 77.0086  3.5354   1
  -8   1   8 81.3822  3.0818   3
  -7  -1   8 174.866   6.101   3
  -7  -1   8 169.888   6.365   1
  -7  -1   8 179.429   8.047   7
  -7   1   8 176.503   6.574   1
  -7   1   8 183.282   7.983   7
  -7   1   8 181.159   5.914   3
  -6  -1   8 2.87504 1.60302   7
  -6  -1   8 5.03927 1.06902   3
  -6  -1   8 6.37548 1.31949   1
  -6   1   8 4.13087 1.19925   1
  -6   1   8 6.46884 1.94628   7
  -6   1   8 4.53262 0.93827   3
  -5  -1   8 288.971   9.414   1
  -5  -1   8 282.060  10.950   7
  -5   1   8 285.079  10.968   7
  -5   1   8 289.695   9.554   1
  -3   1   8 813.297  27.334   2
  -2  -1   8 64.6198  3.4214   2
  -2   1   8 66.9468  3.6213   2
  -1  -1   8 351.652  12.891   2
  -1   1   8 358.826  13.036   2
   0  -1   8 328.701  12.423   2
   0   1   8 316.128  12.311   2
   1  -1   8 22.0388  2.7668   2
   1   1   8 20.7282  2.6472   2
  -2  -1  -8 5.03310 1.25696  16
   2  -1   8 4.99739 1.61796   2
  -2   1  -8 3.22027 1.15242  16
   2   1   8 5.46788 1.76775   2
  -3  -1  -8 35.8899  1.6825   4
  -3  -1  -8 29.8946  3.0033  16
   3  -1   8 38.3919  3.6834   2
  -3   1  -8 33.1266  1.6001   4
   3   1   8 35.1313  4.0345   2
   4  -1   8 15.1492  2.8282   2
  -4  -1  -8 11.5003  2.0245  16
   4   1   8 15.9280  2.8369   2
  -4   1  -8 12.4064  2.0787  10
   5  -1   8 35.1746  2.7128  11
  -5  -1  -8 35.0484  2.3853   3
  -5   1  -8 33.3191  2.3028   3
  -6  -1  -8 0.55180 0.71391   3
  -6   1  -8 0.32012 0.65313   3
  -7  -1  -8 34.6188  1.8699   3
  -7   1  -8 35.3493  1.8191   3
  -9  -2   8 57.8765  3.0628   7
  -8  -2   8 3.91506 1.45746   7
  -8  -2   8 2.37709 0.75334   3
  -8   2   8 3.56571 1.44561   7
  -8   2   8 2.80514 0.87640   1
  -8   2   8 2.19397 0.63014   3
  -7  -2   8 4.94457 1.11338   3
  -7  -2   8 4.34320 1.72841   7
  -7  -2   8 9.95360 1.48278   1
  -7   2   8 4.57545 1.21336   1
  -7   2   8 7.00541 1.96351   7
  -7   2   8 9.67847 1.14643   3
  -6  -2   8 62.2065  3.2389   3
  -6  -2   8 63.7624  3.3947   1
  -6  -2   8 70.0793  4.7640   7
  -6   2   8 60.0000  4.4596   7
  -6   2   8 65.2631  3.6081   1
  -5  -2   8 134.650   6.697   7
  -5  -2   8 133.127   5.305   1
  -5  -2   8 134.891   5.167   3
  -5   2   8 125.126   6.427   7
  -5   2   8 129.400   5.463   1
  -4   2   8 23.8610  2.1931   2
  -3   2   8 20.8143  1.9900   2
  -2   2   8 96.6690  4.7786   2
  -1  -2   8 262.637  10.160   2
  -1   2   8 279.626  10.526   2
   0  -2   8 0.12415 0.81751   2
   0   2   8 0.62693 0.73282   2
   1  -2   8 3.20715 1.25962   2
  -1  -2  -8 1.47483 0.91578  16
   1   2   8 4.23342 1.37769   2
  -2  -2  -8 285.481  10.223  16
   2  -2   8 305.232  12.494   2
   2   2   8 299.238  12.476   2
   3  -2   8 7.80678 2.09562   2
  -3  -2  -8 7.91303 1.59481  16
   3  -2   8 6.67628 1.37871  11
  -3  -2  -8 7.46750 0.88442   4
  -3   2  -8 6.93913 0.83512   4
   3   2   8 7.72177 2.09171   2
   4  -2   8 266.632  12.158   2
  -4  -2  -8 276.110  10.124  16
   4  -2   8 262.832  10.315  11
   4   2   8 263.731  12.011   2
   5  -2   8 1.19040 0.90818  11
  -5   2  -8 2.20712 0.87255   3
  -6  -2  -8 41.1449  2.3667   3
  -6   2  -8 36.2977  2.1561   3
  -7  -2  -8 418.716  11.836   3
  -8  -3   8 36.8389  2.1235   3
  -8  -3   8 34.9958  3.2574   7
  -8   3   8 34.5725  1.7175   3
  -8   3   8 34.3055  2.2152   1
  -7  -3   8 725.717  22.611   7
  -7  -3   8 733.265  20.660   3
  -7   3   8 718.727  20.694   1
  -7   3   8 736.689  22.531   7
  -7   3   8 709.145  19.922   3
  -6  -3   8 69.2148  4.7729   7
  -6  -3   8 71.9819  3.6231   1
  -6  -3   8 66.6930  3.5272   3
  -6   3   8 82.8981  5.0019   7
  -6   3   8 73.0268  3.8828   1
  -5  -3   8 1.73583 0.93837   3
  -5  -3   8 2.55123 1.62966   7
  -5  -3   8 2.86004 1.00763   1
  -5   3   8 4.73692 1.23408   1
  -5   3   8 3.49816 1.20277   2
  -5   3   8 3.91022 1.56898   7
  -4  -3   8 150.697   5.691   1
  -4   3   8 145.220   5.813   1
  -4   3   8 151.401   6.856   2
  -3   3   8 37.2267  2.7782   2
  -2   3   8 39.6545  2.8295   2
  -1   3   8 86.4461  4.5877   2
  -1  -3  -8 791.464  23.389  16
   1  -3   8 791.274  27.615   2
   1   3   8 804.447  27.687   2
  -2  -3  -8 233.713   8.758  16
   2  -3   8 237.921  10.485   2
   2   3   8 245.288  10.510   2
   3  -3   8 128.009   7.010   2
  -3  -3  -8 125.530   3.853   4
   3  -3   8 122.233   5.708  11
  -3  -3  -8 123.079   5.706  16
  -3   3  -8 116.448   3.541   4
   3   3   8 123.995   6.813   2
   4  -3   8 39.3136  3.8402   2
   4  -3   8 31.9848  2.7007  11
  -4  -3  -8 48.4056  3.3626  16
   4   3   8 36.9110  3.4989   2
   5  -3   8 3.16573 1.18487  11
  -5   3  -8 5.74348 1.09480   3
  -6  -3  -8 21.4617  1.7277   3
  -7  -3  -8 19.4436  1.3708   3
   7  -3   8 19.1775  1.7289   5
  -8  -4   8 151.591   5.236   3
  -8  -4   8 146.310   6.304   7
  -8   4   8 140.051   5.267   1
  -8   4   8 144.424   4.612   3
  -7  -4   8 90.0268  5.1130   7
  -7  -4   8 80.3986  3.8763   3
  -7   4   8 87.6741  4.9457   7
  -7   4   8 76.7463  3.9648   1
  -6  -4   8 62.6320  3.2997   1
  -6  -4   8 70.3602  3.6554   3
  -6  -4   8 60.4450  4.4631   7
  -6   4   8 61.4160  4.4275   7
  -6   4   8 70.6930  3.7680   1
  -5  -4   8 11.4610  1.7348   3
  -5  -4   8 11.3468  1.5899   1
  -5  -4   8 12.4780  2.4715   7
  -5   4   8 7.46251 1.45393   1
  -5   4   8 10.0201  1.8834   2
  -5   4   8 10.2317  2.0818   7
  -4  -4   8 414.846  14.678   7
  -4  -4   8 418.543  12.989   1
  -4   4   8 424.972  14.608   7
  -4   4   8 462.640  16.294   2
  -4   4   8 446.674  13.364   1
  -3   4   8 9.48718 1.66205   2
  -2   4   8 5.70085 1.33871   2
  -1   4   8 0.77538 0.70564   2
   0  -4  -8 23.4980  2.2755  16
   0   4   8 19.3590  2.3661   2
  -1  -4  -8 2.18175 0.99705  16
   1  -4   8 4.01336 1.34387   2
   1   4   8 2.28782 1.07243   2
  -2  -4  -8 578.675  15.411   4
  -2  -4  -8 594.236  18.230  16
   2  -4   8 593.208  21.530   2
  -2   4  -8 572.750  15.135   4
   2   4   8 594.168  21.415   2
  -3  -4  -8 22.4848  1.3729   4
  -3  -4  -8 19.4948  2.4108  16
   3  -4   8 25.7634  3.3832   2
   3   4   8 26.4026  3.1301   2
   4  -4   8 175.640   7.831  11
   4  -4   8 184.060   9.260   2
  -4  -4  -8 196.934   7.882  16
   4   4   8 189.986   8.846   2
   6  -4   8 57.4048  3.2560   5
  -7  -4  -8 108.557   3.751   3
   7  -4   8 115.354   3.917   5
  -8  -5   8 61.7637  3.6382   7
  -8  -5   8 59.4270  2.7933   3
  -8   5   8 54.4473  2.7948   1
  -8   5   8 58.6064  2.3021   3
  -7  -5   8 95.4343  5.2064   7
  -7  -5   8 97.5521  4.3152   3
  -7   5   8 85.7034  4.1694   1
  -7   5   8 89.1844  4.9198   7
  -6  -5   8 2.14237 1.58411   7
  -6  -5   8 1.92169 1.04728   3
  -6   5   8 1.35723 1.34847   7
  -6   5   8 1.03499 1.09332   2
  -6   5   8 -0.0829  0.8421   1
  -5  -5   8 3.79610 1.05428   1
  -5  -5   8 8.52260 2.04919   7
  -5  -5   8 1.87269 1.22758   5
  -5  -5   8 3.83380 1.25971   3
  -5   5   8 3.50989 1.53746   7
  -5   5   8 7.02501 1.64231   2
  -5   5   8 3.71217 1.17450   1
  -4  -5   8 238.928   8.193   1
  -4  -5   8 245.453   9.680   7
  -4  -5   8 239.968   8.324   5
  -4  -5   8 250.111   8.772   3
  -4   5   8 254.445   8.586   1
  -4   5   8 250.935  10.363   2
  -4   5   8 251.864   9.556   7
   4   5  -8 225.872  13.032   6
   3  -5  -8 118.665   5.331  16
  -3  -5   8 106.543   4.702   1
  -3   5   8 118.991   5.828   7
  -3   5   8 123.393   4.955   1
   3   5  -8 118.528   7.683   6
  -3   5   8 123.692   6.056   2
   2  -5  -8 436.395  14.335  16
  -2   5   8 476.713  16.974   2
   1  -5  -8 122.743   5.293  16
  -1   5   8 128.684   6.206   2
   0  -5  -8 59.5566  3.3723  16
   0   5   8 59.7539  3.8866   2
  -1  -5  -8 25.0386  2.5691  16
   1   5   8 29.8230  2.6880   2
  -1   5  -8 26.0818  2.2876   1
  -2  -5  -8 83.6943  4.4786  16
  -2  -5  -8 83.5110  3.4578   4
   2  -5   8 82.4668  4.4206   5
   2  -5   8 91.3153  5.3466   2
   2   5   8 88.5578  5.0820   2
  -2   5  -8 82.9545  3.2839   4
  -3  -5  -8 235.140   8.865  16
  -3  -5  -8 225.626   6.260   4
   3  -5   8 227.409   8.293   5
   3  -5   8 231.586  10.449   2
   3   5   8 220.075   9.858   2
  -4  -5  -8 67.3575  4.1241  16
   4  -5   8 75.0613  4.2659   5
   5  -5   8 397.800  12.103   5
   6  -5   8 12.1390  1.6281   5
  -8  -6   8 0.96482 0.68465   3
  -8   6   8 0.62844 0.62313   1
  -8   6   8 1.65207 0.49765   3
  -7  -6   8 9.47555 1.93135   7
  -7  -6   8 7.85691 1.42884   3
  -7   6   8 7.25094 1.38084   1
  -6  -6   8 41.5756  3.0046   3
  -6  -6   8 44.9996  3.6711   7
  -6   6   8 41.5202  3.4933   7
  -6   6   8 45.3489  2.9699   1
  -5  -6   8 7.47878 1.62907   5
  -5  -6   8 6.96796 1.55252   3
  -5  -6   8 6.88965 1.28215   1
  -5  -6   8 6.66477 1.90982   7
  -5   6   8 7.15560 1.49130   1
  -5   6   8 6.56149 1.66227   2
  -5   6   8 7.70818 1.94224   7
  -4  -6   8 92.6586  4.1551   1
  -4  -6   8 89.1787  5.1974   7
   4  -6  -8 93.1698  4.8918  16
  -4  -6   8 87.1584  4.4684   5
  -4  -6   8 87.6987  4.6156   3
  -4   6   8 91.8352  4.3829   1
  -4   6   8 88.1239  5.0957   7
  -4   6   8 96.8665  5.4157   2
   3  -6  -8 1.48677 1.09036  16
  -3  -6   8 1.64197 1.13377   5
  -3  -6   8 1.32574 0.78086   1
  -3   6   8 1.66357 1.24197   7
   3   6  -8 1.76050 0.85096   1
  -3   6   8 1.47473 0.90532   1
  -3   6   8 2.01170 0.99036   2
   2  -6  -8 2.57662 1.09260  16
  -2  -6   8 1.11303 0.72287   1
  -2   6   8 0.66890 0.81131   2
  -2   6   8 1.44428 1.21222   7
   2   6  -8 0.16820 0.64918   1
   1  -6  -8 26.2369  2.5330  16
  -1   6   8 27.2171  2.5399   2
   1   6  -8 24.1225  2.2073   1
  -1   6   8 24.3879  2.9180   7
   0  -6   8 40.0249  2.9811   5
   0  -6  -8 45.4684  3.0398  16
   0   6   8 46.3938  3.4057   2
   0   6   8 43.1714  3.3769   7
   0   6  -8 48.8820  2.8004   1
  -1  -6  -8 48.3703  2.7708   4
  -1  -6  -8 46.9243  3.1884  16
   1  -6   8 49.0737  3.2846   5
   1   6   8 51.9834  3.6124   7
  -1   6  -8 49.0601  2.9070   1
   1   6   8 53.3115  3.6901   2
  -2  -6  -8 132.197   4.667   4
   2  -6   8 133.868   5.719   5
  -2  -6  -8 129.189   5.936  16
   2   6   8 133.439   6.649   2
  -2   6  -8 131.919   4.360   4
  -2   6  -8 120.936   5.212   1
   3  -6   8 51.8327  3.5200   5
  -3  -6  -8 51.6487  1.9841   4
  -3  -6  -8 53.4570  3.5389  16
   3  -6   8 50.4073  4.1143   2
   3   6   8 49.5885  3.6975   2
  -4  -6  -8 42.0724  3.1378  16
   4  -6   8 39.2173  3.3713   5
   5  -6   8 6.20921 1.41586   5
   6  -6   8 68.0136  3.0784   5
  -8  -7   8 61.6018  2.6499   3
  -8   7   8 62.4605  2.7081   1
  -8   7   8 58.5683  2.2222   3
  -7  -7   8 10.8770  1.5475   3
  -7   7   8 11.4199  1.5358   1
  -6  -7   8 164.248   7.294   7
  -6  -7   8 160.684   6.619   3
  -6   7   8 173.590   6.447   1
  -6   7   8 168.193   7.209   7
  -5  -7   8 182.403   7.836   7
   5  -7  -8 169.338   7.430  16
  -5  -7   8 181.463   7.202   3
  -5  -7   8 187.484   6.951   5
   5   7  -8 167.687   6.262   1
  -5   7   8 178.289   7.691   7
  -5   7   8 179.870   8.452   2
  -5   7   8 178.976   6.867   1
  -4  -7   8 64.7129  3.9945   3
  -4  -7   8 67.9583  4.2937   7
   4  -7  -8 74.4091  4.3848  16
  -4  -7   8 69.4170  3.4936   1
  -4  -7   8 64.5202  3.9187   5
  -4   7   8 70.2768  4.5875   2
  -4   7   8 79.8388  4.6229   7
   4   7  -8 63.2674  3.3756   1
  -4   7   8 72.3996  3.7975   1
   3  -7  -8 141.464   6.323  16
  -3  -7   8 126.927   5.770   5
  -3   7   8 143.157   5.671   1
   3   7  -8 141.934   5.531   1
  -3   7   8 154.272   6.859   7
  -3   7   8 143.433   7.059   2
   2  -7  -8 5.63357 1.46287  16
  -2  -7   8 5.93110 1.47307   5
  -2  -7   8 5.79770 1.09364   4
  -2   7   8 7.38605 1.62109   2
   2   7  -8 5.55596 1.19157   1
  -2   7   8 5.14327 1.57525   7
  -2   7   8 5.56861 0.83395   4
  -1  -7   8 311.409  10.323   5
  -1  -7   8 312.599   9.763   4
   1  -7  -8 325.987  11.140  16
  -1   7   8 331.876  13.023   2
  -1   7   8 327.702   9.322   4
  -1   7   8 332.110  11.605   7
   1   7  -8 324.484  10.360   1
   0  -7  -8 1.15122 0.92872  16
   0  -7   8 -0.0255  1.0468   4
   0  -7   8 -0.4728  0.9159   5
   0   7   8 -0.7820  0.6364   2
   0   7  -8 0.12500 0.70887   1
   0   7   8 0.13251 0.85747   4
   0   7   8 -0.1779  1.0592   7
   0   7  -8 -0.6933  0.7165   4
  -1  -7  -8 14.2477  2.0503  16
   1  -7   8 9.77334 1.84494   5
  -1  -7  -8 10.6998  1.5233   4
   1   7   8 12.3663  2.0627   2
  -1   7  -8 10.2176  1.6088   1
  -1   7  -8 9.79135 1.35894   4
   1   7   8 9.20708 1.71151   4
   1   7   8 9.59316 1.98585   7
   2  -7   8 6.68119 1.60108   5
  -2  -7  -8 5.65474 1.08299   4
  -2  -7  -8 4.80226 1.39155  16
   2   7   8 5.15858 1.66095   7
  -2   7  -8 5.96470 1.30180   1
  -2   7  -8 7.45542 1.01957   4
   2   7   8 4.90896 1.41460   2
   3  -7   8 21.5114  2.5377   5
  -3  -7  -8 23.1911  2.6165  16
  -4  -7  -8 37.0138  2.8482  16
   4  -7   8 31.7057  2.8859   5
   5  -7   8 9.14323 1.45864   5
   6  -7   8 14.0381  1.3560   5
  -8  -8   8 4.74158 0.77616   3
  -8   8   8 4.82327 0.57162   3
  -8   8   8 5.01535 0.80474   1
  -7  -8   8 104.945   4.476   3
  -7   8   8 117.052   4.460   1
  -6  -8   8 160.138   6.453   3
   6  -8  -8 166.966   6.771  16
  -6   8   8 170.692   6.259   1
  -5  -8   8 147.926   6.735   7
  -5  -8   8 142.614   6.210   3
   5  -8  -8 144.778   6.571  16
  -5  -8   8 151.033   6.124   5
  -5   8   8 149.474   5.959   1
  -5   8   8 151.391   6.727   7
  -4  -8   8 61.1013  3.7116   5
   4  -8  -8 53.3763  3.7719  16
  -4  -8   8 51.8411  3.7265   7
  -4   8   8 60.8935  4.1165   7
  -4   8   8 51.6410  3.9101   2
  -4   8   8 56.2159  3.2735   1
   4   8  -8 54.5323  3.0785   1
  -3  -8   8 12.5721  2.0005   5
   3  -8  -8 9.84909 1.90853  16
   3   8  -8 11.7894  1.6442   1
  -3   8   8 12.1596  2.1205   2
  -3   8   8 12.3432  2.2203   7
  -2  -8   8 7.98631 1.20158   4
   2  -8  -8 8.95057 1.70619  16
  -2  -8   8 9.08156 1.73222   5
   2   8  -8 9.57533 1.54543   1
  -2   8   8 5.64233 1.69980   7
  -2   8   8 7.12450 1.65363   2
   1  -8  -8 62.0674  3.7684  16
  -1  -8   8 59.7074  3.7416   5
  -1  -8   8 64.1658  3.3876   4
   1   8  -8 67.4329  3.5561   1
  -1   8   8 72.2464  3.0697   4
  -1   8   8 63.0089  4.1741   7
  -1   8   8 61.2127  4.2150   2
   0  -8   8 -0.5156  0.9384   5
   0  -8  -8 3.35869 1.22767  16
   0  -8   8 0.68489 1.12013   4
   0   8   8 0.53838 0.84834   2
   0   8  -8 0.05953 0.78254   4
   0   8   8 1.27489 0.98609   4
   0   8   8 0.28506 1.16134   7
   0   8  -8 0.62667 0.78523   1
  -1  -8  -8 99.4863  4.9788  16
  -1  -8  -8 100.223   4.233   4
   1  -8   8 83.0621  4.5989   5
   1   8   8 104.302   5.654   2
  -1   8  -8 103.990   4.672   1
   1   8   8 101.469   4.615   4
  -1   8  -8 103.904   4.007   4
   1   8   8 103.272   5.405   7
  -2  -8  -8 15.2329  1.5176   4
   2  -8   8 13.0894  2.0458   5
  -2  -8  -8 13.0709  2.0322  16
  -2   8  -8 14.4874  1.2485   4
   2   8   8 14.1721  2.2796   7
  -2   8  -8 12.3012  1.7583   1
  -3  -8  -8 363.159  12.241  16
   3  -8   8 361.984  11.159   5
  -3   8  -8 347.302  11.275   1
   4  -8   8 48.6742  3.0317   5
  -4  -8  -8 46.1263  3.0640  16
   5  -8   8 21.0912  1.8993   5
  -7  -9   8 6.84879 1.11477   3
  -7   9   8 8.49970 1.15319   1
  -6  -9   8 117.756   5.051   3
   6  -9  -8 117.494   5.184  16
  -6   9   8 122.932   4.812   1
   5  -9  -8 62.9474  3.7956  16
  -5  -9   8 53.5097  3.4312   3
  -5   9   8 55.8296  3.6963   7
  -5   9   8 56.1798  3.1705   1
  -4  -9   8 135.619   5.794   5
   4  -9  -8 131.859   6.157  16
  -4   9   8 137.105   5.470   1
  -4   9   8 139.135   6.353   7
   4   9  -8 127.026   5.212   1
  -3  -9   8 19.7239  2.4410   5
   3  -9  -8 20.7636  2.5699  16
  -3   9   8 22.4087  2.8394   7
   3   9  -8 20.8008  2.1581   1
  -3   9   8 16.1972  2.4512   2
  -2  -9   8 177.693   6.956   5
   2  -9  -8 177.736   7.310  16
  -2  -9   8 172.311   5.445   4
  -2   9   8 176.039   7.534   7
   2   9  -8 175.298   6.646   1
  -2   9   8 172.365   8.223   2
   1  -9  -8 85.1226  4.5224  16
  -1  -9   8 82.3901  4.3809   5
  -1  -9   8 85.7772  3.8896   4
  -1   9   8 87.4510  4.9447   7
   1   9  -8 87.2041  4.2055   1
  -1   9   8 80.9582  3.3021   4
  -1   9   8 77.0136  4.9048   2
   0  -9   8 2.85176 1.36556   5
   0  -9  -8 2.11398 1.07708   4
   0  -9  -8 2.46480 1.14888  16
   0  -9   8 0.79790 1.06714   4
   0   9   8 3.87218 1.51080   7
   0   9   8 3.67646 1.35353   2
   0   9  -8 3.39614 1.15101   1
   0   9  -8 2.14105 0.91989   4
   0   9   8 1.85914 0.97800   4
   1  -9   8 43.9587  3.1532   4
  -1  -9  -8 47.0607  2.7210   4
  -1  -9  -8 46.9788  3.2590  16
   1  -9   8 51.1660  3.3805   5
   1   9   8 42.4285  2.8943   4
   1   9   8 49.1528  3.7146   7
  -1   9  -8 50.4108  2.5084   4
  -1   9  -8 47.9924  3.0860   1
  -2  -9  -8 16.0359  1.4594   4
  -2  -9  -8 19.7316  2.3428  16
   2  -9   8 17.5268  2.2584   5
   2   9   8 16.4087  2.4526   7
   2   9   8 11.8137  1.8397   4
  -2   9  -8 12.7994  1.8116   1
  -3  -9  -8 70.0244  3.7813  16
   3  -9   8 58.8788  3.4445   5
   3   9   8 55.8745  3.7067   7
  -3   9  -8 61.6439  3.3359   1
   4  -9   8 3.12907 1.08233   5
  -4  -9  -8 4.39059 1.16773  16
  -7 -10   8 24.6232  1.6205   3
  -7  10   8 26.1054  1.5534   1
   6 -10  -8 31.9005  2.3045  16
  -6 -10   8 27.5749  2.0956   3
  -6  10   8 30.0862  1.9865   1
   5 -10  -8 9.27563 1.67466  16
  -5  10   8 12.6046  1.8735   7
  -5  10   8 10.1429  1.4453   1
   4 -10  -8 16.6632  2.2281  16
  -4 -10   8 15.8270  2.1295   5
  -4  10   8 18.3320  1.9132   1
  -4  10   8 16.3803  2.2590   7
   3 -10  -8 3.56223 1.28917  16
  -3 -10   8 1.99810 1.17299   5
   3  10  -8 2.15954 0.97017   1
  -3  10   8 1.27709 1.25351   7
  -2 -10   8 0.47186 0.56102   4
   2 -10  -8 0.54353 0.92188  16
  -2 -10   8 0.51034 1.05053   5
  -2  10   8 0.39411 1.13988   7
   2  10  -8 -0.5534  0.6722   1
  -1 -10   8 4.58369 1.43352   5
  -1 -10   8 3.17691 1.07594   4
   1 -10  -8 4.72746 1.32310  16
  -1  10   8 4.13063 1.57548   7
   1  10  -8 6.19027 1.41037   1
  -1  10   8 4.74774 0.90542   4
   1  10  -8 3.38125 1.09838   4
   0 -10   8 46.2212  2.9503   4
   0 -10  -8 40.9761  2.9775  16
   0 -10  -8 40.1995  2.6191   4
   0 -10   8 42.1964  3.1333   5
   0  10  -8 39.9725  2.4464   4
   0  10   8 45.9639  2.5662   4
   0  10  -8 43.8581  2.9957   1
   0  10   8 34.0965  3.4746   7
   1 -10   8 6.05457 1.43749   4
  -1 -10  -8 7.81776 1.28337   4
  -1 -10  -8 6.38210 1.46817  16
   1 -10   8 8.07815 1.69020   5
  -1  10  -8 7.22430 1.07949   4
   1  10   8 7.07151 1.80415   7
   1  10   8 7.10138 1.39875   4
  -1  10  -8 5.42889 1.31937   1
   2 -10   8 0.26746 0.96569   5
  -2 -10  -8 1.84551 0.63060   4
  -2 -10  -8 2.82969 1.11156  16
   2  10   8 2.67846 1.36977   7
   2  10   8 1.73107 1.03768   4
  -2  10  -8 1.37397 0.92048   1
  -3 -10  -8 1.12812 0.80312  16
   3 -10   8 1.67551 0.99241   5
  -3  10  -8 2.38958 0.96312   1
   3  10   8 0.64525 1.09912   7
   3  10   8 -0.2534  0.8508   4
  -4 -10  -8 8.49174 1.28419  16
  -6  11   8 269.514   8.031   1
   5 -11  -8 2.92620 1.03772  16
  -5  11   8 3.01509 0.85842   1
  -4 -11   8 9.72702 1.62636   5
   4 -11  -8 10.2838  1.7211  16
  -4  11   8 11.4707  1.8254   7
  -3 -11   8 125.551   5.389   5
   3 -11  -8 126.342   5.595  16
  -3  11   8 132.661   5.955   7
   3  11  -8 127.802   5.107   1
   2 -11  -8 92.6177  4.6420  16
  -2 -11   8 93.4018  4.6096   5
   2  11  -8 100.782   4.467   1
   2  11  -8 91.3727  4.0429   4
  -2  11   8 96.9443  5.0604   7
   1 -11  -8 12.9382  1.9174  16
  -1 -11   8 13.2487  1.9873   5
  -1 -11   8 13.6339  1.4687   4
  -1  11   8 11.0847  2.0513   7
   1  11  -8 15.2361  1.9154   1
   1  11  -8 13.1355  1.5887   4
   0 -11   8 0.23205 0.96136   5
   0 -11  -8 0.74928 0.79892   4
   0 -11  -8 -0.2898  0.7862  16
   0 -11   8 0.65442 0.84018   4
   0  11  -8 0.35139 0.81444   1
   0  11   8 0.98387 1.20929   7
   0  11  -8 -0.5483  0.6222   4
   0  11   8 -0.1693  0.6614   4
   1 -11   8 45.7026  2.7987   4
  -1 -11  -8 46.2593  2.3107   4
   1 -11   8 42.0110  2.8634   5
  -1 -11  -8 41.8008  2.9082  16
  -1  11  -8 41.8191  2.8501   1
   1  11   8 44.4872  2.5275   4
  -1  11  -8 44.7951  1.8957   4
   1  11   8 40.8228  3.2866   7
   2 -11   8 3.38188 1.08832   5
  -2 -11  -8 2.06826 0.90453  16
   2 -11   8 2.31760 1.09254   4
  -2  11  -8 1.84284 0.91094   1
   2  11   8 1.60910 0.93923   4
   2  11   8 1.44710 1.13973   7
  -3 -11  -8 10.3077  1.4011  16
  -3  11  -8 9.32211 1.35107   1
   3  11   8 10.2646  1.5843   7
   3  11   8 8.51315 1.27761   4
   4  11   8 5.76654 0.99993   4
   5 -12  -8 56.5393  2.7876  16
   4 -12  -8 16.8640  1.8164  16
  -4  12   8 18.6696  1.9553   7
   3 -12  -8 88.7905  4.1513  16
  -3 -12   8 90.3358  4.0699   5
  -3  12   8 83.9466  4.2677   7
   3  12  -8 84.4247  3.6686   1
  -2 -12   8 2.96272 1.14080   5
   2 -12  -8 2.53241 1.00088  16
   2  12  -8 2.54850 0.94732   1
   2  12  -8 3.49676 0.96362   4
  -2  12   8 2.47766 1.26723   7
  -1 -12   8 752.350  18.228   4
  -1 -12   8 726.662  19.751   5
   1 -12  -8 724.092  21.661  16
   1 -12  -8 736.781  19.260   4
  -1  12   8 726.472  21.952   7
   1  12  -8 735.360  18.942   4
   1  12  -8 748.299  20.818   1
   0 -12   8 2.96344 0.90149   4
   0 -12   8 6.54250 1.33779   5
   0 -12  -8 3.06166 0.93991   4
   0 -12  -8 4.27666 1.11879  16
   0  12  -8 3.41037 1.07653   1
   0  12   8 4.54683 1.44919   7
   0  12  -8 3.42224 0.80893   4
   1 -12   8 22.7117  2.1243   5
   1 -12   8 22.8624  1.9530   4
  -1 -12  -8 25.5064  1.4798   4
  -1 -12  -8 24.7661  2.0039  16
  -1  12  -8 22.3667  2.1597   1
   1  12   8 20.7383  2.4243   7
   1  12   8 22.6331  1.6147   4
   2 -12   8 9.54018 1.30296   4
  -2 -12  -8 9.34429 1.33217  16
  -2  12  -8 8.79161 1.30033   1
   2  12   8 8.74343 1.17091   4
   2  12   8 8.47277 1.59879   7
   3 -12   8 119.975   4.052   4
   3  12   8 116.241   3.914   4
   3  12   8 107.927   4.483   7
  -3  12  -8 114.390   4.228   1
   4 -13  -8 26.2343  1.7492  16
   3 -13  -8 55.1685  2.8732  16
   3  13  -8 61.4588  2.6298   4
  -3  13   8 59.9882  3.0609   7
   2 -13  -8 6.94059 1.21790  16
   2 -13  -8 6.87291 1.10488   4
  -2 -13   8 9.71804 1.38825   5
   2  13  -8 7.04578 1.16538   1
   2  13  -8 6.48514 0.99840   4
  -2  13   8 9.64933 1.54748   7
  -1 -13   8 68.4748  3.2159   5
   1 -13  -8 70.2443  3.3718  16
   1 -13  -8 76.1309  3.0436   4
  -1  13   8 74.0957  3.8458   7
   1  13  -8 70.0877  2.7651   4
   1  13  -8 70.6051  3.3295   1
   0 -13   8 0.83965 0.55633   4
   0 -13  -8 0.40210 0.54339   4
   0 -13   8 -0.0220  0.7450   5
   0 -13  -8 0.25430 0.65073  16
   0  13  -8 0.55234 0.73966   1
   0  13   8 0.51481 0.93475   7
  -1 -13  -8 1.27377 0.68530  16
   1 -13   8 1.27145 0.64688   4
  -1  13  -8 0.49275 0.65845   1
   1  13   8 0.72678 0.84713   7
   2 -13   8 1.48669 0.64689   4
   2  13   8 0.94062 0.47584   4
   2  13   8 0.44673 0.76014   7
  -2  13  -8 1.34985 0.69011   1
   3  14  -8 0.91566 0.50223   4
   2 -14  -8 1.05863 0.55691   4
   2  14  -8 0.55298 0.48724   4
   1 -14  -8 -0.0753  0.4341   4
  -1  14   8 -0.2510  0.7231   7
   0  14   8 13.3555  1.5456   7
  -9   0   9 0.78312 0.81561   7
  -8   0   9 492.520  13.795   3
  -8   0   9 480.285  15.508   7
  -7   0   9 0.10525 1.26557   7
  -7   0   9 0.82000 0.66496   3
  -7   0   9 1.66764 0.82373   1
  -6   0   9 317.057  10.426   1
  -6   0   9 312.305  12.096   7
  -6   0   9 329.819  10.140   3
  -5   0   9 -1.0983  1.2004   7
  -5   0   9 0.46255 0.76550   3
  -5   0   9 2.46122 0.98333   1
  -4   0   9 377.373  11.783   1
  -4   0   9 381.286  13.480   7
  -2   0   9 194.570   7.954   2
  -1   0   9 0.04837 0.64156   2
   0   0   9 73.5803  4.3772   2
   1   0   9 -0.1254  0.8894   2
  -2   0  -9 4.21404 1.29333  16
   2   0   9 2.11430 1.33190   2
  -2   0  -9 3.68634 0.86820   4
  -3   0  -9 -0.6175  0.8224  16
   3   0   9 1.08826 1.31081   2
  -3   0  -9 -0.1489  0.4365   4
   7   0   9 -0.2573  0.5614   5
  -9  -1   9 27.1518  2.0034   7
  -8  -1   9 8.95944 1.15263   3
  -8  -1   9 10.7588  1.9445   7
  -8   1   9 11.0567  1.1598   3
  -8   1   9 14.7003  1.5188   1
  -8   1   9 14.0947  2.1431   7
  -7  -1   9 0.63405 0.65152   3
  -7  -1   9 0.51635 1.29519   7
  -7  -1   9 0.56948 0.70688   1
  -7   1   9 1.27942 0.69641   3
  -7   1   9 -0.4991  0.6311   1
  -7   1   9 0.13689 1.21326   7
  -6  -1   9 248.988  10.455   7
  -6  -1   9 268.819   8.736   3
  -6  -1   9 261.152   8.886   1
  -6   1   9 257.494   8.976   1
  -6   1   9 265.401   8.527   3
  -6   1   9 271.063  10.616   7
  -5  -1   9 161.302   6.303   1
  -5  -1   9 161.520   7.682   7
  -5  -1   9 171.595   6.204   3
  -5   1   9 165.472   7.673   7
  -5   1   9 161.094   5.958   3
  -5   1   9 162.352   6.336   1
  -4  -1   9 534.535  15.727   1
  -4  -1   9 529.339  17.532   7
  -4   1   9 533.642  15.753   1
  -3  -1   9 191.084   6.706   1
  -3   1   9 190.306   7.929   2
  -3   1   9 181.787   6.662   1
  -2   1   9 335.674  12.587   2
  -1  -1   9 1633.55   53.38   2
  -1   1   9 1661.14   53.63   2
   0  -1   9 176.933   7.934   2
   0   1   9 182.732   8.007   2
   1  -1   9 1274.24   43.38   2
   1   1   9 1301.99   43.36   2
  -2  -1  -9 233.159   7.087   4
   2  -1   9 244.289  10.925   2
  -2  -1  -9 243.062   8.905  16
   2   1   9 242.736  10.768   2
  -2   1  -9 238.144   8.800  16
  -2   1  -9 225.937   6.982   4
   3  -1   9 206.999  10.084   2
  -3  -1  -9 216.196   8.287  16
  -3  -1  -9 196.344   5.533   4
  -3   1  -9 199.215   5.421   4
   3   1   9 199.995   9.837   2
   7  -1   9 92.6866  3.3371   5
  -8  -2   9 59.7174  2.7502   3
  -8  -2   9 62.3609  3.7960   7
  -8   2   9 60.5421  2.5064   3
  -8   2   9 57.8362  2.8726   1
  -8   2   9 58.8082  3.6816   7
  -7  -2   9 46.6829  3.8464   7
  -7  -2   9 46.4179  2.7535   3
  -7  -2   9 48.6813  2.7695   1
  -7   2   9 49.0958  2.5095   3
  -7   2   9 53.5123  3.0320   1
  -7   2   9 51.3219  3.9532   7
  -6  -2   9 9.06834 1.45908   3
  -6  -2   9 7.20623 1.39490   1
  -6  -2   9 5.63180 1.96219   7
  -6   2   9 7.45552 1.23615   3
  -6   2   9 13.2946  1.8530   1
  -6   2   9 10.1465  2.2501   7
  -5  -2   9 281.057  10.941   7
  -5  -2   9 282.660   9.231   1
  -5  -2   9 277.500   9.198   3
  -5   2   9 269.795   8.816   3
  -5   2   9 259.985   9.255   1
  -5   2   9 274.519  10.757   7
  -4  -2   9 97.9136  5.5623   7
  -4  -2   9 100.881   4.457   1
  -4   2   9 102.640   4.580   1
  -4   2   9 101.385   5.550   7
  -3  -2   9 432.089  13.237   1
  -3   2   9 434.593  13.225   1
  -3   2   9 455.189  16.187   2
  -2   2   9 234.767   9.538   2
  -1   2   9 50.1449  3.3797   2
   0  -2   9 5.77597 1.47423   2
   0  -2  -9 5.11570 1.25848  16
   0   2   9 6.07911 1.46479   2
   1  -2   9 479.266  18.089   2
  -1  -2  -9 470.853  15.156  16
   1   2   9 490.080  18.072   2
   2  -2   9 79.3136  5.3719   2
  -2  -2  -9 86.1036  4.4384  16
  -2  -2  -9 79.6084  3.2830   4
  -2   2  -9 81.2285  3.2398   4
   2   2   9 84.2859  5.3154   2
  -3  -2  -9 43.7082  1.7873   4
  -3  -2  -9 42.1321  3.2160  16
   3  -2   9 49.0616  4.2689   2
   3   2   9 42.8112  3.8263   2
  -4  -2  -9 134.665   6.296  16
  -8  -3   9 45.0835  2.3311   3
  -8  -3   9 39.3503  2.9936   7
  -8   3   9 39.2056  2.2662   1
  -8   3   9 42.5374  3.0233   7
  -8   3   9 44.0897  1.9989   3
  -7  -3   9 244.770   8.022   1
  -7  -3   9 241.892   8.284   3
  -7  -3   9 259.915   9.815   7
  -7   3   9 244.493   7.763   3
  -7   3   9 246.770   8.377   1
  -7   3   9 248.032   9.670   7
  -6  -3   9 58.9821  3.3790   3
  -6  -3   9 56.3678  4.3739   7
  -6  -3   9 58.8808  3.2043   1
  -6   3   9 61.8608  2.9781   3
  -6   3   9 58.4231  3.4058   1
  -6   3   9 60.7065  4.3620   7
  -5  -3   9 35.9093  3.8608   7
  -5  -3   9 34.7479  2.4874   1
  -5  -3   9 35.5753  2.6178   3
  -5   3   9 32.2544  3.5777   7
  -5   3   9 34.8400  2.6275   1
  -4  -3   9 135.651   6.694   7
  -4  -3   9 138.714   5.665   3
  -4  -3   9 131.670   5.414   1
  -4   3   9 130.630   6.507   7
  -4   3   9 137.012   5.625   1
  -4   3   9 144.892   6.651   2
  -3  -3   9 180.505   6.672   1
  -3   3   9 193.303   8.266   2
  -3   3   9 186.384   7.842   7
  -3   3   9 186.309   6.750   1
  -2  -3   9 209.618   7.268   1
  -2   3   9 214.749   8.995   2
   1  -3  -9 0.25529 0.78486  16
  -1   3   9 1.73103 0.93511   2
   0  -3  -9 405.731  12.861  16
   0   3   9 386.881  14.933   2
  -1  -3  -9 10.0899  1.6770  16
   1  -3   9 9.80188 1.81655   5
  -1  -3  -9 10.3822  1.4633   4
   1  -3   9 11.9905  2.2014   2
  -1   3  -9 8.98380 1.31526   4
   1   3   9 14.7510  2.3162   2
   2  -3   9 2.67790 1.35211   5
  -2  -3  -9 4.51632 0.95766   4
  -2  -3  -9 6.69138 1.53302  16
   2  -3   9 4.36072 1.73264   2
   2   3   9 6.96261 1.74266   2
  -2   3  -9 6.98910 1.05046   4
   3  -3   9 35.6250  4.1127   2
  -3  -3  -9 31.7702  3.1484  16
  -3  -3  -9 30.2703  1.4602   4
   3   3   9 32.4090  3.2178   2
  -4  -3  -9 21.3825  2.6158  16
   6  -3   9 23.1144  2.1082   5
  -8  -4   9 44.5242  2.2994   3
  -8  -4   9 41.5057  2.9222   7
  -8   4   9 38.7896  1.8634   3
  -8   4   9 39.4355  2.2429   1
  -7  -4   9 8.74704 1.97047   7
  -7  -4   9 14.7672  1.7850   3
  -7   4   9 15.4925  1.4512   3
  -7   4   9 15.3763  2.3604   7
  -7   4   9 12.6419  1.6906   1
  -6  -4   9 560.853  16.667   1
  -6  -4   9 597.672  17.445   3
  -6  -4   9 578.181  18.886   7
  -6   4   9 566.532  18.768   7
  -6   4   9 585.329  17.237   1
  -5  -4   9 15.9173  2.6899   7
  -5  -4   9 11.3265  1.6321   1
  -5  -4   9 11.5899  1.7982   3
  -5   4   9 12.0360  1.7902   1
  -5   4   9 8.00626 2.01614   7
  -5   4   9 9.19792 1.82740   2
  -4  -4   9 8.67088 1.44642   1
  -4  -4   9 11.9268  2.3644   7
  -4  -4   9 8.13275 1.58231   3
  -4   4   9 7.83790 1.66215   2
  -4   4   9 9.05127 2.03247   7
  -4   4   9 9.27257 1.56626   1
  -3  -4   9 429.087  13.134   1
  -3   4   9 436.502  13.240   1
  -3   4   9 442.262  16.305   2
  -3   4   9 430.491  14.607   7
  -2  -4   9 210.116   7.535   1
  -2   4   9 229.093   8.858   7
  -2   4   9 227.718   9.506   2
  -1  -4   9 819.502  23.397   1
   1  -4  -9 842.395  24.657  16
   1   4  -9 824.223  23.273   1
  -1   4   9 899.981  29.294   2
   0  -4  -9 513.572  15.965  16
   0   4   9 518.311  18.767   2
   0   4  -9 499.807  14.740   1
   1  -4   9 14.8089  2.1031   5
  -1  -4  -9 14.9961  2.1028  16
  -1  -4  -9 14.2209  1.6631   4
   1   4   9 13.5655  2.1696   2
  -1   4  -9 16.1599  1.6984   4
  -2  -4  -9 1.30949 0.98660  16
  -2  -4  -9 0.61843 0.65648   4
   2  -4   9 -0.2227  1.1443   2
   2  -4   9 -0.3964  1.0377   5
  -2   4  -9 0.19586 0.59709   4
   2   4   9 0.31348 0.93161   2
   3  -4   9 8.16117 1.81984   5
  -3  -4  -9 7.36526 1.62541  16
   3  -4   9 11.9320  2.5218   2
  -3  -4  -9 11.5178  0.8894   4
   3   4   9 7.93328 1.82874   2
   4  -4   9 316.891  10.300   5
  -4  -4  -9 305.177  11.101  16
   5  -4   9 293.467   9.433   5
   6  -4   9 21.2541  1.8947   5
  -8  -5   9 17.7994  2.0975   7
  -8  -5   9 16.3883  1.4728   3
  -8   5   9 15.6980  1.0834   3
  -8   5   9 13.2430  1.3894   1
  -7  -5   9 0.41717 0.82791   3
  -7  -5   9 0.36745 1.06556   7
  -7   5   9 1.18420 0.60425   3
  -7   5   9 1.00948 0.83215   1
  -7   5   9 1.24551 1.28808   7
  -6  -5   9 4.65069 1.71965   7
  -6  -5   9 3.32639 1.17982   3
  -6   5   9 3.04327 1.50123   7
  -6   5   9 0.93887 0.96342   1
  -5  -5   9 30.1035  3.4367   7
  -5  -5   9 26.5953  2.6790   3
  -5  -5   9 28.9532  2.2338   1
  -5  -5   9 23.0606  2.4275   5
  -5   5   9 22.1480  2.8124   2
  -5   5   9 28.4832  2.6776   1
  -5   5   9 25.3910  3.0982   7
  -4  -5   9 62.4112  4.3741   7
  -4  -5   9 65.7589  3.8372   3
  -4  -5   9 63.0294  3.7137   5
  -4  -5   9 66.6973  3.4731   1
  -4   5   9 67.1174  4.3090   2
  -4   5   9 59.6414  4.2720   7
  -4   5   9 66.9100  3.6083   1
  -3  -5   9 58.1916  3.1562   1
  -3  -5   9 53.5717  3.3432   5
   3  -5  -9 52.0558  3.2377  16
  -3   5   9 54.1572  3.8889   7
  -3   5   9 55.8336  3.8363   2
  -3   5   9 57.2286  3.1742   1
  -2  -5   9 136.595   5.503   1
   2  -5  -9 129.447   5.714  16
  -2  -5   9 141.216   5.748   5
  -2  -5   9 135.389   4.726   4
  -2   5   9 138.614   6.556   7
  -2   5   9 144.995   6.945   2
   2   5  -9 141.147   5.454   1
  -2   5   9 147.580   4.350   4
  -1  -5   9 503.407  13.899   4
   1  -5  -9 506.814  15.640  16
  -1  -5   9 484.454  14.266   5
  -1   5   9 481.909  16.035   7
   1   5  -9 491.637  14.575   1
  -1   5   9 502.043  13.438   4
  -1   5   9 502.580  18.372   2
   0  -5   9 109.976   5.076   5
   0  -5   9 116.374   5.132   4
   0  -5  -9 118.503   5.385  16
   0   5  -9 117.960   4.639   4
   0   5   9 128.273   6.334   2
   0   5   9 120.515   5.798   7
   0   5  -9 116.062   4.829   1
   0   5   9 121.585   4.852   4
  -1  -5  -9 50.3935  3.4232  16
   1  -5   9 51.3289  3.3641   5
  -1  -5  -9 50.6094  2.8313   4
   1   5   9 55.0694  3.8711   2
   1   5   9 47.2914  3.1498   4
  -1   5  -9 47.5714  2.8563   1
  -1   5  -9 52.6536  2.6954   4
   2  -5   9 137.617   5.856   5
  -2  -5  -9 127.283   4.565   4
  -2  -5  -9 136.534   6.171  16
  -2   5  -9 135.467   4.437   4
   2   5   9 126.384   6.710   2
   3  -5   9 322.991  10.621   5
  -3  -5  -9 323.957  11.510  16
   4  -5   9 137.684   5.788   5
  -4  -5  -9 130.064   6.016  16
   5  -5   9 9.94122 1.58633   5
   6  -5   9 2.58595 0.85431   5
  -8  -6   9 28.6021  1.7367   3
  -8   6   9 28.9336  1.7053   1
  -8   6   9 27.4660  1.3943   3
  -7  -6   9 58.5740  3.6561   7
  -7  -6   9 56.8855  3.0871   3
  -7   6   9 56.6304  2.5564   3
  -7   6   9 53.9367  2.9384   1
  -7   6   9 56.9915  3.5518   7
  -6  -6   9 35.2718  3.4630   7
  -6  -6   9 33.6012  2.6638   3
  -6  -6   9 31.6609  2.1600   1
   6   6  -9 30.7895  2.1098   1
  -6   6   9 33.6640  3.3816   7
  -6   6   9 32.6446  2.4805   1
  -5  -6   9 38.9812  3.7902   7
  -5  -6   9 37.3401  2.9465   3
  -5  -6   9 35.7973  2.4870   1
  -5  -6   9 32.8732  2.9277   5
  -5   6   9 37.5973  3.6725   7
  -5   6   9 40.2565  2.7817   1
   5   6  -9 35.3073  2.4206   1
  -4  -6   9 141.468   6.712   7
  -4  -6   9 135.118   6.227   3
  -4  -6   9 145.628   5.976   5
  -4  -6   9 155.542   5.879   1
   4  -6  -9 149.601   6.287  16
  -4   6   9 153.354   6.997   7
  -4   6   9 154.841   6.023   1
  -4   6   9 141.722   7.218   2
   4   6  -9 142.268   5.654   1
  -3  -6   9 51.0167  3.3791   5
   3  -6  -9 52.2592  3.3353  16
  -3  -6   9 54.5985  3.1206   1
  -3   6   9 53.8676  3.8566   2
   3   6  -9 60.4091  3.2191   1
  -3   6   9 52.7478  3.1081   1
  -3   6   9 52.4826  3.8946   7
  -2  -6   9 372.719  11.905   5
  -2  -6   9 387.241  10.736   4
   2  -6  -9 377.070  12.841  16
  -2   6   9 399.110  15.285   2
  -2   6   9 414.827  10.046   4
  -2   6   9 396.851  13.675   7
   2   6  -9 395.134  12.116   1
  -1  -6   9 480.950  13.911   4
   1  -6  -9 511.400  15.918  16
  -1  -6   9 502.653  14.614   5
   1   6  -9 519.154  14.920   1
  -1   6   9 497.196  16.266   7
  -1   6   9 503.632  13.530   4
  -1   6   9 493.164  18.628   2
   0  -6  -9 441.531  14.272  16
   0  -6   9 411.225  13.013   5
   0  -6   9 445.093  12.977   4
   0   6   9 431.166  14.620   7
   0   6  -9 432.083  12.309   4
   0   6   9 437.633  12.499   4
   0   6   9 455.208  16.727   2
   0   6  -9 435.123  13.190   1
  -1  -6  -9 134.609   5.119   4
  -1  -6  -9 136.367   6.173  16
   1  -6   9 141.869   5.891   5
   1   6   9 132.923   6.846   2
   1   6   9 138.143   5.575   4
  -1   6  -9 130.122   5.403   1
   1   6   9 134.436   6.322   7
  -1   6  -9 142.682   4.956   4
   2  -6   9 142.370   6.041   5
  -2  -6  -9 143.994   6.393  16
  -2  -6  -9 146.593   4.877   4
  -2   6  -9 146.892   4.577   4
  -2   6  -9 141.438   5.586   1
   2   6   9 129.116   6.937   2
   3  -6   9 112.444   5.288   5
  -3  -6  -9 121.672   5.663  16
   4  -6   9 12.6017  1.9214   5
  -4  -6  -9 10.6972  1.8079  16
   5  -6   9 43.6238  2.6279   5
   6  -6   9 59.2876  2.4906   5
  -8  -7   9 8.64942 0.94087   3
  -8   7   9 10.6969  1.0795   1
  -8   7   9 7.60446 0.72265   3
  -7  -7   9 4.69899 1.08020   3
  -7   7   9 3.53686 0.92189   1
  -6  -7   9 59.9560  3.8885   7
  -6  -7   9 57.6282  3.4807   3
  -6   7   9 67.5094  3.4261   1
  -6   7   9 62.8130  3.9821   7
  -5  -7   9 10.9898  2.0887   7
  -5  -7   9 10.0088  1.7476   3
   5  -7  -9 9.49540 1.69953  16
  -5  -7   9 10.2694  1.7124   5
  -5   7   9 12.1390  1.6822   1
  -5   7   9 8.58831 1.89790   7
   5   7  -9 10.7679  1.4886   1
   4  -7  -9 4.14732 1.34240  16
  -4  -7   9 2.65246 1.18777   5
   4   7  -9 1.68097 0.83461   1
  -4   7   9 2.76633 1.21042   2
  -4   7   9 2.47272 1.03171   1
  -4   7   9 1.74766 1.36541   7
   3  -7  -9 0.78994 0.90187  16
  -3  -7   9 0.85415 0.99103   5
  -3   7   9 0.43146 1.20255   7
   3   7  -9 0.99781 0.79510   1
  -3   7   9 0.39709 0.81022   2
   2  -7  -9 2.87052 1.15393  16
  -2  -7   9 6.24301 1.56727   5
  -2  -7   9 6.13604 1.04537   4
   2   7  -9 6.06619 1.28961   1
  -2   7   9 6.84716 1.60251   2
  -2   7   9 8.04130 1.89219   7
  -1  -7   9 192.305   6.509   4
  -1  -7   9 185.497   7.078   5
   1  -7  -9 185.185   7.412  16
  -1   7   9 175.588   8.497   2
   1   7  -9 184.036   6.859   1
  -1   7   9 191.121   7.932   7
  -1   7   9 185.015   5.985   4
   0  -7   9 259.632   9.020   5
   0  -7   9 262.220   8.697   4
   0  -7  -9 263.514   8.487   4
   0  -7  -9 266.419   9.624  16
   0   7   9 261.944   8.265   4
   0   7  -9 266.495   8.216   4
   0   7   9 259.444   9.982   7
   0   7  -9 261.561   8.867   1
   0   7   9 247.132  10.957   2
  -1  -7  -9 0.44047 0.82828   4
  -1  -7  -9 1.16532 0.98135  16
   1  -7   9 0.41935 1.00257   5
   1  -7   9 -0.0638  1.1045   4
   1   7   9 0.23922 0.92382   2
   1   7   9 0.04319 1.22485   7
  -1   7  -9 -0.2760  0.7224   1
   1   7   9 0.41658 1.00111   4
  -2  -7  -9 186.738   5.814   4
   2  -7   9 193.567   7.225   5
  -2  -7  -9 194.759   7.691  16
  -2   7  -9 176.410   6.709   1
  -2   7  -9 190.741   5.380   4
   2   7   9 170.328   6.740   4
   3  -7   9 423.289  12.867   5
  -3  -7  -9 435.849  14.169  16
   4  -7   9 353.867  10.660   5
  -4  -7  -9 352.736  11.803  16
   5  -7   9 73.1784  3.2439   5
  -8  -8   9 325.272   9.305   3
  -8   8   9 333.000   8.974   3
  -7  -8   9 76.1825  3.4438   3
  -7   8   9 79.3860  3.3146   1
  -7   8   9 82.4532  3.0457   3
  -6  -8   9 4.73727 1.22082   3
  -6   8   9 9.05646 1.72625   7
  -6   8   9 8.25549 1.32872   1
   5  -8  -9 47.1311  3.0898  16
  -5  -8   9 42.5196  2.9565   5
  -5  -8   9 38.4966  2.9220   3
  -5   8   9 47.2997  2.8456   1
   5   8  -9 43.8156  2.5840   1
  -5   8   9 49.7786  3.4916   7
   4  -8  -9 71.2318  4.1371  16
  -4  -8   9 75.2048  4.0625   5
   4   8  -9 79.4983  3.7841   1
  -4   8   9 77.4169  3.8217   1
  -4   8   9 82.6528  4.6764   7
   3  -8  -9 230.063   8.604  16
  -3  -8   9 223.836   8.093   5
   3   8  -9 230.370   7.958   1
  -3   8   9 242.878   9.287   7
  -3   8   9 204.158   9.753   2
   2  -8  -9 57.9584  3.6241  16
  -2  -8   9 52.9315  3.5480   5
  -2  -8   9 55.7949  2.4467   4
  -2   8   9 57.0934  4.0982   7
   2   8  -9 57.1870  3.2655   1
  -2   8   9 53.2583  3.9494   2
  -1  -8   9 1178.09   28.98   4
  -1  -8   9 1135.33   29.96   5
   1  -8  -9 1138.01   33.05  16
  -1   8   9 1086.84   38.73   2
  -1   8   9 1170.66   28.24   4
   1   8  -9 1177.95   31.39   1
  -1   8   9 1113.79   33.22   7
   0  -8   9 91.6676  4.6267   5
   0  -8   9 90.6460  4.2561   4
   0  -8  -9 85.3864  4.5758  16
   0  -8  -9 80.0966  3.9177   4
   0   8   9 86.3942  4.9686   7
   0   8   9 86.6969  3.8489   4
   0   8  -9 85.1415  3.7305   4
   0   8   9 81.8398  5.0890   2
   0   8  -9 85.5038  4.2242   1
  -1  -8  -9 91.7716  3.9077   4
   1  -8   9 96.3446  4.5821   4
  -1  -8  -9 88.9884  4.7773  16
   1  -8   9 99.0093  4.8181   5
   1   8   9 91.6476  4.2261   4
  -1   8  -9 87.1207  3.5802   4
   1   8   9 91.2985  5.0902   7
  -1   8  -9 93.7238  4.4142   1
  -2  -8  -9 6.24585 0.95301   4
   2  -8   9 5.82019 1.55417   5
  -2  -8  -9 5.42742 1.39464  16
   2   8   9 4.18730 1.31378   4
   2   8   9 3.52201 1.47076   7
  -2   8  -9 7.69278 1.40720   1
  -3  -8  -9 96.7451  4.6654  16
   3  -8   9 98.1295  4.4831   5
   3   8   9 86.4406  4.2005   4
  -4  -8  -9 -0.5549  0.6679  16
   4  -8   9 -0.5011  0.7297   5
   5  -8   9 50.4320  2.3561   5
  -7  -9   9 66.9487  2.8866   3
  -7   9   9 66.3441  2.7293   1
  -7   9   9 68.0429  2.5433   3
   6  -9  -9 32.1398  2.1604  16
  -6  -9   9 27.3618  2.1621   3
  -6   9   9 33.9180  2.0874   1
   5  -9  -9 103.395   4.710  16
  -5   9   9 106.783   5.060   7
  -5   9   9 96.1874  4.2212   1
   4  -9  -9 98.2893  4.8343  16
  -4  -9   9 101.322   4.700   5
   4   9  -9 101.043   4.333   1
  -4   9   9 104.337   5.238   7
  -4   9   9 98.1843  4.2818   1
  -3  -9   9 62.2516  3.8142   5
   3  -9  -9 65.6150  3.8257  16
  -3   9   9 75.3960  4.4712   7
   3   9  -9 62.3772  3.4173   1
   2  -9  -9 1.18362 0.94299  16
  -2  -9   9 0.74778 1.08084   5
  -2  -9   9 2.45279 0.62940   4
  -2   9   9 0.46304 1.18224   7
   2   9  -9 0.21311 0.77276   1
   1  -9  -9 373.362  12.759  16
  -1  -9   9 379.655  11.871   5
  -1  -9   9 378.673  10.822   4
  -1   9   9 391.262  10.054   4
  -1   9   9 388.507  13.262   7
   1   9  -9 378.268  12.048   1
   1   9  -9 372.697  11.111   4
   0  -9  -9 261.833   8.720   4
   0  -9  -9 284.443  10.142  16
   0  -9   9 269.305   8.883   4
   0  -9   9 280.288   9.584   5
   0   9   9 298.618  10.761   7
   0   9  -9 299.239   9.673   1
   0   9   9 288.249   8.480   4
   0   9  -9 282.937   8.544   4
   1  -9   9 264.237   8.705   4
  -1  -9  -9 272.401   9.803  16
  -1  -9  -9 262.194   8.046   4
   1  -9   9 277.871   9.171   5
   1   9   9 273.181   8.445   4
  -1   9  -9 259.214   7.617   4
   1   9   9 262.774   9.967   7
  -1   9  -9 263.352   9.029   1
  -2  -9  -9 15.7579  2.0712  16
   2  -9   9 14.5250  1.9746   5
  -2  -9  -9 14.9172  1.0878   4
   2  -9   9 12.5067  1.8084   4
   2   9   9 10.6573  1.6035   4
   2   9   9 10.3688  1.9443   7
  -2   9  -9 10.5575  1.5854   1
   3  -9   9 10.3205  1.5768   5
  -3  -9  -9 12.0499  1.6792  16
   3   9   9 9.82247 1.53964   4
  -3   9  -9 10.9642  1.4774   1
  -4  -9  -9 12.9064  1.5435  16
   4  -9   9 12.7723  1.4356   5
   4   9   9 9.55357 1.38224   4
  -6 -10   9 10.5355  1.3346   3
  -6  10   9 14.7180  1.3603   1
   5 -10  -9 2.05520 0.92103  16
  -5  10   9 1.82366 0.77006   1
  -5  10   9 7.19904 1.47775   7
   4 -10  -9 25.2132  2.4244  16
  -4 -10   9 27.3315  2.5322   5
  -4  10   9 19.7069  2.4584   7
   4  10  -9 24.3591  1.9006   1
   3 -10  -9 370.900  12.409  16
  -3 -10   9 387.106  11.677   5
   3  10  -9 369.867  11.593   1
  -3  10   9 382.171  12.827   7
   2 -10  -9 65.0484  3.8235  16
  -2 -10   9 71.5566  3.9594   5
  -2  10   9 76.5647  4.4768   7
   2  10  -9 77.5332  3.7702   1
  -1 -10   9 5.76162 1.06515   4
  -1 -10   9 8.13882 1.68632   5
   1 -10  -9 6.34873 1.43906  16
   1  10  -9 5.06276 1.13597   4
   1  10  -9 5.64711 1.30145   1
  -1  10   9 8.31381 1.84362   7
   0 -10   9 6.21773 1.27104   4
   0 -10   9 5.12294 1.42994   5
   0 -10  -9 5.43781 1.35401  16
   0 -10  -9 5.49832 1.15595   4
   0  10   9 5.29391 1.65448   7
   0  10  -9 7.07776 1.42920   1
   0  10  -9 7.08666 1.15307   4
   0  10   9 6.09780 1.08117   4
   1 -10   9 29.3517  2.6934   5
   1 -10   9 24.6707  2.3030   4
  -1 -10  -9 30.9613  2.4905  16
  -1 -10  -9 27.4895  1.8095   4
  -1  10  -9 27.8852  1.5143   4
   1  10   9 25.7409  2.1402   4
   1  10   9 24.4234  2.7928   7
  -1  10  -9 26.9627  2.4808   1
   2 -10   9 14.4299  1.8762   5
  -2 -10  -9 13.1019  1.8101  16
   2 -10   9 12.5917  1.6559   4
   2  10   9 12.5268  1.5679   4
   2  10   9 10.1898  1.7845   7
  -2  10  -9 14.2870  1.7047   1
   3 -10   9 24.8788  2.0802   5
  -3 -10  -9 26.3010  1.9935  16
   3 -10   9 22.3629  2.0157   4
   3  10   9 24.6190  2.0242   4
  -3  10  -9 25.5378  1.8348   1
   4  10   9 28.8087  1.8082   4
  -6  11   9 82.2166  2.9390   3
   5 -11  -9 10.0696  1.3120  16
   4 -11  -9 13.1272  1.6749  16
  -4 -11   9 13.5501  1.7182   5
  -4  11   9 13.2238  1.7928   7
   3 -11  -9 22.4324  2.2451  16
  -3 -11   9 19.6824  2.1492   5
  -3  11   9 22.9073  2.4777   7
   3  11  -9 21.1520  1.9466   1
  -2 -11   9 2.81787 1.13158   5
   2 -11  -9 1.68567 0.95273  16
   2  11  -9 3.79844 1.03915   4
  -2  11   9 1.98431 1.21521   7
   2  11  -9 3.38681 1.01624   1
   1 -11  -9 72.2425  3.3427   4
  -1 -11   9 74.7844  3.7933   5
  -1 -11   9 73.6925  2.6508   4
   1 -11  -9 71.9877  3.7792  16
  -1  11   9 72.7960  4.2282   7
   1  11  -9 64.0669  3.0579   4
   1  11  -9 68.2529  3.5501   1
   0 -11   9 241.273   7.263   4
   0 -11   9 248.278   8.087   5
   0 -11  -9 239.777   8.621  16
   0 -11  -9 241.395   7.320   4
   0  11  -9 239.367   6.972   4
   0  11   9 240.582   6.467   4
   0  11   9 239.675   8.964   7
   0  11  -9 251.095   8.303   1
   1 -11   9 1.80422 0.87410   4
   1 -11   9 0.59399 0.85680   5
  -1 -11  -9 0.36604 0.53855   4
  -1 -11  -9 1.13496 0.83213  16
  -1  11  -9 1.57459 0.87957   1
   1  11   9 0.09427 0.66754   4
   1  11   9 0.92617 1.07497   7
   2 -11   9 -0.3608  0.6875   4
   2 -11   9 -0.0158  0.7013   5
  -2 -11  -9 0.72038 0.70131  16
  -2  11  -9 -0.0315  0.6406   1
   2  11   9 -0.1444  0.8761   7
   2  11   9 -0.1640  0.6339   4
   3 -11   9 103.522   3.743   4
  -3  11  -9 101.785   3.826   1
   3  11   9 106.367   3.689   4
   4 -12  -9 0.48638 0.67369  16
  -4  12   9 0.43549 0.78357   7
  -3 -12   9 36.0459  2.3166   5
   3 -12  -9 35.9706  2.2804  16
   3  12  -9 32.6533  1.9954   1
   3  12  -9 30.6966  1.9309   4
  -3  12   9 33.1676  2.3891   7
  -2 -12   9 143.515   5.290   5
   2 -12  -9 144.929   5.538  16
   2  12  -9 135.696   5.145   1
   2  12  -9 145.461   4.792   4
  -2  12   9 140.347   5.847   7
   1 -12  -9 475.785  12.735   4
   1 -12  -9 465.354  14.441  16
  -1 -12   9 485.635  13.315   5
   1  12  -9 470.677  13.882   1
   1  12  -9 471.610  12.406   4
  -1  12   9 477.045  14.919   7
   0 -12  -9 0.80773 0.61665   4
   0 -12   9 1.23698 0.84077   5
   0 -12  -9 0.14107 0.69243  16
   0 -12   9 0.26535 0.55754   4
   0  12  -9 -0.0666  0.4578   4
   0  12  -9 -0.5436  0.6195   1
   0  12   9 2.06229 1.08111   7
   1 -12   9 91.9697  3.2572   4
   1 -12   9 86.6732  3.5055   5
  -1 -12  -9 86.3937  3.7766  16
   1  12   9 85.5291  4.1099   7
  -1  12  -9 84.8827  3.6990   1
   2 -12   9 0.87886 0.63963   4
  -2  12  -9 1.35729 0.66946   1
   2  12   9 0.05870 0.46604   4
   2  12   9 1.09993 0.83688   7
  -3  13   9 29.8995  1.9410   7
   3  13  -9 27.4533  1.5453   4
   2 -13  -9 88.1519  3.6533  16
   2 -13  -9 87.2718  3.2236   4
  -2 -13   9 93.0161  3.5282   5
  -2  13   9 88.8724  3.9163   7
   2  13  -9 87.6012  3.4390   1
   2  13  -9 93.5643  3.1051   4
  -1 -13   9 183.867   5.736   5
   1 -13  -9 185.175   5.352   4
   1 -13  -9 191.913   6.353  16
  -1  13   9 165.623   6.470   7
   1  13  -9 190.356   6.080   1
   0 -13  -9 35.5805  1.4028   4
   0 -13   9 33.7900  1.8616   5
   0  13  -9 30.2634  1.9039   1
   0  13   9 33.6280  2.2897   7
   1  13   9 57.0893  2.8701   7
  -1  13  -9 60.4245  2.6218   1
  -8   0  10 0.91840 0.58640   1
  -8   0  10 0.51800 0.59706   3
  -8   0  10 0.71674 1.05603   7
  -7   0  10 -0.1238  1.2085   7
  -7   0  10 0.20713 0.68231   1
  -7   0  10 1.35662 0.80022   3
  -6   0  10 13.7483  1.6968   3
  -6   0  10 15.8951  1.9231   1
  -6   0  10 14.0324  2.5745   7
  -5   0  10 2.96253 1.61879   7
  -5   0  10 -0.3804  0.8067   3
  -5   0  10 0.24373 0.70316   1
  -4   0  10 815.629  22.826   1
  -4   0  10 798.582  23.099   3
  -3   0  10 -0.4435  0.6543   1
  -3   0  10 0.95421 1.41229   7
  -2   0  10 339.887   9.278   4
  -2   0  10 335.673  10.607   1
  -1   0  10 0.52348 0.98946   4
  -1   0  10 0.47664 0.74973   2
   0   0  10 2586.75   62.80   4
   0   0  10 2567.70   83.00   2
   1   0  10 0.46833 0.95127   2
  -1   0 -10 2.60004 0.89091   4
   2   0  10 227.179  10.562   2
  -2   0 -10 241.323   7.042   4
  -2   0 -10 233.880   8.846  16
   6   0  10 2.53345 0.91275   5
  -8  -1  10 313.008   9.496   1
  -8  -1  10 330.756  11.005   7
  -8  -1  10 337.585   9.722   3
  -8   1  10 330.029  10.946   7
  -8   1  10 310.733   9.632   1
  -8   1  10 336.799   9.561   3
  -7  -1  10 116.770   5.906   7
  -7  -1  10 114.552   4.666   1
  -7  -1  10 116.835   4.646   3
  -7   1  10 116.343   4.748   1
  -7   1  10 118.227   5.908   7
  -7   1  10 110.886   4.432   3
  -6  -1  10 16.7445  1.9710   1
  -6  -1  10 18.3322  1.9920   3
  -6  -1  10 17.6585  2.8000   7
  -6   1  10 16.7294  2.7556   7
  -6   1  10 18.7699  1.9022   3
  -6   1  10 17.4739  2.0106   1
  -5  -1  10 327.446  10.703   1
  -5  -1  10 326.365  10.755   3
  -5  -1  10 328.246  12.427   7
  -5   1  10 331.524  12.455   7
  -5   1  10 333.701  10.646   3
  -5   1  10 337.664  10.832   1
  -4  -1  10 404.457  12.654   1
  -4  -1  10 411.557  12.883   3
  -4  -1  10 409.893  14.350   7
  -4   1  10 408.570  12.706   3
  -4   1  10 407.798  12.689   1
  -4   1  10 405.050  14.357   7
  -3  -1  10 118.231   4.959   1
  -3  -1  10 107.479   5.826   7
  -3   1  10 118.050   4.895   1
  -3   1  10 115.319   5.020   3
  -3   1  10 113.958   5.947   7
  -2  -1  10 16.2720  1.8553   1
  -2  -1  10 19.7609  1.6447   4
  -2   1  10 13.1705  1.9226   2
  -2   1  10 18.4522  2.6652   7
  -2   1  10 15.4316  1.4624   4
  -2   1  10 15.9582  1.8413   1
  -1  -1  10 1628.75   45.36   1
  -1  -1  10 1790.81   42.56   4
  -1  -1  10 1708.29   55.98   2
  -1   1  10 1790.59   56.40   2
  -1   1  10 1708.21   42.32   4
   0  -1  10 332.626  10.130   4
   0  -1  10 322.674  12.659   2
   0   1  10 308.107   9.937   4
   0   1  10 328.510  12.779   2
  -1  -1 -10 12.7160  1.5175   4
   1  -1  10 9.18705 1.77855   5
   1  -1  10 10.0374  2.0608   2
  -1  -1 -10 12.9383  1.9290  16
  -1   1 -10 11.4854  1.4246   4
   1   1  10 9.34246 1.79306   4
   1   1  10 11.1584  2.1054   2
  -2  -1 -10 28.2232  1.8536   4
   2  -1  10 31.8399  2.9356   5
  -2  -1 -10 30.7232  2.9810  16
   2  -1  10 37.2433  3.5186   2
   2   1  10 33.2554  3.2403   2
  -2   1 -10 30.8954  1.8707   4
  -3  -1 -10 639.884  20.009  16
   6  -1  10 9.99984 1.26109   5
   6   1  10 12.3260  1.3442   5
  -8  -2  10 143.083   4.796   3
  -8  -2  10 136.175   5.707   7
  -8   2  10 129.340   5.605   7
  -8   2  10 137.974   4.514   3
  -8   2  10 130.973   4.737   1
  -7  -2  10 264.873  10.025   7
  -7  -2  10 265.564   8.446   1
  -7  -2  10 260.506   8.620   3
  -7   2  10 256.489   8.282   3
  -7   2  10 251.123   9.891   7
  -7   2  10 273.813   8.710   1
  -6  -2  10 10.3360  1.6246   3
  -6  -2  10 12.6011  1.7227   1
  -6  -2  10 14.8552  2.6317   7
  -6   2  10 11.8267  1.7383   1
  -6   2  10 11.4452  1.5296   3
  -6   2  10 10.3646  2.2941   7
  -5  -2  10 144.011   5.900   1
  -5  -2  10 142.490   7.173   7
  -5  -2  10 150.151   6.006   3
  -5   2  10 150.851   6.063   1
  -5   2  10 147.578   7.277   7
  -5   2  10 155.319   5.798   3
  -4  -2  10 286.420   9.411   1
  -4  -2  10 272.417   9.548   3
  -4  -2  10 277.113  10.846   7
  -4   2  10 278.510  10.894   7
  -4   2  10 283.917   9.346   3
  -4   2  10 280.471   9.440   1
  -3  -2  10 105.187   5.652   7
  -3  -2  10 115.517   4.810   1
  -3   2  10 104.211   5.495   2
  -3   2  10 112.664   4.724   1
  -3   2  10 109.755   4.796   3
  -3   2  10 102.469   5.667   7
  -2  -2  10 376.666  11.500   1
  -2  -2  10 367.733  10.045   4
  -2   2  10 353.406  11.238   1
  -2   2  10 373.626   9.837   4
  -2   2  10 379.260  14.069   2
  -2   2  10 359.990  12.792   7
  -1  -2  10 663.420  17.448   4
  -1  -2  10 636.043  18.392   1
  -1   2  10 649.211  17.225   4
   0  -2  10 34.8886  3.0423   2
   0  -2  10 40.1261  3.0621   5
   0  -2  10 42.9699  2.9302   4
   0  -2 -10 42.4458  2.9206  16
   0   2  10 34.8713  2.9021   4
   0   2  10 41.6343  3.2294   2
  -1  -2 -10 205.255   7.780  16
  -1  -2 -10 201.226   6.554   4
   1  -2  10 190.551   7.119   5
   1  -2  10 202.814   9.112   2
   1   2  10 197.359   8.988   2
  -1   2 -10 186.376   6.356   4
   1   2  10 199.795   7.271   4
  -2  -2 -10 0.89273 0.94364  16
  -2  -2 -10 0.63982 0.63911   4
   2  -2  10 -0.7235  1.0072   5
   2  -2  10 0.62009 1.24221   2
   2   2  10 0.07660 0.93248   2
  -2   2 -10 -0.7636  0.5268   4
   3  -2  10 922.317  24.755   5
  -3  -2 -10 929.869  27.620  16
   4  -2  10 5.35955 1.46607   5
   5  -2  10 334.077  10.104   5
   6  -2  10 51.5599  2.4322   5
   6   2  10 49.1796  2.3073   5
  -8  -3  10 6.22094 0.98778   3
  -8  -3  10 8.59404 1.55500   7
  -8   3  10 6.61007 0.84539   3
  -8   3  10 7.31473 1.03829   1
  -8   3  10 7.99068 1.52824   7
  -7  -3  10 20.0464  1.8466   1
  -7  -3  10 18.8986  1.9298   3
  -7  -3  10 20.4441  2.6537   7
  -7   3  10 24.1336  1.9185   1
  -7   3  10 16.8641  1.6149   3
  -7   3  10 18.0700  2.5651   7
  -6  -3  10 1008.04   27.59   1
  -6  -3  10 1024.80   28.41   3
  -6  -3  10 972.865  29.976   7
  -6   3  10 1004.45   30.04   7
  -6   3  10 1007.82   27.83   1
  -6   3  10 1013.33   27.78   3
  -5  -3  10 2.40646 1.10596   3
  -5  -3  10 2.67411 1.59027   7
  -5  -3  10 2.83252 1.00805   1
  -5   3  10 1.87237 0.84478   3
  -5   3  10 1.89802 0.98255   1
  -5   3  10 2.66756 1.54392   7
  -4  -3  10 72.5250  3.9876   3
  -4  -3  10 76.1588  3.8120   1
  -4  -3  10 73.9263  4.7695   7
  -4   3  10 79.8197  3.9176   1
  -4   3  10 75.5144  4.4856   2
  -4   3  10 69.3226  4.7279   7
  -3  -3  10 194.736   7.003   1
  -3   3  10 181.888   6.854   1
  -3   3  10 188.998   8.196   7
  -3   3  10 196.600   8.526   2
  -2  -3  10 29.9386  1.9312   4
  -2  -3  10 28.1654  2.2550   1
  -2   3  10 30.7371  1.7348   4
  -2   3  10 28.6079  3.1945   7
  -2   3  10 29.4655  2.6628   2
  -1  -3  10 3863.65   96.47   5
  -1  -3  10 4037.34   96.55   4
  -1  -3  10 3943.05  103.71   1
  -1   3  10 4116.75   96.27   4
  -1   3  10 4047.41  108.10   7
   1   3 -10 4119.62  103.63   1
  -1   3  10 4142.87  128.65   2
   0  -3  10 190.668   7.016   4
   0  -3  10 187.906   6.939   5
   0  -3 -10 196.059   7.579  16
   0   3 -10 195.417   6.549   4
   0   3 -10 194.156   6.749   1
   0   3  10 202.746   8.850   2
   0   3  10 195.695   6.876   4
   1  -3  10 42.4620  3.1419   5
  -1  -3 -10 46.6865  3.2233  16
  -1  -3 -10 43.6507  2.5536   4
   1  -3  10 37.7251  3.4288   2
   1  -3  10 42.8727  3.1780   4
   1   3  10 51.3144  3.7095   2
  -1   3 -10 41.5604  2.4090   4
   1   3  10 42.7477  2.9741   4
  -2  -3 -10 71.7281  3.0309   4
   2  -3  10 70.4089  5.0191   2
   2  -3  10 69.3605  4.0985   5
  -2  -3 -10 73.4704  4.2181  16
   2   3  10 72.8759  4.7735   2
  -2   3 -10 71.8881  2.9265   4
   3  -3  10 349.175  11.108   5
  -3  -3 -10 340.588  12.075  16
   4  -3  10 0.63652 1.06110   5
   5  -3  10 11.1637  1.6119   5
  -8  -4  10 271.887   7.893   3
  -8  -4  10 255.304   8.668   7
  -8   4  10 254.904   7.458   3
  -8   4  10 251.697   8.480   7
  -8   4  10 243.765   7.703   1
  -7  -4  10 77.0490  3.6429   3
  -7  -4  10 74.5304  4.3168   7
  -7  -4  10 72.1518  3.2262   1
  -7   4  10 76.8486  4.3841   7
  -7   4  10 73.2711  3.4982   1
  -7   4  10 75.2783  3.1836   3
  -6  -4  10 1.30230 1.31474   7
  -6  -4  10 1.37143 0.97359   3
  -6  -4  10 0.50911 0.76817   1
  -6   4  10 0.47686 0.79494   1
  -6   4  10 0.98694 1.38871   7
  -6   4  10 1.08050 0.76354   3
  -5  -4  10 167.139   6.737   3
  -5  -4  10 168.722   6.379   1
  -5  -4  10 159.677   7.606   7
  -5   4  10 168.307   7.742   7
  -5   4  10 168.427   6.238   3
  -5   4  10 178.500   6.636   1
  -4  -4  10 2.66558 0.99674   1
  -4  -4  10 3.73965 1.32903   3
  -4  -4  10 8.66449 2.11304   7
  -4   4  10 2.28084 0.97271   3
  -4   4  10 2.29896 1.11612   2
  -4   4  10 2.61311 1.00720   1
  -4   4  10 2.55601 1.54494   7
  -3  -4  10 13.9913  1.8410   1
  -3   4  10 15.9237  2.3269   2
  -3   4  10 13.3519  2.3970   7
  -3   4  10 13.5654  1.7677   1
  -2  -4  10 240.079   8.326   5
  -2  -4  10 249.034   8.556   1
  -2  -4  10 247.312   7.285   4
  -2   4  10 261.899   9.874   7
  -2   4  10 256.954   6.789   4
  -2   4  10 253.313  10.623   2
  -1  -4  10 126.105   5.369   5
  -1  -4  10 134.696   5.334   1
   1  -4 -10 133.433   5.719  16
  -1  -4  10 127.059   5.055   4
   1   4 -10 123.712   5.144   1
  -1   4  10 136.824   4.911   4
  -1   4  10 136.794   6.723   2
  -1   4  10 136.854   6.465   7
   0  -4 -10 1161.38   31.86  16
   0  -4  10 1103.14   28.43   4
   0  -4  10 1071.45   28.35   5
   0   4  10 1091.91   37.26   2
   0   4 -10 1073.82   27.71   4
   0   4 -10 1093.77   29.69   1
   0   4  10 1066.47   27.99   4
  -1  -4 -10 0.59305 0.75904   4
   1  -4  10 1.09444 1.20098   4
  -1  -4 -10 0.68737 0.98324  16
   1  -4  10 1.77191 1.17454   5
   1   4  10 0.08036 0.96240   4
   1   4  10 -0.3429  0.7611   2
  -1   4 -10 0.77540 0.71708   4
  -2  -4 -10 145.874   4.839   4
   2  -4  10 143.346   6.094   5
  -2  -4 -10 148.710   6.517  16
   2   4  10 142.604   7.293   2
  -2   4 -10 150.001   4.723   4
  -3  -4 -10 312.293  11.182  16
   3  -4  10 311.591  10.197   5
  -4  -4 -10 12.3563  1.8828  16
   4  -4  10 13.6789  1.9614   5
   5  -4  10 289.495   8.762   5
   6  -4  10 117.169   3.868   5
  -8  -5  10 210.195   6.512   3
  -8   5  10 206.335   6.436   1
  -8   5  10 209.515   6.157   3
  -7  -5  10 287.961   9.262   3
  -7  -5  10 283.237  10.067   7
  -7   5  10 283.489   8.993   1
  -7   5  10 288.027   8.679   3
  -7   5  10 291.190  10.094   7
  -6  -5  10 129.374   5.460   3
  -6  -5  10 119.672   5.992   7
  -6  -5  10 123.270   4.907   1
  -6   5  10 125.104   5.156   1
  -6   5  10 127.387   4.842   3
  -6   5  10 128.135   6.189   7
  -5  -5  10 257.482   8.533   1
  -5  -5  10 237.792   9.694   7
  -5  -5  10 251.662   9.151   3
  -5   5  10 267.000   8.830   1
  -5   5  10 242.422   9.906   7
  -5   5  10 254.576   8.449   3
  -4  -5  10 151.833   5.834   1
  -4  -5  10 134.130   6.527   7
  -4  -5  10 140.695   6.228   3
  -4  -5  10 136.527   5.645   5
  -4   5  10 149.971   5.725   3
  -4   5  10 145.609   5.812   1
  -4   5  10 149.331   6.944   7
  -4   5  10 143.210   7.078   2
  -3  -5  10 293.944   9.613   5
  -3  -5  10 311.459  10.008   1
  -3   5  10 299.433  11.236   7
  -3   5  10 305.634   9.766   1
   3   5 -10 296.939   9.786   1
   2  -5 -10 677.267  20.170  16
  -2  -5  10 663.165  16.964   4
  -2  -5  10 659.188  19.169   1
  -2  -5  10 662.132  18.397   5
   2   5 -10 680.645  19.142   1
  -2   5  10 648.930  23.803   2
  -2   5  10 680.291  20.983   7
  -1  -5  10 1090.05   27.59   4
  -1  -5  10 1041.20   28.06   5
   1  -5 -10 1087.56   31.22  16
  -1   5  10 1122.50   27.18   4
   1   5 -10 1081.14   29.54   1
  -1   5  10 1052.10   36.86   2
  -1   5  10 1104.36   31.78   7
   0  -5 -10 457.606  14.746  16
   0  -5  10 453.442  13.220   4
   0  -5 -10 439.091  12.882   4
   0  -5  10 446.272  13.400   5
   0   5 -10 449.683  12.642   4
   0   5  10 457.178  12.820   4
   0   5  10 440.308  14.912   7
   0   5 -10 454.063  13.498   1
   0   5  10 439.243  16.996   2
   1  -5  10 310.147  10.454   4
   1  -5  10 336.943  10.625   5
  -1  -5 -10 327.569   9.733   4
  -1  -5 -10 334.940  11.557  16
  -1   5 -10 328.546  10.343   1
  -1   5 -10 337.853   9.548   4
   1   5  10 327.089  13.273   2
   1   5  10 314.722  10.216   4
  -2  -5 -10 555.068  14.303   4
  -2  -5 -10 558.562  17.558  16
   2  -5  10 544.647  15.822   5
   2   5  10 510.207  15.577   4
  -2   5 -10 569.433  13.998   4
   3  -5  10 21.3733  2.4586   5
  -3  -5 -10 21.5514  2.5297  16
  -4  -5 -10 12.2319  1.8608  16
   4  -5  10 14.7391  1.9330   5
   5  -5  10 3.61287 1.00205   5
  -8  -6  10 66.0541  2.5690   3
  -8   6  10 62.2603  2.2345   3
  -8   6  10 59.1716  2.4649   1
  -7  -6  10 -0.4678  0.6030   3
  -7  -6  10 0.23159 0.92695   7
  -7   6  10 -0.8074  0.4991   1
  -7   6  10 5.31431 1.34918   7
  -7   6  10 -0.8459  0.4058   3
  -6  -6  10 153.393   6.052   3
  -6  -6  10 141.911   6.453   7
   6   6 -10 140.495   5.266   1
  -6   6  10 154.418   5.762   1
  -6   6  10 155.144   5.435   3
  -6   6  10 156.701   6.752   7
  -5  -6  10 887.282  23.598   5
  -5  -6  10 882.618  26.635   7
  -5  -6  10 894.073  26.075   3
  -5  -6  10 916.739  24.947   1
  -5   6  10 910.945  25.185   1
  -5   6  10 925.241  25.331   3
   5   6 -10 881.444  24.797   1
  -5   6  10 931.384  27.215   7
  -4  -6  10 60.2332  3.3283   1
  -4  -6  10 62.2611  3.5754   5
  -4   6  10 61.7456  3.3939   1
  -4   6  10 66.0834  4.3591   7
  -4   6  10 64.4717  3.3816   3
   4   6 -10 66.6957  3.4143   1
   3  -6 -10 380.547  12.757  16
  -3  -6  10 395.743  12.035   5
  -3  -6  10 392.006  12.243   1
  -3   6  10 413.864  13.896   7
   3   6 -10 401.832  12.232   1
  -3   6  10 381.132  15.198   2
  -2  -6  10 228.775   7.866   5
  -2  -6  10 209.062   6.328   4
   2  -6 -10 219.837   8.278  16
   2   6 -10 225.573   7.785   1
  -2   6  10 225.038   9.086   7
   1  -6 -10 499.989  15.884  16
  -1  -6  10 510.161  14.672   5
  -1  -6  10 506.917  13.856   4
  -1   6  10 455.449  18.477   2
   1   6 -10 512.514  14.973   1
  -1   6  10 507.836  13.347   4
  -1   6  10 496.423  16.490   7
   0  -6  10 326.811  10.146   4
   0  -6  10 315.896  10.395   5
   0  -6 -10 317.007   9.839   4
   0  -6 -10 333.721  11.380  16
   0   6  10 324.485   9.675   4
   0   6 -10 330.368  10.384   1
   0   6 -10 314.811   9.571   4
   0   6  10 303.887  12.932   2
   0   6  10 321.788  11.589   7
  -1  -6 -10 672.348  17.756   4
   1  -6  10 669.093  18.611   4
  -1  -6 -10 695.219  20.765  16
   1  -6  10 663.547  18.721   5
   1   6  10 664.979  18.300   4
  -1   6 -10 680.442  17.478   4
  -1   6 -10 638.457  19.009   1
  -2  -6 -10 44.0047  2.1086   4
   2  -6  10 37.6518  3.2898   5
  -2  -6 -10 40.5223  3.0868  16
   2   6  10 40.2020  2.9144   4
  -2   6 -10 41.2532  1.7724   4
   3  -6  10 160.893   6.339   5
  -3  -6 -10 172.668   6.973  16
  -4  -6 -10 48.9191  3.0253  16
   4  -6  10 41.8576  2.7201   5
   5  -6  10 104.402   3.877   5
  -7  -7  10 1.17906 0.71109   3
  -7   7  10 4.29633 0.73823   3
  -7   7  10 1.60654 1.00530   7
  -7   7  10 1.94048 0.68701   1
  -6  -7  10 56.9135  3.5239   7
  -6  -7  10 51.1200  3.0651   3
   6   7 -10 55.4565  2.6738   1
  -6   7  10 57.3879  2.9373   1
  -6   7  10 56.4384  2.7076   3
  -6   7  10 57.5120  3.6093   7
  -5  -7  10 2.31220 1.28816   7
  -5  -7  10 2.04009 1.08708   3
  -5  -7  10 1.78595 0.96923   5
   5   7 -10 1.08100 0.76329   1
  -5   7  10 1.04127 0.79499   1
  -5   7  10 0.93736 0.76067   3
  -5   7  10 2.29549 1.30711   7
  -4  -7  10 162.777   6.277   5
   4  -7 -10 165.521   6.505  16
  -4   7  10 162.400   6.100   1
  -4   7  10 161.226   6.131   3
   4   7 -10 162.037   6.094   1
  -4   7  10 165.783   7.334   7
  -3  -7  10 32.8884  2.9635   5
   3  -7 -10 32.9971  2.5796  16
   3   7 -10 33.1829  2.4364   1
  -3   7  10 29.6617  3.3509   7
   2  -7 -10 9.93202 1.72155  16
  -2  -7  10 9.93273 1.01619   4
  -2  -7  10 7.71480 1.63103   5
  -2   7  10 8.57131 1.83371   2
   2   7 -10 12.5652  1.7677   1
  -2   7  10 9.64179 2.13551   7
  -1  -7  10 2547.94   60.59   4
  -1  -7  10 2574.17   61.70   5
   1  -7 -10 2493.53   68.82  16
  -1   7  10 2430.89   68.72   7
  -1   7  10 2576.02   59.91   4
   1   7 -10 2414.26   60.88   4
   1   7 -10 2501.17   65.51   1
   0  -7  10 569.218  16.323   5
   0  -7 -10 559.777  15.595   4
   0  -7 -10 579.638  17.934  16
   0  -7  10 565.297  15.777   4
   0   7 -10 557.001  15.316   4
   0   7 -10 566.226  16.646   1
   0   7  10 563.562  15.283   4
   0   7  10 568.335  18.128   7
  -1  -7 -10 462.807  12.577   4
   1  -7  10 469.826  13.739   5
  -1  -7 -10 475.659  15.003  16
   1  -7  10 442.097  13.295   4
  -1   7 -10 447.908  13.710   1
   1   7  10 438.484  12.980   4
   1   7  10 444.720  14.793   7
  -1   7 -10 451.073  12.237   4
  -2  -7 -10 -0.0124  0.8007  16
  -2  -7 -10 -0.0791  0.5058   4
   2  -7  10 0.76420 1.07178   5
   2  -7  10 0.26056 1.03523   4
   2   7  10 0.31106 0.97747   4
  -3  -7 -10 54.0729  3.3419  16
   3  -7  10 58.0785  3.3161   5
   3   7  10 53.8533  3.1258   4
  -4  -7 -10 11.2010  1.5784  16
   4  -7  10 9.93767 1.44918   5
   5  -7  10 115.377   3.863   5
  -7  -8  10 9.25960 1.12785   3
  -7   8  10 8.26066 0.97892   1
  -7   8  10 9.55448 0.91694   3
  -6  -8  10 96.6080  4.2703   3
  -6   8  10 105.391   4.725   7
  -6   8  10 103.785   4.029   1
  -6   8  10 103.168   3.886   3
  -5  -8  10 52.3567  3.0262   5
   5   8 -10 54.0545  2.7715   1
  -5   8  10 50.9482  2.7572   3
  -5   8  10 55.3817  2.8946   1
  -5   8  10 57.8482  3.6684   7
   4  -8 -10 303.347  10.204  16
  -4  -8  10 302.947   9.603   5
  -4   8  10 304.795  10.929   7
  -4   8  10 295.255   9.656   3
   4   8 -10 293.678   9.557   1
   3  -8 -10 9.94482 1.67816  16
  -3  -8  10 10.3766  1.7736   5
  -3   8  10 11.8574  2.1372   7
   3   8 -10 8.77607 1.45584   1
  -2  -8  10 962.076  25.604   5
   2  -8 -10 957.169  28.187  16
  -2   8  10 962.494  28.684   7
   2   8 -10 980.852  26.824   1
   1  -8 -10 145.598   6.282  16
  -1  -8  10 151.320   5.161   4
  -1  -8  10 146.129   6.033   5
  -1   8  10 143.108   4.383   4
   1   8 -10 145.062   5.863   1
  -1   8  10 142.180   6.789   7
   1   8 -10 149.273   5.423   4
   0  -8 -10 346.833  10.341   4
   0  -8  10 362.620  11.196   5
   0  -8  10 353.152  10.460   4
   0  -8 -10 354.007  12.019  16
   0   8  10 338.551  12.209   7
   0   8 -10 337.118  10.021   4
   0   8  10 351.594   9.933   4
   0   8 -10 351.846  11.164   1
  -1  -8 -10 16.8366  2.1935  16
   1  -8  10 21.6701  2.4360   5
   1  -8  10 15.3525  1.9742   4
  -1  -8 -10 21.2340  1.8012   4
  -1   8 -10 22.8948  2.2515   1
  -1   8 -10 16.1314  1.4488   4
   1   8  10 18.3809  2.4449   7
   1   8  10 17.0001  1.9219   4
  -2  -8 -10 34.7725  2.6615  16
   2  -8  10 33.5445  2.5312   4
  -2  -8 -10 34.9427  1.4841   4
   2  -8  10 29.1289  2.6642   5
  -2   8 -10 32.0664  2.2922   1
   2   8  10 37.0739  2.5117   4
  -3  -8 -10 2.46467 0.98753  16
   3  -8  10 1.39100 0.94736   5
   3   8  10 2.26882 0.99031   4
   4  -8  10 454.318  11.994   5
   4   8  10 432.162  11.957   4
  -7   9  10 0.71708 0.35738   3
  -6  -9  10 267.355   8.577   3
  -6   9  10 272.222   8.883   7
  -6   9  10 280.079   8.152   1
   5  -9 -10 4.57173 1.04262  16
  -5   9  10 5.66877 1.37737   7
   5   9 -10 3.10908 0.85951   1
  -5   9  10 2.55891 0.78850   3
  -5   9  10 3.80301 0.89067   1
  -4  -9  10 76.8563  3.7463   5
   4  -9 -10 71.3156  3.6668  16
   4   9 -10 70.1153  3.3782   1
  -4   9  10 72.1743  4.1355   7
  -3  -9  10 22.9930  2.4225   5
   3  -9 -10 22.3756  2.3814  16
   3   9 -10 22.9235  2.2001   1
  -3   9  10 22.0601  2.6531   7
   2  -9 -10 701.078  21.438  16
  -2  -9  10 739.044  19.692   5
   2   9 -10 711.191  20.341   1
  -2   9  10 714.945  21.949   7
  -1  -9  10 585.149  16.264   5
   1  -9 -10 592.748  17.745  16
  -1  -9  10 589.970  14.816   4
   1  -9 -10 537.661  15.522   4
  -1   9  10 561.539  18.125   7
   1   9 -10 535.612  15.264   4
   1   9 -10 590.958  16.819   1
   0  -9  10 228.683   7.172   4
   0  -9  10 233.456   7.938   5
   0  -9 -10 224.649   7.143   4
   0  -9 -10 214.671   8.307  16
   0   9  10 213.792   8.620   7
   0   9 -10 227.995   6.869   4
   0   9 -10 215.980   7.793   1
   0   9  10 223.206   6.601   4
   1  -9  10 16.1463  1.8626   4
   1  -9  10 18.0692  2.1777   5
  -1  -9 -10 15.1909  2.0061  16
  -1  -9 -10 15.9236  1.4579   4
  -1   9 -10 15.0439  1.1351   4
   1   9  10 14.6138  2.1416   7
  -1   9 -10 15.5839  1.8527   1
   1   9  10 15.9636  1.6789   4
  -2  -9 -10 62.6581  3.4369  16
   2  -9  10 62.9585  3.1807   4
   2  -9  10 61.9093  3.3081   5
   2   9  10 63.9308  3.0661   4
  -2   9 -10 61.2692  3.0960   1
  -3  -9 -10 16.8059  1.7791  16
   3  -9  10 11.0535  1.4709   4
   3  -9  10 11.9061  1.4801   5
   3   9  10 14.6695  1.5036   4
   4   9  10 4.81164 0.86823   4
  -6  10  10 56.2253  2.2867   3
   5 -10 -10 270.792   8.493  16
  -5  10  10 261.099   8.120   3
  -5  10  10 266.344   8.881   7
  -4 -10  10 37.4807  2.4218   5
   4 -10 -10 31.1953  2.2373  16
  -4  10  10 37.7270  2.7022   7
   4  10 -10 33.1005  2.0785   1
   3 -10 -10 1.53021 0.95701  16
  -3 -10  10 1.13442 1.00406   5
  -3  10  10 2.00332 1.14057   7
   3  10 -10 3.24729 0.95685   1
   2 -10 -10 11.7230  1.7139  16
  -2 -10  10 10.9669  1.7138   5
   2  10 -10 11.5310  1.4504   4
   2  10 -10 11.9597  1.5763   1
  -2  10  10 11.0056  1.9734   7
  -1 -10  10 0.69574 0.57593   4
   1 -10 -10 1.19197 0.89109  16
  -1 -10  10 0.65035 0.96204   5
   1 -10 -10 5.23780 1.11210   4
  -1  10  10 4.18796 1.43583   7
   1  10 -10 0.31632 0.77184   1
   1  10 -10 1.53770 0.80134   4
   0 -10 -10 22.9060  2.3266  16
   0 -10  10 23.6155  1.8736   4
   0 -10 -10 25.5487  1.8019   4
   0 -10  10 23.1394  2.2926   5
   0  10 -10 22.5904  1.5614   4
   0  10  10 22.0722  2.5820   7
   0  10 -10 24.4455  2.2507   1
   1 -10  10 78.0844  3.3163   4
  -1 -10 -10 75.1490  2.6910   4
   1 -10  10 71.4930  3.5308   5
  -1 -10 -10 75.7933  3.7833  16
   1  10  10 69.2839  3.8947   7
  -1  10 -10 74.5624  3.5539   1
   1  10  10 77.0653  2.9502   4
  -2 -10 -10 14.9252  1.6687  16
   2 -10  10 18.4733  1.6677   4
   2 -10  10 18.1610  1.7903   5
  -2  10 -10 15.0468  1.5654   1
   2  10  10 13.6916  1.3739   4
   3 -10  10 119.515   4.052   4
   3 -10  10 117.520   4.026   5
   3  10  10 124.039   3.968   4
   4 -11 -10 29.6439  1.9790  16
   4  11 -10 32.6148  1.8359   1
  -4  11  10 30.5379  2.2091   7
   3 -11 -10 2.64264 0.90149  16
  -3 -11  10 2.28556 0.96030   5
   3  11 -10 1.97807 0.80365   4
  -3  11  10 1.48694 1.03688   7
   3  11 -10 0.94874 0.69778   1
   2 -11 -10 264.639   9.063  16
  -2 -11  10 280.971   8.591   5
   2  11 -10 271.443   7.925   4
   2  11 -10 267.219   8.622   1
  -2  11  10 284.070   9.575   7
   1 -11 -10 360.246  11.527  16
  -1 -11  10 375.519  10.648   5
   1 -11 -10 350.046   9.954   4
  -1  11  10 355.053  11.841   7
   1  11 -10 359.532  10.935   1
   1  11 -10 360.014   9.757   4
   0 -11 -10 384.123  12.233  16
   0 -11 -10 394.740  10.373   4
   0 -11  10 403.340  10.067   4
   0 -11  10 398.948  11.189   5
   0  11  10 374.418  12.478   7
   0  11 -10 388.028  11.705   1
   0  11 -10 383.476   9.873   4
   1 -11  10 0.24807 0.59865   4
  -1 -11 -10 1.58996 0.75892  16
   1 -11  10 0.95964 0.76767   5
   1  11  10 0.43097 0.87676   7
  -1  11 -10 0.76015 0.70764   1
   2 -11  10 162.661   4.768   4
   2 -11  10 154.561   4.951   5
  -2  11 -10 153.662   5.178   1
   2  11  10 157.768   4.329   4
  -3 -12  10 1.41278 0.71184   5
   3  12 -10 0.42404 0.53592   4
  -3  12  10 3.77961 1.01223   7
   2 -12 -10 665.697  19.401  16
   2 -12 -10 691.011  17.134   4
  -2 -12  10 697.225  17.562   5
   2  12 -10 672.616  18.489   1
  -2  12  10 656.771  19.510   7
   2  12 -10 676.977  16.927   4
   1 -12 -10 13.6033  1.5261  16
   1 -12 -10 12.3679  1.1725   4
  -1 -12  10 15.0341  1.5477   5
  -1  12  10 12.8282  1.6428   7
   1  12 -10 14.1986  1.4710   1
   1  12 -10 14.3185  1.0055   4
   0 -12 -10 88.0107  2.6688   4
   0 -12  10 81.1405  3.3014   5
   0  12  10 85.4933  3.8537   7
   0  12 -10 80.9328  3.4036   1
  -8   0  11 -0.1892  0.8081   7
  -8   0  11 1.59856 0.60067   1
  -8   0  11 -0.3482  0.4547   3
  -7   0  11 -1.6562  0.9230   7
  -7   0  11 0.11516 0.64275   3
  -7   0  11 -0.9012  0.5537   1
  -6   0  11 35.1663  3.6695   7
  -6   0  11 27.5717  2.2838   3
  -5   0  11 0.61788 0.84611   1
  -5   0  11 -0.4309  0.8596   3
  -5   0  11 0.03190 1.31238   7
  -4   0  11 2083.38   53.83   1
  -4   0  11 2018.03   54.93   3
  -4   0  11 2001.75   56.86   7
  -3   0  11 0.25881 1.36530   7
  -3   0  11 0.64935 0.76353   1
  -2   0  11 2156.06   51.25   4
  -2   0  11 2151.65   56.43   1
  -1   0  11 -1.0916  0.9130   4
  -1   0  11 0.23182 0.85521   2
   0   0  11 92.1601  5.1382   2
   0   0 -11 93.4071  4.0554   4
   0   0  11 93.7144  4.3598   4
   1   0  11 0.16747 0.91088   2
  -1   0 -11 -0.2360  0.6284   4
   1   0  11 1.95254 1.16677   4
  -2   0 -11 911.231  22.612   4
   3   0  11 0.47187 1.02314   5
   4   0  11 39.5222  2.6272   5
   5   0  11 0.07789 0.73867   5
  -8  -1  11 52.3346  2.3159   1
  -8  -1  11 56.3969  3.0721   7
  -8  -1  11 57.4791  2.4150   3
  -8   1  11 56.8392  3.0611   7
  -8   1  11 52.0956  2.3527   1
  -8   1  11 51.6804  2.2691   3
  -7  -1  11 56.7281  2.8652   1
  -7  -1  11 56.1526  3.8013   7
  -7  -1  11 57.6295  2.9854   3
  -7   1  11 65.7153  4.0115   7
  -7   1  11 62.0533  3.0281   1
  -7   1  11 57.1428  2.8419   3
  -6  -1  11 757.937  23.056   7
  -6  -1  11 742.555  20.933   1
  -6  -1  11 727.817  21.308   3
  -6   1  11 752.977  21.008   1
  -6   1  11 729.159  21.152   3
  -6   1  11 742.880  23.047   7
  -5  -1  11 767.943  21.641   1
  -5  -1  11 756.637  22.048   3
  -5  -1  11 732.862  23.627   7
  -5   1  11 769.267  23.780   7
  -5   1  11 778.990  21.696   1
  -5   1  11 753.400  21.901   3
  -4  -1  11 5.24773 1.38725   3
  -4  -1  11 5.60087 1.88816   7
  -4  -1  11 7.17900 1.41391   1
  -4   1  11 6.21157 1.29669   1
  -4   1  11 5.76016 1.89545   7
  -4   1  11 6.33911 1.46130   3
  -3  -1  11 2.33872 0.95742   1
  -3  -1  11 10.5498  2.3175   7
  -3   1  11 2.35305 1.56111   7
  -3   1  11 4.21104 1.11982   1
  -2  -1  11 0.53916 0.64004   4
  -2  -1  11 0.98932 0.80245   1
  -2   1  11 0.25143 0.59404   4
  -2   1  11 0.10480 0.74807   1
  -2   1  11 0.75414 0.85954   2
  -1  -1  11 1949.45   46.79   4
  -1   1  11 1918.04   46.62   4
  -1   1  11 1863.01   62.15   2
   0  -1  11 150.895   5.911   4
   0  -1  11 147.493   7.107   2
   0  -1 -11 154.399   5.568   4
   0   1  11 161.322   5.955   4
   0   1 -11 155.747   5.608   4
   0   1  11 160.231   7.421   2
   1  -1  11 99.0604  4.7920   4
  -1  -1 -11 107.760   4.207   4
   1  -1  11 105.310   5.809   2
  -1   1 -11 109.365   4.186   4
   1   1  11 102.943   4.835   4
   2  -1  11 151.250   5.848   5
  -2  -1 -11 153.000   4.713   4
  -2  -1 -11 145.796   6.344  16
  -2   1 -11 144.341   4.630   4
   2   1  11 136.501   5.865   4
   3  -1  11 3.55660 1.24299   5
   4  -1  11 141.576   5.362   5
   4   1  11 136.755   5.105   5
   5  -1  11 -0.3636  0.6732   5
   5   1  11 1.22880 0.80596   5
  -8  -2  11 46.4116  2.7233   7
  -8  -2  11 44.3095  1.9995   1
  -8  -2  11 46.8638  2.1659   3
  -8   2  11 48.6420  2.1921   1
  -8   2  11 45.6028  1.9985   3
  -8   2  11 44.1446  2.7006   7
  -7  -2  11 280.191   9.109   3
  -7  -2  11 289.819  10.221   7
  -7  -2  11 280.340   8.810   1
  -7   2  11 281.987   8.948   1
  -7   2  11 291.920   8.878   3
  -7   2  11 294.537  10.271   7
  -6  -2  11 -0.0062  0.7801   3
  -6  -2  11 0.39214 1.32377   7
  -6  -2  11 -1.0100  0.5652   1
  -6   2  11 -0.0198  1.2493   7
  -6   2  11 0.59115 0.73904   1
  -6   2  11 -0.7937  0.7029   3
  -5  -2  11 903.396  26.039   3
  -5  -2  11 901.793  25.347   1
  -5  -2  11 884.503  27.451   7
  -5   2  11 927.363  27.775   7
  -5   2  11 937.807  25.559   1
  -5   2  11 913.583  25.783   3
  -4  -2  11 83.8372  5.1080   7
  -4  -2  11 82.5835  4.0382   1
  -4  -2  11 81.1358  4.2870   3
  -4   2  11 81.9804  4.1372   3
  -4   2  11 82.0933  5.0894   7
  -4   2  11 82.2563  4.0412   1
  -3  -2  11 606.045  17.646   1
  -3   2  11 601.151  17.498   1
  -3   2  11 604.573  19.496   7
  -2  -2  11 137.154   4.299   4
  -2  -2  11 147.555   5.657   1
  -2   2  11 136.777   6.654   2
  -2   2  11 133.591   6.530   7
  -1  -2  11 4160.21   95.05   4
  -1  -2  11 3841.46  102.06   1
  -1   2  11 3770.51  126.46   2
  -1   2  11 4038.06   94.75   4
   1   2 -11 4070.95  102.05   1
   0  -2  11 101.477   4.572   4
   0  -2 -11 97.6660  4.2089   4
   0   2 -11 102.679   4.190   4
   0   2  11 93.3972  5.4156   2
   0   2  11 99.4624  4.4549   4
  -1  -2 -11 467.609  12.814   4
   1  -2  11 454.943  13.697   4
   1  -2  11 448.243  17.347   2
  -1  -2 -11 480.309  15.072  16
   1  -2  11 463.169  13.425   5
  -1   2 -11 479.716  12.761   4
   1   2  11 463.442  17.507   2
   1   2  11 457.417  13.624   4
  -2  -2 -11 25.9052  2.7634  16
   2  -2  11 27.1232  2.6534   5
  -2  -2 -11 29.8125  1.7245   4
   2   2  11 27.4204  2.7485   4
  -2   2 -11 29.9258  1.6720   4
   3  -2  11 55.2002  3.3228   5
   4  -2  11 7.44036 1.42984   5
   5  -2  11 44.2698  2.3376   5
  -8  -3  11 166.766   5.969   7
  -8  -3  11 166.041   5.266   3
  -8   3  11 161.007   5.860   7
  -8   3  11 163.136   5.218   1
  -8   3  11 161.746   5.035   3
  -7  -3  11 98.9677  4.9299   7
  -7  -3  11 98.2568  3.8908   1
  -7  -3  11 101.432   4.221   3
  -7   3  11 106.105   4.140   1
  -7   3  11 99.8943  4.9551   7
  -7   3  11 101.954   3.929   3
  -6  -3  11 159.400   7.112   7
  -6  -3  11 163.174   5.969   1
  -6  -3  11 153.096   6.189   3
  -6   3  11 167.400   5.986   3
  -6   3  11 156.364   7.154   7
  -6   3  11 167.976   6.157   1
  -5  -3  11 1050.21   31.07   7
  -5  -3  11 1091.85   28.94   1
  -5  -3  11 1029.98   29.71   3
  -5   3  11 1043.11   31.28   7
  -5   3  11 1041.92   28.90   1
  -5   3  11 1049.20   29.26   3
  -4  -3  11 635.492  18.288   1
  -4  -3  11 616.359  19.842   7
  -4  -3  11 628.008  18.974   3
  -4   3  11 627.163  18.527   3
  -4   3  11 623.282  18.241   1
  -4   3  11 637.372  20.333   7
  -3  -3  11 8.13783 1.48037   1
  -3   3  11 3.78706 1.64159   7
  -3   3  11 6.02893 1.51482   2
  -3   3  11 9.25865 1.47125   1
  -2  -3  11 33.4980  1.7465   4
  -2  -3  11 33.8264  2.4565   1
  -2   3  11 26.7185  2.6864   2
  -2   3  11 37.4185  3.7170   7
  -1  -3  11 1868.32   45.14   4
   1   3 -11 1875.78   48.46   1
  -1   3  11 1899.38   44.83   4
  -1   3  11 1714.07   60.09   2
   0  -3  11 -0.0271  0.9811   5
   0  -3  11 4.45712 1.31654   4
   0  -3 -11 0.90900 0.89441   4
   0   3  11 1.19653 0.99586   2
   0   3  11 1.10774 0.95615   4
   0   3 -11 0.32566 0.78440   4
   1  -3  11 248.615   8.739   4
  -1  -3 -11 272.806   7.997   4
   1  -3  11 255.892   8.671   5
  -1  -3 -11 269.265   9.582  16
  -1   3 -11 257.876   7.871   4
   1   3  11 258.240   8.664   4
   2  -3  11 21.9376  2.3919   5
  -2  -3 -11 20.0927  2.4348  16
  -2  -3 -11 24.2245  1.5095   4
   2  -3  11 23.3956  2.5463   4
  -2   3 -11 23.6978  1.4281   4
   2   3  11 20.8570  2.3366   4
   3  -3  11 52.3056  3.2451   5
  -3  -3 -11 52.9582  3.4093  16
   4  -3  11 1.42855 0.96970   5
   5  -3  11 17.7643  1.5868   5
  -8  -4  11 73.2209  2.6738   3
  -8  -4  11 64.3382  3.0959   7
  -8   4  11 66.8851  2.4126   3
  -8   4  11 64.2685  2.5845   1
  -7  -4  11 40.5811  2.3943   3
  -7  -4  11 40.3236  2.8339   7
  -7  -4  11 36.4937  2.0383   1
  -7   4  11 35.7376  2.0236   3
  -7   4  11 41.8629  2.9444   7
  -7   4  11 39.6265  2.2402   1
   7   4 -11 34.9254  1.9744   1
  -6  -4  11 5.34852 1.64658   7
  -6  -4  11 5.42565 1.31766   3
  -6  -4  11 6.07090 1.16029   1
  -6   4  11 8.06922 1.84678   7
  -6   4  11 13.2426  1.6299   1
  -6   4  11 7.58668 1.19623   3
  -5  -4  11 119.734   5.478   3
  -5  -4  11 130.091   5.165   1
  -5  -4  11 120.371   6.052   7
  -5   4  11 131.573   5.242   1
  -5   4  11 125.487   6.327   7
  -5   4  11 124.410   5.108   3
  -4  -4  11 409.612  12.392   1
  -4  -4  11 394.353  13.541   7
  -4   4  11 396.051  13.999   7
  -4   4  11 391.519  12.471   3
  -4   4  11 393.400  12.250   1
  -3  -4  11 5.67616 1.24909   1
  -3   4  11 3.28801 1.28224   2
  -3   4  11 3.30754 1.52388   7
  -3   4  11 4.52171 1.15793   1
  -2  -4  11 464.237  13.895   1
  -2  -4  11 456.586  11.613   4
   2   4 -11 473.492  13.846   1
  -2   4  11 425.038  16.976   2
  -2   4  11 466.692  15.555   7
  -1  -4  11 148.016   5.916   5
  -1  -4  11 150.284   5.486   4
  -1   4  11 145.902   7.357   2
   1   4 -11 156.548   5.896   1
  -1   4  11 152.338   5.170   4
  -1   4  11 173.841   7.182   7
   0  -4  11 96.4653  4.3991   4
   0  -4  11 111.892   4.800   5
   0  -4 -11 89.6777  4.0375   4
   0  -4 -11 94.2204  4.7532  16
   0   4 -11 90.2208  3.9783   4
   0   4  11 96.9800  4.2396   4
   0   4  11 90.1724  5.3444   2
   0   4 -11 94.7147  4.1511   1
   1  -4  11 11.7339  1.8793   4
   1  -4  11 10.8964  1.8318   5
  -1  -4 -11 12.2805  1.9625  16
  -1   4 -11 17.2406  1.6390   4
   1   4  11 12.5278  1.8368   4
  -2  -4 -11 220.608   8.415  16
  -2  -4 -11 224.241   6.219   4
   2  -4  11 215.633   7.653   5
   2  -4  11 210.424   7.665   4
  -2   4 -11 216.083   5.878   4
   2   4  11 207.766   7.512   4
  -3  -4 -11 106.989   4.928  16
   3  -4  11 101.493   4.476   5
   3   4  11 82.1381  4.1692   4
   4  -4  11 44.2604  2.6315   5
   5  -4  11 59.5003  2.5775   5
  -8  -5  11 7.99567 0.83603   3
  -8   5  11 9.11541 0.71248   3
  -7  -5  11 1.81010 0.79697   3
  -7  -5  11 2.05879 1.00815   7
  -7   5  11 3.16094 1.19981   7
  -7   5  11 1.46234 0.56982   3
  -7   5  11 2.05661 0.73785   1
   7   5 -11 2.31154 0.67064   1
  -6  -5  11 346.745  11.902   7
  -6  -5  11 357.971  11.459   3
  -6  -5  11 364.769  10.780   1
   6   5 -11 345.648  10.643   1
  -6   5  11 359.851  10.936   1
  -6   5  11 373.078  12.389   7
  -6   5  11 365.168  10.930   3
  -5  -5  11 45.3789  3.1466   3
  -5  -5  11 45.2891  3.4437   7
  -5  -5  11 54.2411  2.9704   1
   5   5 -11 55.9903  2.9646   1
  -5   5  11 50.3648  2.9303   1
  -5   5  11 45.8324  2.7545   3
  -5   5  11 49.0943  3.7513   7
  -4  -5  11 2.60378 0.99986   1
   4   5 -11 1.80319 0.89772   1
  -4   5  11 7.39327 1.32713   1
  -4   5  11 3.32628 1.49921   7
  -4   5  11 3.65985 1.10119   3
  -3  -5  11 383.994  11.732   5
  -3  -5  11 398.132  12.389   1
  -3   5  11 411.578  14.035   7
   3   5 -11 403.935  12.334   1
  -2  -5  11 39.5848  2.8127   5
   2   5 -11 39.7491  2.6161   1
  -2   5  11 36.8854  3.6542   7
  -1  -5  11 1824.86   43.18   4
   1  -5 -11 1752.66   49.21  16
  -1  -5  11 1716.38   43.90   5
  -1   5  11 1785.07   42.64   4
   1   5 -11 1809.48   46.75   1
  -1   5  11 1681.34   49.11   7
   0  -5 -11 16.1265  2.1683  16
   0  -5  11 9.80615 1.63590   4
   0  -5 -11 11.6865  1.6281   4
   0  -5  11 14.5640  2.0247   5
   0   5  11 13.8337  1.7682   4
   0   5 -11 14.2254  1.7775   1
   0   5 -11 11.9503  1.5448   4
  -1  -5 -11 0.23381 0.67124   4
  -1  -5 -11 -0.4397  0.7874  16
   1  -5  11 -0.8388  0.8917   4
   1  -5  11 0.53910 1.03101   5
  -1   5 -11 0.21248 0.61581   4
   1   5  11 -0.2156  0.9029   4
   2  -5  11 49.2368  3.1540   4
  -2  -5 -11 53.2190  3.4010  16
  -2  -5 -11 50.4273  2.0795   4
   2  -5  11 52.8926  3.2879   5
   2   5  11 53.5960  3.1729   4
  -3  -5 -11 5.67222 1.33464  16
   3  -5  11 8.67955 1.56878   5
   3   5  11 6.58494 1.39404   4
   4  -5  11 53.1816  2.7020   5
   4   5  11 39.4627  2.4921   4
   5  -5  11 1.06490 0.61166   5
  -7  -6  11 24.9839  1.7580   3
  -7   6  11 27.2708  2.1056   7
  -7   6  11 25.8021  1.4966   3
  -7   6  11 23.7745  1.5659   1
  -6  -6  11 1.05684 1.02604   7
  -6  -6  11 0.87071 0.80511   3
  -6   6  11 -0.2057  0.9541   7
  -6   6  11 1.56401 0.74163   1
  -6   6  11 1.76765 0.69809   3
   6   6 -11 0.50382 0.59829   1
  -5  -6  11 260.975   9.201   3
  -5  -6  11 256.163   9.377   7
  -5   6  11 270.137   8.699   1
  -5   6  11 281.528   8.831   3
   5   6 -11 266.665   8.565   1
  -5   6  11 267.674  10.027   7
  -4  -6  11 13.1585  1.7671   5
  -4   6  11 10.2926  2.0430   7
  -4   6  11 12.4806  1.5814   1
   4   6 -11 8.49986 1.38710   1
  -4   6  11 9.37935 1.49157   3
  -3  -6  11 57.8995  3.3858   5
  -3   6  11 63.1441  4.2403   7
   3   6 -11 60.6965  3.2766   1
   2  -6 -11 0.22156 0.82999  16
  -2  -6  11 0.99987 0.99325   5
   2   6 -11 0.63990 0.75152   1
  -2   6  11 0.17654 1.25173   7
  -1  -6  11 81.3502  4.2016   5
   1  -6 -11 81.2827  4.3207  16
  -1  -6  11 89.1423  3.5911   4
  -1   6  11 85.5558  3.0254   4
  -1   6  11 73.2441  4.6260   7
   1   6 -11 82.0312  3.9298   1
   1   6 -11 74.4978  3.6353   4
   0  -6  11 -0.0471  0.9990   5
   0  -6 -11 2.16863 1.08306  16
   0  -6  11 1.08561 0.95762   4
   0   6  11 0.65479 1.35473   7
   0   6 -11 1.03084 0.82009   4
   0   6 -11 1.55012 0.85275   1
   0   6  11 2.26176 0.93841   4
  -1  -6 -11 120.260   4.409   4
  -1  -6 -11 126.035   5.714  16
   1  -6  11 123.786   5.151   4
   1  -6  11 129.298   5.440   5
   1   6  11 120.982   4.921   4
  -1   6 -11 125.698   5.004   1
  -1   6 -11 128.313   4.261   4
   2  -6  11 1.25950 1.07230   5
  -2  -6 -11 1.04751 0.90990  16
   2  -6  11 1.03287 1.03006   4
  -2  -6 -11 1.11690 0.47167   4
   2   6  11 1.71108 0.99353   4
   3  -6  11 219.850   7.405   4
   3  -6  11 245.039   7.653   5
  -3  -6 -11 237.698   8.359  16
   3   6  11 221.918   7.367   4
   4  -6  11 12.3658  1.4060   5
   4   6  11 8.05496 1.24845   4
  -7  -7  11 11.6934  1.1959   3
  -7   7  11 13.4721  1.0016   3
  -7   7  11 12.5926  1.1392   1
  -6  -7  11 1.89994 0.85287   3
  -6   7  11 2.85253 0.79228   1
   6   7 -11 2.08885 0.70192   1
  -6   7  11 2.17761 1.10428   7
  -6   7  11 2.19922 0.69510   3
  -5   7  11 358.353  11.845   7
  -5   7  11 339.103  10.309   1
   5   7 -11 335.794  10.299   1
  -5   7  11 334.532  10.493   3
  -4  -7  11 33.8608  2.4695   5
   4   7 -11 40.3428  2.5332   1
  -4   7  11 40.6236  3.2188   7
   3  -7 -11 25.6194  2.4350  16
  -3  -7  11 23.5384  2.3607   5
   3   7 -11 28.6326  2.2128   1
  -3   7  11 21.3296  2.8240   7
  -2  -7  11 587.006  16.550   5
   2  -7 -11 574.480  18.018  16
  -2   7  11 599.599  18.775   7
   2   7 -11 603.141  17.199   1
   1  -7 -11 492.624  15.662  16
  -1  -7  11 503.883  13.036   4
  -1  -7  11 494.198  14.285   5
   1   7 -11 479.684  13.601   4
   1   7 -11 489.905  14.688   1
  -1   7  11 494.398  16.067   7
   0  -7 -11 63.5695  3.1329   4
   0  -7  11 65.8398  3.3141   4
   0  -7 -11 67.9881  3.8602  16
   0  -7  11 64.2943  3.7059   5
   0   7  11 62.6776  4.0620   7
   0   7  11 69.0295  2.9964   4
   0   7 -11 71.2797  3.1002   4
   0   7 -11 61.4820  3.3434   1
   1  -7  11 166.274   5.981   4
   1  -7  11 173.859   6.396   5
  -1  -7 -11 161.712   5.262   4
  -1  -7 -11 164.821   6.769  16
  -1   7 -11 169.867   5.033   4
   1   7  11 163.910   5.745   4
  -1   7 -11 159.892   5.981   1
   2  -7  11 37.1061  2.6428   5
   2  -7  11 37.5415  2.5154   4
  -2  -7 -11 39.7755  2.7599  16
   2   7  11 39.9474  2.4733   4
   3  -7  11 55.0940  2.8614   5
  -3  -7 -11 54.5522  3.0216  16
   3  -7  11 47.9713  2.6818   4
   3   7  11 53.3339  2.7318   4
   4  -7  11 30.5219  1.7788   5
   4   7  11 30.5353  1.7902   4
  -6   8  11 164.549   5.990   7
  -6   8  11 165.403   5.238   1
  -6   8  11 158.335   5.292   3
  -5   8  11 2.86803 0.81258   1
  -5   8  11 3.42181 1.23150   7
  -5   8  11 1.91670 0.75866   3
   5   8 -11 4.77102 0.96490   1
  -4  -8  11 65.5068  3.2768   5
  -4   8  11 63.7090  3.8767   7
   4   8 -11 63.2212  3.1148   1
  -3  -8  11 8.25166 1.53871   5
   3  -8 -11 7.70180 1.36468  16
  -3   8  11 5.95592 1.62875   7
   3   8 -11 5.51245 1.17227   1
   2  -8 -11 147.589   5.990  16
  -2  -8  11 139.805   5.683   5
  -2   8  11 152.243   6.596   7
   2   8 -11 139.509   5.582   1
  -1  -8  11 26.9464  2.5875   5
   1  -8 -11 29.0535  2.1739   4
   1  -8 -11 25.5003  2.5765  16
  -1  -8  11 26.3476  1.5838   4
   1   8 -11 28.9491  2.2463   1
   1   8 -11 26.8065  1.9177   4
  -1   8  11 26.4912  2.9300   7
   0  -8  11 564.065  15.582   5
   0  -8 -11 549.706  14.659   4
   0  -8  11 566.916  14.625   4
   0  -8 -11 534.953  16.945  16
   0   8  11 520.520  17.009   7
   0   8  11 552.438  13.999   4
   0   8 -11 545.937  14.386   4
   0   8 -11 550.384  15.991   1
  -1  -8 -11 49.7132  3.1066  16
   1  -8  11 55.6893  3.1556   5
  -1  -8 -11 49.1271  2.1718   4
   1  -8  11 46.8076  2.6712   4
  -1   8 -11 50.5561  1.8710   4
   1   8  11 46.5977  2.4677   4
  -1   8 -11 46.8183  2.7048   1
   2  -8  11 130.423   5.006   5
  -2  -8 -11 134.122   5.412  16
   2  -8  11 128.807   4.715   4
   2   8  11 130.130   4.620   4
   3  -8  11 23.2761  1.7101   4
   3  -8  11 22.4855  1.8774   5
   3   8  11 23.2728  1.6319   4
  -6   9  11 10.6814  0.9698   3
  -5   9  11 389.024  11.930   7
   5   9 -11 366.630  10.692   1
  -5   9  11 379.848  11.034   3
  -4  -9  11 58.1649  2.9190   5
   4  -9 -11 54.3716  2.8743  16
  -4   9  11 57.6582  3.4218   7
   4   9 -11 61.0941  2.8308   1
  -3  -9  11 12.1746  1.6506   5
   3  -9 -11 17.4589  1.8815  16
   3   9 -11 8.99870 1.31361   1
  -3   9  11 6.76054 1.58853   7
   2  -9 -11 31.4774  2.3343  16
  -2  -9  11 29.9237  2.6007   5
   2   9 -11 28.4395  2.1380   1
   2   9 -11 29.9523  2.0036   4
  -2   9  11 26.3192  2.7481   7
   1  -9 -11 503.162  15.449  16
   1  -9 -11 485.388  13.469   4
  -1  -9  11 520.435  14.156   5
  -1   9  11 476.369  15.576   7
   1   9 -11 484.858  13.196   4
   1   9 -11 505.176  14.580   1
   0  -9 -11 707.644  21.319  16
   0  -9 -11 706.820  18.466   4
   0  -9  11 747.439  18.258   4
   0  -9  11 749.117  19.363   5
   0   9 -11 734.527  20.260   1
   0   9 -11 729.667  18.154   4
   0   9  11 695.049  21.338   7
   1  -9  11 1.29707 0.75571   4
  -1  -9 -11 -0.3377  0.6278  16
   1  -9  11 1.61251 0.94395   5
  -1  -9 -11 1.25194 0.50112   4
  -1   9 -11 1.16762 0.76354   1
   1   9  11 -0.1389  0.9566   7
   1   9  11 1.25987 0.65581   4
  -2  -9 -11 69.2465  3.3409  16
   2  -9  11 69.2993  2.9069   4
   2  -9  11 73.1369  3.2132   5
   2   9  11 70.9985  2.7272   4
   3  -9  11 6.98759 0.93290   5
   3  -9  11 6.13905 0.87713   4
   3   9  11 7.40670 0.85852   4
  -4 -10  11 0.38166 0.65609   5
  -4  10  11 -0.2141  0.7721   7
   4  10 -11 0.22463 0.54236   1
   3 -10 -11 3.38532 0.94411  16
  -3 -10  11 1.08202 0.80110   5
   3  10 -11 1.37517 0.72666   1
   3  10 -11 2.90890 0.80243   4
  -3  10  11 1.98412 1.02014   7
   2 -10 -11 154.413   5.862  16
   2 -10 -11 154.730   5.207   4
  -2 -10  11 158.869   5.630   5
   2  10 -11 154.626   5.557   1
  -2  10  11 151.782   6.171   7
   2  10 -11 153.879   5.016   4
   1 -10 -11 103.139   4.482  16
  -1 -10  11 111.205   4.354   5
   1 -10 -11 101.364   3.773   4
  -1  10  11 97.6755  4.6966   7
   1  10 -11 107.596   4.269   1
   1  10 -11 104.420   3.632   4
   0 -10  11 72.5503  3.3959   5
   0 -10 -11 74.5669  2.7523   4
   0  10  11 68.3688  3.6880   7
   0  10 -11 76.9902  3.3727   1
   0  10 -11 75.9121  2.4167   4
  -1 -10 -11 40.7803  2.4056  16
   1 -10  11 44.5469  2.3874   5
   1 -10  11 43.6215  1.8818   4
   1  10  11 40.0180  2.4896   7
  -1  10 -11 41.5860  2.2428   1
   2 -10  11 79.2590  2.7124   4
  -3 -11  11 219.319   6.496   5
   3  11 -11 203.915   6.497   1
   3  11 -11 213.989   6.094   4
  -3  11  11 213.409   7.260   7
   2 -11 -11 208.306   7.092  16
  -2 -11  11 216.038   6.605   5
   2 -11 -11 217.228   6.235   4
   2  11 -11 212.814   6.037   4
   2  11 -11 208.547   6.688   1
  -2  11  11 209.212   7.417   7
  -1 -11  11 529.528  14.220   5
   1 -11 -11 549.681  13.644   4
   1  11 -11 527.542  14.978   1
   1  11 -11 543.214  13.295   4
  -1  11  11 527.301  15.842   7
   0 -11 -11 217.512   5.377   4
   0 -11  11 200.313   6.205   5
   0  11  11 193.259   6.865   7
   0  11 -11 200.256   6.479   1
   1 -11  11 7.11597 0.92442   5
  -8   0  12 14.3176  1.0220   3
  -8   0  12 16.7524  1.6079   7
  -7   0  12 -0.0304  0.5713   3
  -7   0  12 -0.5951  0.8819   7
  -7   0  12 0.47028 0.56494   1
  -6   0  12 381.687  11.841   3
  -6   0  12 376.481  12.952   7
  -6   0  12 387.575  11.596   1
  -5   0  12 0.16928 0.79667   3
  -5   0  12 -0.1626  0.6664   1
  -5   0  12 1.10611 1.31206   7
  -4   0  12 1.20877 0.95994   3
  -4   0  12 -0.2680  0.7309   1
  -4   0  12 0.07460 1.31576   7
  -3   0  12 0.27736 1.38506   7
  -3   0  12 1.21254 0.81944   1
  -2   0  12 10.8957  1.5626   1
  -1   0  12 -0.8461  0.7535   4
   0   0 -12 23.7012  2.0560   4
   0   0  12 22.5640  2.2505   4
  -1   0 -12 -0.2998  0.6238   4
   1   0  12 -0.5155  0.9450   4
   2   0  12 330.713  10.210   4
   3   0  12 0.24031 0.92782   4
   4   0  12 261.852   7.898   4
  -8  -1  12 14.7186  1.0367   3
  -8  -1  12 15.4377  1.4906   7
  -8   1  12 14.3382  0.9939   3
  -8   1  12 15.5197  1.5434   7
  -7  -1  12 51.1921  2.4140   1
  -7  -1  12 41.9381  2.8970   7
  -7  -1  12 46.3966  2.4361   3
  -7   1  12 46.1919  2.3743   3
  -7   1  12 46.1036  2.3580   1
  -7   1  12 47.9271  3.0866   7
  -6  -1  12 38.8834  2.3858   1
  -6  -1  12 34.2466  3.2986   7
  -6  -1  12 35.9704  2.4664   3
  -6   1  12 36.7820  2.3416   1
  -6   1  12 37.8694  2.4492   3
  -6   1  12 35.9798  3.4028   7
  -5  -1  12 58.4770  3.3461   3
  -5  -1  12 58.0507  3.1556   1
  -5  -1  12 57.3349  3.9907   7
  -5   1  12 56.1121  4.0429   7
  -5   1  12 53.9721  3.0968   1
  -5   1  12 55.0674  3.1931   3
  -4  -1  12 10.4980  2.1741   7
  -4  -1  12 11.3818  1.6246   1
  -4   1  12 9.22426 1.48708   1
  -4   1  12 9.35205 2.15313   7
  -4   1  12 7.45031 1.47546   3
  -3  -1  12 403.339  12.334   1
  -3   1  12 383.756  13.701   7
  -3   1  12 407.546  12.251   1
  -2  -1  12 2.86336 0.96099   1
  -1  -1  12 529.397  13.812   4
  -1   1  12 501.833  13.634   4
   0  -1  12 50.1430  2.9463   4
   0  -1 -12 43.7314  2.6220   4
   0   1  12 45.0513  2.8101   4
   0   1 -12 42.4064  2.5243   4
   1  -1  12 133.269   5.318   4
  -1  -1 -12 124.932   4.496   4
   1   1  12 122.746   5.187   4
  -1   1 -12 131.576   4.532   4
   2  -1  12 32.7634  2.7478   4
   2   1  12 36.3793  2.6645   4
   3  -1  12 17.1574  1.9320   4
   3  -1  12 19.2413  1.8881   5
   3   1  12 15.2067  1.8457   4
   4  -1  12 13.9353  1.4358   5
   4  -1  12 11.5713  1.5060   4
   4   1  12 8.94153 1.35882   4
  -8  -2  12 73.5601  2.6786   3
  -8   2  12 77.8315  2.6238   3
  -7  -2  12 99.3428  3.9378   3
  -7  -2  12 98.7288  3.6790   1
  -7  -2  12 93.8028  4.4434   7
  -7   2  12 100.200   3.773   1
  -7   2  12 94.3366  4.5058   7
  -7   2  12 97.7878  3.7428   3
  -6  -2  12 0.38129 0.75656   3
  -6  -2  12 1.46373 1.16175   7
  -6  -2  12 0.18119 0.66046   1
  -6   2  12 -0.1359  0.6904   3
  -6   2  12 0.48174 0.68403   1
  -6   2  12 1.21383 1.18563   7
  -5  -2  12 9.94257 1.47359   1
  -5  -2  12 10.3369  1.6747   3
  -5  -2  12 14.3795  2.3300   7
  -5   2  12 11.1541  1.5942   3
  -5   2  12 8.46028 1.44637   1
  -5   2  12 10.7691  2.1405   7
  -4  -2  12 6.50266 1.80696   7
  -4  -2  12 7.91809 1.43008   1
  -4   2  12 6.53401 1.40184   3
  -4   2  12 8.18055 2.07134   7
  -4   2  12 6.54149 1.32914   1
  -3  -2  12 8.09123 1.44027   1
  -3   2  12 7.93638 2.01714   7
  -3   2  12 8.57075 1.39213   1
  -2  -2  12 76.9804  3.7303   1
   2   2 -12 70.1969  3.5366   1
  -1  -2  12 172.205   5.604   4
  -1   2  12 165.852   5.366   4
   0  -2  12 5.09198 1.28872   4
   0  -2 -12 5.48406 1.13644   4
   0   2 -12 5.88920 1.14565   4
   0   2  12 6.11598 1.30466   4
   1  -2  12 193.724   6.838   5
  -1  -2 -12 201.558   6.289   4
   1  -2  12 201.239   7.101   4
  -1   2 -12 208.650   6.295   4
   1   2  12 200.302   6.973   4
   2  -2  12 47.7137  2.8470   5
   2  -2  12 37.8708  2.7205   4
   2   2  12 39.2031  2.7239   4
   3  -2  12 87.9609  3.9513   4
   3  -2  12 89.9497  3.8077   5
   3   2  12 85.5327  3.8847   4
   4  -2  12 2.26382 0.96959   4
   4  -2  12 2.00234 0.83824   5
   4   2  12 2.05113 0.90025   4
  -7  -3  12 118.036   4.163   1
  -7  -3  12 121.351   4.481   3
  -7  -3  12 117.952   4.884   7
   7   3 -12 113.185   4.090   1
  -7   3  12 122.826   4.269   3
  -7   3  12 122.512   4.306   1
  -7   3  12 119.460   5.030   7
  -6  -3  12 0.31456 1.06005   7
  -6  -3  12 0.72614 0.65882   1
  -6  -3  12 -0.3437  0.6960   3
  -6   3  12 0.73786 0.67585   3
  -6   3  12 0.67145 0.66317   1
  -6   3  12 0.12771 1.01316   7
  -5  -3  12 115.120   4.664   1
  -5  -3  12 107.457   5.387   7
  -5  -3  12 111.484   4.990   3
  -5   3  12 113.341   4.744   3
  -5   3  12 109.819   5.706   7
  -5   3  12 111.033   4.612   1
  -4  -3  12 6.26217 1.24875   1
  -4   3  12 6.66639 1.84625   7
  -4   3  12 6.09126 1.23994   1
  -3  -3  12 145.519   5.704   1
  -3   3  12 141.577   5.410   1
   3   3 -12 150.145   5.645   1
  -3   3  12 133.348   6.698   7
  -2  -3  12 66.1436  3.4651   1
  -2   3  12 65.5804  4.3298   7
   2   3 -12 75.8434  3.5478   1
  -1  -3  12 0.56612 0.73546   4
   1   3 -12 1.26761 0.81838   1
  -1   3  12 0.47953 0.62265   4
   0  -3  12 22.1490  2.1558   4
   0  -3 -12 22.4223  2.0129   4
   0  -3  12 22.5785  2.2819   5
   0   3 -12 22.3112  1.9762   4
   0   3  12 23.6420  2.0905   4
  -1  -3 -12 92.2548  3.5431   4
  -1  -3 -12 89.6018  4.4751  16
   1  -3  12 85.1579  4.0710   5
   1  -3  12 86.3721  4.1433   4
  -1   3 -12 95.1916  3.4803   4
   1   3  12 82.4936  3.9624   4
  -2  -3 -12 0.81160 0.91678  16
   2  -3  12 2.31862 1.07023   5
   2  -3  12 1.06747 0.97525   4
   2   3  12 0.64563 0.93573   4
   3  -3  12 20.9825  1.9681   5
   3  -3  12 20.3841  2.0080   4
   3   3  12 20.6960  2.0274   4
   4  -3  12 33.5573  1.9275   5
   4  -3  12 28.4884  1.9063   4
   4   3  12 26.9671  1.8815   4
  -7  -4  12 13.4050  1.3596   3
  -7  -4  12 11.8334  1.5182   7
   7   4 -12 14.9160  1.1395   1
  -7   4  12 13.0452  1.1900   3
  -7   4  12 14.2148  1.2822   1
  -7   4  12 14.7378  1.7250   7
  -6  -4  12 40.0950  2.5486   3
  -6  -4  12 47.0583  2.3871   1
  -6  -4  12 37.6097  2.7267   7
  -6   4  12 37.4310  2.2418   3
  -6   4  12 36.4459  2.9054   7
  -6   4  12 41.9641  2.3198   1
   6   4 -12 38.6519  2.2034   1
  -5  -4  12 0.93974 0.98258   3
  -5  -4  12 2.36350 0.89096   1
  -5  -4  12 1.35129 1.15269   7
  -5   4  12 1.64864 1.28564   7
  -5   4  12 0.96023 0.81609   3
   5   4 -12 1.04646 0.74223   1
  -5   4  12 1.42059 0.80160   1
  -4  -4  12 163.040   6.219   1
  -4   4  12 176.665   6.139   1
  -4   4  12 167.264   7.445   7
   4   4 -12 165.151   6.177   1
  -3  -4  12 19.3324  2.0318   1
  -3   4  12 17.7391  2.6103   7
   3   4 -12 18.2998  1.9492   1
   2   4 -12 15.3922  1.7959   1
  -2   4  12 15.0524  2.4027   7
  -1  -4  12 13.6032  1.4216   4
  -1  -4  12 13.1635  1.8435   5
  -1   4  12 13.4681  1.1622   4
   1   4 -12 16.3401  1.8022   4
   1   4 -12 14.1587  1.7495   1
   0  -4  12 34.5490  2.5854   5
   0  -4  12 38.3409  2.5341   4
   0  -4 -12 36.9586  2.7085  16
   0  -4 -12 35.3310  2.2885   4
   0   4 -12 34.4793  2.1994   4
   0   4  12 36.7706  2.3011   4
   1  -4  12 70.0793  3.6226   5
  -1  -4 -12 68.1570  2.8811   4
  -1  -4 -12 65.5328  3.7305  16
   1  -4  12 66.9674  3.4843   4
  -1   4 -12 69.2734  2.7895   4
   1   4  12 61.1067  3.2648   4
   2  -4  12 10.3719  1.5975   5
  -2  -4 -12 8.91761 1.53108  16
   2  -4  12 8.20124 1.45956   4
   2   4  12 11.2587  1.5775   4
   3  -4  12 0.20873 0.80889   4
   3  -4  12 -0.2216  0.7591   5
   3   4  12 0.82503 0.83405   4
   4  -4  12 118.303   3.960   5
   4   4  12 107.147   3.885   4
  -7   5  12 48.0522  2.6063   7
  -7   5  12 48.8668  2.1003   3
  -6  -5  12 -0.2557  0.6606   3
  -6  -5  12 0.15160 0.85030   7
  -6   5  12 0.41948 0.97246   7
   6   5 -12 -0.4348  0.4906   1
  -6   5  12 0.36463 0.56785   3
  -6   5  12 0.17837 0.56395   1
  -5  -5  12 491.241  15.428   3
  -5   5  12 526.576  15.133   3
  -5   5  12 532.929  16.491   7
   5   5 -12 513.216  14.719   1
  -5   5  12 507.703  14.673   1
  -4   5  12 1.88863 1.32003   7
  -4   5  12 -0.0710  0.6704   1
   4   5 -12 0.12749 0.65075   1
  -3   5  12 7.78686 1.85232   7
   3   5 -12 5.37881 1.19486   1
  -2  -5  12 2.00773 0.97870   5
   2   5 -12 0.67085 0.73965   1
  -2   5  12 0.18072 1.19421   7
  -1  -5  12 264.117   8.695   5
  -1  -5  12 275.712   7.648   4
   1  -5 -12 283.148   9.562  16
   1   5 -12 277.543   8.395   4
  -1   5  12 255.964   9.842   7
   1   5 -12 279.734   8.922   1
   0  -5 -12 71.7115  3.2692   4
   0  -5  12 68.9606  3.6903   5
   0  -5  12 76.7282  3.4753   4
   0  -5 -12 72.6944  3.9232  16
   0   5 -12 81.8126  3.6004   1
   0   5  12 72.3752  3.1044   4
   0   5 -12 74.2009  3.2556   4
   1  -5  12 60.4200  3.2504   5
   1  -5  12 48.9448  2.9151   4
  -1  -5 -12 48.5295  3.1521  16
  -1  -5 -12 53.1017  2.3971   4
   1   5  12 54.3503  2.8433   4
  -1   5 -12 55.0214  2.2528   4
   2  -5  12 15.3873  1.8660   5
  -2  -5 -12 17.4897  2.0118  16
   2  -5  12 15.3250  1.7650   4
   2   5  12 12.8647  1.5741   4
   3  -5  12 80.4815  3.4229   4
   3  -5  12 82.6650  3.4977   5
   3   5  12 82.1848  3.3998   4
   4  -5  12 0.46444 0.55105   5
  -7   6  12 6.03166 0.71628   3
  -6  -6  12 28.8085  1.9596   3
  -6   6  12 30.6656  1.7894   3
  -6   6  12 30.2488  1.7474   1
  -6   6  12 29.6917  2.3293   7
   6   6 -12 29.2024  1.7054   1
   5   6 -12 3.09289 0.83159   1
  -5   6  12 3.37491 0.93833   3
  -5   6  12 3.44539 0.86479   1
  -5   6  12 2.79919 1.26073   7
   4   6 -12 1.29565 0.71793   1
  -4   6  12 1.00090 1.12667   7
  -3  -6  12 195.675   6.787   5
  -3   6  12 204.656   8.191   7
   3   6 -12 211.941   7.161   1
  -2  -6  12 92.8647  4.2034   5
  -2   6  12 95.5388  5.0509   7
   2   6 -12 94.7653  4.1607   1
  -1  -6  12 492.568  13.902   5
   1  -6 -12 481.614  13.566   4
  -1  -6  12 489.058  12.413   4
   1  -6 -12 489.735  15.298  16
   1   6 -12 488.322  13.477   4
   1   6 -12 509.244  14.524   1
  -1   6  12 493.536  15.785   7
   0  -6 -12 38.0759  2.2125   4
   0  -6  12 37.9024  2.7015   5
   0  -6  12 38.6838  2.3111   4
   0  -6 -12 39.6456  2.7658  16
   0   6 -12 39.6633  2.4424   1
   0   6  12 39.1385  1.9604   4
   0   6 -12 36.4680  2.1035   4
   1  -6  12 98.6997  4.3097   5
   1  -6  12 95.0979  3.9076   4
  -1  -6 -12 91.1435  4.4221  16
  -1  -6 -12 98.2295  3.3471   4
   1   6  12 92.4383  3.6943   4
  -1   6 -12 100.558   3.087   4
  -2  -6 -12 60.9223  3.3230  16
   2  -6  12 65.3271  3.1945   5
   2  -6  12 65.1130  3.0383   4
   2   6  12 62.9161  2.8662   4
   3  -6  12 17.0327  1.5703   4
   3  -6  12 18.8241  1.6619   5
   3   6  12 16.3957  1.4789   4
  -6  -7  12 114.904   4.312   3
  -6   7  12 118.867   4.129   3
  -6   7  12 126.497   4.776   7
  -5   7  12 249.934   8.640   7
   5   7 -12 242.258   7.485   1
  -5   7  12 235.280   7.670   3
  -5   7  12 243.874   7.307   1
  -4  -7  12 182.399   6.004   5
   4   7 -12 179.447   6.244   1
  -4   7  12 194.378   7.423   7
  -3  -7  12 26.2728  2.2335   5
   3   7 -12 30.7266  2.1081   1
  -3   7  12 27.9099  2.8552   7
  -2  -7  12 5.35782 1.27005   5
   2  -7 -12 4.78411 1.17497  16
   2   7 -12 5.16169 1.10312   1
  -2   7  12 6.36638 1.61292   7
   2   7 -12 4.05129 1.02127   4
   1  -7 -12 16.8239  1.6946   4
  -1  -7  12 17.8982  1.9768   5
   1  -7 -12 14.7779  1.8213  16
  -1   7  12 17.6789  2.3600   7
   1   7 -12 17.3620  1.8221   1
   1   7 -12 18.1831  1.6544   4
   0  -7 -12 5.81286 1.27637  16
   0  -7 -12 7.07413 1.04787   4
   0  -7  12 6.25246 1.02754   4
   0  -7  12 5.47215 1.31187   5
   0   7 -12 7.45401 1.24410   1
   0   7 -12 5.81056 0.96028   4
  -1  -7 -12 10.7789  1.5383  16
   1  -7  12 13.7670  1.7322   5
   1  -7  12 12.3316  1.3887   4
  -1  -7 -12 12.5728  1.0358   4
   1   7  12 11.9266  1.2135   4
   2  -7  12 24.9001  2.0177   5
  -2  -7 -12 22.5011  1.8409  16
   2  -7  12 22.7777  1.6789   4
   2   7  12 20.7096  1.5170   4
   3  -7  12 8.82484 1.06477   5
   3  -7  12 10.3707  1.0674   4
   3   7  12 8.41058 0.91942   4
  -5   8  12 38.4328  2.4776   7
   5   8 -12 35.5673  1.8698   1
  -4  -8  12 72.1534  3.1152   5
   4   8 -12 75.2553  3.2056   1
  -4   8  12 77.4038  3.9577   7
  -3  -8  12 11.4280  1.4880   5
   3   8 -12 9.07299 1.29268   1
  -3   8  12 10.5374  1.7213   7
   2  -8 -12 48.5537  2.8282  16
  -2  -8  12 52.1941  2.8383   5
   2   8 -12 48.8881  2.6860   1
   2   8 -12 48.8517  2.4617   4
  -2   8  12 49.4430  3.2781   7
  -1  -8  12 235.637   7.483   5
   1  -8 -12 229.825   8.002  16
   1  -8 -12 227.594   6.966   4
  -1   8  12 214.629   8.258   7
   1   8 -12 235.836   6.831   4
   1   8 -12 233.442   7.568   1
   0  -8  12 0.27464 0.51927   4
   0  -8 -12 0.19540 0.51279   4
   0  -8 -12 0.24826 0.74379  16
   0  -8  12 -0.0336  0.7635   5
   0   8 -12 1.89738 0.60101   4
   0   8 -12 -0.1157  0.6147   1
   0   8  12 0.25892 1.03943   7
   1  -8  12 80.0809  3.4308   5
   1  -8  12 80.0660  2.8990   4
  -1  -8 -12 76.4284  3.5986  16
  -1   8 -12 74.4150  3.1494   1
   2  -8  12 23.3328  1.4146   4
   2  -8  12 23.5259  1.6338   5
   2   8  12 22.2838  1.1602   4
   4   9 -12 74.2997  2.9925   1
  -4   9  12 75.8727  3.6297   7
  -3  -9  12 51.7024  2.5521   5
  -3   9  12 52.5088  3.0647   7
   3   9 -12 48.0498  2.3180   4
   3   9 -12 52.5721  2.5329   1
   2  -9 -12 136.306   5.038  16
  -2  -9  12 133.647   4.775   5
   2  -9 -12 122.095   4.350   4
   2   9 -12 124.761   4.689   1
  -2   9  12 125.004   5.307   7
   2   9 -12 130.525   4.280   4
   1  -9 -12 405.721  12.577  16
   1  -9 -12 416.252  10.943   4
  -1  -9  12 416.107  11.493   5
   1   9 -12 403.536  11.949   1
   1   9 -12 420.606  10.757   4
  -1   9  12 404.990  12.839   7
   0  -9 -12 8.13997 1.23237  16
   0  -9 -12 10.7290  0.9590   4
   0  -9  12 12.1147  1.4158   5
   0   9  12 9.55621 1.50096   7
   0   9 -12 13.5417  1.3945   1
   1  -9  12 111.917   4.006   5
  -3 -10  12 39.1662  1.9806   5
   3  10 -12 37.0190  1.8928   1
   3  10 -12 36.5228  1.7537   4
  -3  10  12 36.1420  2.2811   7
   2 -10 -12 61.8495  2.4807   4
  -2 -10  12 62.8487  2.7459   5
  -2  10  12 62.7539  3.1362   7
   2  10 -12 62.9175  2.3567   4
  -1 -10  12 139.477   4.538   5
   1 -10 -12 133.151   3.926   4
   1  10 -12 130.894   3.646   4
  -1  10  12 121.191   4.861   7
   1  10 -12 122.384   4.435   1
   0 -10  12 226.366   6.612   5
  -7   0  13 -0.3442  0.4973   3
  -7   0  13 -0.5113  0.3933   1
  -7   0  13 -0.5463  0.6331   7
  -6   0  13 40.4071  2.1870   1
  -6   0  13 37.6810  2.7452   7
  -6   0  13 37.0921  2.2836   3
  -5   0  13 -0.1508  0.7687   3
  -5   0  13 0.31628 1.11585   7
  -5   0  13 0.11310 0.65486   1
  -4   0  13 62.6801  3.1676   1
  -4   0  13 61.6191  3.9424   7
  -3   0  13 -0.6223  0.6290   1
   1   0 -13 0.33432 0.74555   4
   0   0  13 48.5293  2.5790   4
   0   0 -13 52.5629  2.6187   4
   1   0  13 0.19651 0.82319   4
  -1   0 -13 0.99832 0.58310   4
   2   0  13 29.7166  2.0692   4
   3   0  13 0.30706 0.74227   4
  -7  -1  13 38.8856  1.9562   3
  -7  -1  13 33.3421  2.1752   7
  -7   1  13 39.9473  1.8513   1
  -7   1  13 30.2497  2.1159   7
  -7   1  13 37.0666  1.8632   3
  -6  -1  13 69.5073  3.6433   7
  -6  -1  13 66.5104  3.1676   3
  -6  -1  13 66.5508  2.9660   1
  -6   1  13 64.4275  2.9333   1
  -6   1  13 67.6802  3.6952   7
  -6   1  13 66.4815  3.1052   3
  -5  -1  13 7.35563 1.21851   1
  -5  -1  13 8.34574 1.69934   7
  -5  -1  13 9.13431 1.45108   3
  -5   1  13 8.47571 1.78452   7
  -5   1  13 7.46058 1.19659   1
  -5   1  13 7.87143 1.36113   3
  -4  -1  13 161.429   5.910   1
  -4   1  13 163.917   5.877   1
  -3  -1  13 11.9491  1.5505   1
  -3   1  13 15.0636  1.6807   1
  -2  -1  13 2.69681 0.88166   1
   2   1 -13 1.37806 0.76970   1
   1  -1 -13 4.13550 1.05225   4
   1   1 -13 2.47248 0.94404   4
   0  -1  13 383.419  10.606   4
   0  -1 -13 384.148  10.674   4
   0   1  13 383.372  10.536   4
   0   1 -13 380.865  10.631   4
  -1  -1 -13 81.1645  2.9154   4
   1  -1  13 78.3325  3.5257   4
   1   1  13 78.4152  3.4870   4
  -1   1 -13 77.6907  2.8533   4
   2  -1  13 3.58594 1.03851   4
   3  -1  13 207.213   6.411   4
   3   1  13 216.562   6.458   4
  -7  -2  13 22.7616  1.6845   7
  -7  -2  13 22.7969  1.4680   3
  -7   2  13 22.8311  1.7804   7
  -7   2  13 22.4858  1.3934   3
  -7   2  13 21.7811  1.3225   1
  -6  -2  13 11.8285  1.6388   7
  -6  -2  13 11.5334  1.4220   3
  -6  -2  13 17.0480  1.5025   1
  -6   2  13 10.2530  1.2962   3
  -6   2  13 14.1229  1.3764   1
  -6   2  13 11.4054  1.7104   7
  -5  -2  13 4.04480 0.94959   1
  -5  -2  13 4.09597 1.39644   7
  -5  -2  13 2.94742 1.09868   3
  -5   2  13 4.53322 0.96426   1
  -5   2  13 3.06093 1.31386   7
  -5   2  13 3.56481 1.03798   3
  -4  -2  13 124.258   4.973   1
  -4   2  13 127.486   5.992   7
  -4   2  13 135.119   4.958   1
  -3  -2  13 197.985   6.778   1
   3   2 -13 195.721   6.692   1
  -3   2  13 181.107   7.673   7
   2   2 -13 116.527   4.572   1
   1  -2 -13 164.297   5.708   4
   1   2 -13 165.988   5.643   4
   0  -2  13 6.52772 1.14837   4
   0  -2 -13 4.36054 0.96287   4
   0   2  13 5.35132 0.99746   4
   0   2 -13 4.99889 0.99935   4
  -1  -2 -13 163.967   4.935   4
   1  -2  13 163.768   5.627   4
   1   2  13 158.698   5.514   4
  -1   2 -13 175.857   4.940   4
   2  -2  13 -0.1970  0.7234   4
   2   2  13 -0.1158  0.7450   4
   3  -2  13 10.7023  1.2429   4
   3   2  13 11.3406  1.2595   4
  -7  -3  13 16.2854  1.1988   3
  -7   3  13 16.4522  1.1314   3
  -6  -3  13 18.6875  1.7447   3
  -6  -3  13 20.6679  1.4663   1
  -6  -3  13 18.6174  1.9201   7
  -6   3  13 21.9375  2.2561   7
  -6   3  13 22.0997  1.5918   3
  -6   3  13 22.6273  1.5166   1
   6   3 -13 19.1932  1.4307   1
  -5  -3  13 25.2644  1.8333   1
  -5  -3  13 26.9948  2.4969   7
  -5   3  13 24.0304  1.7350   1
  -5   3  13 22.7761  2.5691   7
   5   3 -13 23.2552  1.7561   1
  -5   3  13 24.1937  1.9195   3
  -4  -3  13 2.38357 0.84296   1
  -4   3  13 3.06599 0.88171   1
   4   3 -13 2.88283 0.90111   1
  -4   3  13 1.97303 1.28499   7
  -3   3  13 94.3367  5.1221   7
   3   3 -13 112.667   4.399   1
   2   3 -13 81.6149  3.6280   1
   1  -3 -13 73.5772  3.3146   4
   1   3 -13 72.0022  3.2759   4
   0  -3  13 20.8912  1.6962   4
   0  -3 -13 17.4377  1.6095   4
   0   3  13 19.5412  1.4710   4
   0   3 -13 19.1669  1.6362   4
  -1  -3 -13 5.11827 0.77925   4
   1  -3  13 6.59085 1.22503   5
   1  -3  13 3.70866 1.00413   4
  -1   3 -13 5.89946 0.75174   4
   1   3  13 6.27462 1.09888   4
   2  -3  13 14.2444  1.5374   4
   2  -3  13 12.5605  1.4176   5
   2   3  13 14.0057  1.4709   4
   3  -3  13 2.52039 0.77413   4
   3  -3  13 3.75533 0.82212   5
   3   3  13 2.52786 0.74786   4
  -6  -4  13 0.70276 0.68246   3
  -6   4  13 0.49005 0.55831   3
   6   4 -13 0.92508 0.53681   1
  -6   4  13 1.62928 0.93170   7
  -6   4  13 1.45611 0.57200   1
  -5   4  13 4.02582 1.31507   7
  -5   4  13 4.73086 0.89984   1
  -5   4  13 5.98039 1.08825   3
   5   4 -13 4.20915 0.90204   1
  -4   4  13 13.3283  2.1607   7
   4   4 -13 17.9241  1.7539   1
  -4   4  13 21.1131  1.5777   1
  -3   4  13 57.9686  3.7765   7
   3   4 -13 59.8573  2.9957   1
   2   4 -13 0.96266 0.71918   1
   1  -4 -13 33.9284  2.1603   4
   1   4 -13 38.0498  2.2091   4
   1   4 -13 38.1901  2.2773   1
   0  -4  13 2.90753 1.03126   5
   0  -4 -13 2.88838 0.80401   4
   0  -4  13 4.70819 0.91429   4
   0   4  13 4.13410 0.73313   4
   0   4 -13 5.08486 0.92933   4
   1  -4  13 6.34301 1.09794   4
   1  -4  13 6.22970 1.20863   5
  -1  -4 -13 6.18193 0.75598   4
   1   4  13 6.12124 1.02088   4
   2  -4  13 167.915   5.573   5
   2  -4  13 179.733   5.541   4
   2   4  13 177.110   5.409   4
   3  -4  13 21.9316  1.3968   4
   3   4  13 18.3168  1.2733   4
  -6  -5  13 22.9264  1.5878   3
   6   5 -13 21.5594  1.3483   1
  -6   5  13 22.2642  1.4458   3
  -6   5  13 20.5737  1.9303   7
  -5   5  13 1.89833 0.66508   1
   5   5 -13 2.05933 0.68088   1
  -5   5  13 3.14199 1.15465   7
  -5   5  13 1.37391 0.73163   3
   4   5 -13 76.9811  3.3465   1
  -4   5  13 74.2351  4.1275   7
   3   5 -13 2.92414 0.87243   1
  -3   5  13 2.29410 1.27491   7
   2   5 -13 111.665   4.327   1
  -2   5  13 101.363   5.024   7
   2   5 -13 106.334   4.099   4
   1  -5 -13 53.4390  2.6308   4
  -1  -5  13 52.5772  2.7495   5
   1   5 -13 53.6103  2.7093   1
   1   5 -13 49.2082  2.5212   4
   0  -5  13 27.0817  2.0424   5
   0  -5  13 28.3437  1.5443   4
   0  -5 -13 29.8886  1.7406   4
   0   5 -13 27.6372  1.6361   4
  -1  -5 -13 55.0610  2.9547  16
   1  -5  13 56.0971  2.8009   5
   1  -5  13 58.0675  2.5103   4
  -1  -5 -13 57.0657  1.9060   4
   1   5  13 55.4613  2.2358   4
   2  -5  13 72.7095  3.0048   5
   2  -5  13 70.9262  2.7912   4
   2   5  13 71.8189  2.6411   4
   5   6 -13 28.1717  1.6470   1
  -5   6  13 24.5459  2.2552   7
   4   6 -13 11.8178  1.3397   1
  -4   6  13 12.9708  1.9022   7
   3   6 -13 234.133   7.264   1
  -3   6  13 206.828   8.072   7
  -2  -6  13 37.1666  2.2219   5
   2   6 -13 36.0668  2.0889   4
   2   6 -13 37.9658  2.2392   1
  -2   6  13 34.7341  2.7523   7
  -1  -6  13 1.37338 0.85054   5
   1  -6 -13 0.55111 0.62426   4
   1   6 -13 1.31860 0.65023   4
   1   6 -13 0.93728 0.67481   1
   0  -6 -13 67.9819  3.3796  16
   0  -6 -13 72.2538  2.7540   4
   0  -6  13 75.0717  3.2734   5
   0   6 -13 77.8026  2.6770   4
   1  -6  13 51.7541  2.5672   5
  -1  -6 -13 46.6269  2.6220  16
   1  -6  13 52.4190  2.0886   4
   2  -6  13 3.96995 0.69447   4
   2  -6  13 3.53428 0.83137   5
  -5   7  13 52.1902  2.7312   7
  -4   7  13 5.29981 1.26210   7
   4   7 -13 4.54170 0.82802   1
  -3  -7  13 22.1345  1.5831   5
   3   7 -13 22.6914  1.6313   1
  -3   7  13 24.3750  2.4029   7
  -2  -7  13 125.275   4.476   5
   2  -7 -13 121.891   4.283   4
   2   7 -13 128.184   4.624   1
   2   7 -13 123.169   4.181   4
  -2   7  13 127.829   5.281   7
   1  -7 -13 22.7994  1.5377   4
  -1  -7  13 25.7442  2.0581   5
   1   7 -13 25.5048  1.7538   1
   1   7 -13 26.6157  1.5574   4
   0  -7 -13 1.06669 0.73935  16
   0  -7  13 1.06533 0.74347   5
   0  -7 -13 0.42912 0.46983   4
   0   7 -13 0.95230 0.66278   1
   0   7 -13 1.00492 0.43408   4
   1  -7  13 1.43262 0.70281   5
  -4   8  13 68.3237  3.2121   7
   4   8 -13 66.9998  2.6766   1
  -3  -8  13 6.31096 0.96220   5
   3   8 -13 7.06241 0.94750   4
  -3   8  13 5.89004 1.25126   7
   3   8 -13 6.46466 0.92265   1
   2  -8 -13 34.4443  1.7971   4
  -2  -8  13 33.7587  1.9407   5
   2   8 -13 33.7128  1.7176   4
   2   8 -13 36.9620  1.9834   1
  -2   8  13 33.3236  2.3411   7
  -1  -8  13 10.0560  1.2417   5
   1  -8 -13 8.56825 0.92896   4
   1   8 -13 9.70362 0.90309   4
   1   8 -13 8.37813 1.05499   1
   0  -8 -13 -0.3118  0.3220   4
   0  -8  13 0.21980 0.61974   5
   2   9 -13 103.276   3.160   4
   1  -9 -13 114.947   3.324   4
  -6   0  14 36.9875  2.0203   3
   6   0 -14 40.6989  1.8687   1
  -6   0  14 39.6941  1.8657   1
  -5   0  14 -0.1408  0.8105   7
  -5   0  14 0.23740 0.53231   1
   4   0 -14 116.169   4.203   1
  -4   0  14 112.008   4.205   1
  -3   0  14 0.33517 0.59719   1
   3   0 -14 0.07597 0.54995   1
   2   0 -14 130.233   4.611   4
   1   0 -14 0.94107 0.61843   4
   0   0 -14 324.453   8.777   4
   1   0  14 -0.6746  0.4911   4
   2   0  14 7.27514 0.80625   4
  -6  -1  14 125.146   4.135   1
   6   1 -14 126.705   4.155   1
  -5  -1  14 18.2951  1.3945   1
  -5   1  14 17.2371  1.8910   7
  -5   1  14 17.1147  1.3286   1
   5   1 -14 16.8910  1.3621   1
  -4  -1  14 62.5682  2.8207   1
   4   1 -14 62.0432  2.7962   1
  -4   1  14 62.6520  2.7644   1
   3   1 -14 40.8439  2.1845   1
   2   1 -14 125.133   4.446   4
   1  -1 -14 11.3221  1.2875   4
   1   1 -14 12.0461  1.3141   4
   0  -1 -14 18.9579  1.3240   4
   0   1 -14 17.2158  1.2646   4
   1  -1  14 148.496   4.196   4
   1   1  14 143.096   4.088   4
   2  -1  14 24.5041  1.2914   4
   2   1  14 23.4938  1.2092   4
  -5   2  14 92.2271  4.1541   7
  -5   2  14 93.8707  3.4573   1
   5   2 -14 97.8840  3.5759   1
  -4   2  14 133.443   5.560   7
   4   2 -14 148.139   4.919   1
  -4   2  14 134.894   4.664   1
   3   2 -14 142.645   4.962   1
   2  -2 -14 62.2651  2.8424   4
   2   2 -14 64.1426  2.8782   4
   1  -2 -14 21.1558  1.5321   4
   1   2 -14 20.3426  1.4946   4
   0  -2 -14 0.00158 0.48174   4
   0   2 -14 1.17095 0.55178   4
   1  -2  14 2.28006 0.58100   4
   2  -2  14 0.13842 0.45212   4
  -5   3  14 14.1409  1.1410   1
   5   3 -14 14.6143  1.3014   1
  -5   3  14 10.3744  1.4824   7
   4   3 -14 254.535   7.712   1
  -4   3  14 247.017   8.569   7
   3   3 -14 115.183   4.267   1
   2  -3 -14 73.0060  3.1233   4
   2   3 -14 72.3839  3.0774   1
   2   3 -14 79.9186  3.1423   4
   1  -3 -14 22.6936  1.5616   4
   1   3 -14 25.9256  1.6215   4
   0  -3 -14 16.4799  1.1519   4
   0   3 -14 15.2947  1.1000   4
  -5   4  14 33.3059  2.1713   7
   5   4 -14 30.4232  1.6768   1
  -4   4  14 0.44850 0.93040   7
   4   4 -14 0.25685 0.53634   1
  -3   4  14 2.13994 1.10286   7
   3   4 -14 3.11664 0.80230   1
   2  -4 -14 11.0954  1.2431   4
   2   4 -14 11.2031  1.2477   1
   2   4 -14 11.9243  1.2711   4
   1  -4 -14 2.47173 0.69662   4
   1   4 -14 2.60849 0.71270   4
   0  -4 -14 244.240   6.629   4
   0   4 -14 249.388   6.450   4
  -4   5  14 40.2320  2.4778   7
  -3   5  14 4.39034 1.17844   7
   3   5 -14 3.00489 0.76567   1
   3   5 -14 3.76758 0.80719   4
   2   5 -14 3.67666 0.80124   1
   2   5 -14 3.75393 0.77188   4
   1  -5 -14 65.2178  2.5549   4
   1   5 -14 65.6091  2.4753   4
   0  -5 -14 509.868  12.534   4
   3   6 -14 6.68983 0.87791   1
   3   6 -14 7.36620 0.89202   4
   2  -6 -14 73.5258  2.7423   4
   2   6 -14 72.2607  2.8987   1
   2   6 -14 73.4765  2.6574   4
   1  -6 -14 399.360  10.390   4
   1   6 -14 410.732  10.258   4
   2  -7 -14 4.48999 0.67564   4
   2   7 -14 4.31343 0.64419   4
   1  -7 -14 0.48238 0.37016   4
   2   0 -15 3.98346 0.74684   4
   1   0 -15 0.32883 0.43272   4
   3   1 -15 27.5255  1.5799   4
   2  -1 -15 1.61428 0.58358   4
   2   1 -15 1.27347 0.56234   4
   1  -1 -15 1.00750 0.48795   4
   1   1 -15 1.04160 0.47609   4
   2  -2 -15 1.20199 0.54442   4
   2   2 -15 0.78814 0.50520   4
   1  -2 -15 13.6056  0.9687   4
   1   2 -15 12.5928  0.9330   4
   2  -3 -15 42.4711  1.8683   4
   2   3 -15 43.0868  1.8625   4
   1  -3 -15 5.18953 0.64346   4
   1   3 -15 4.51711 0.57949   4
   2  -4 -15 44.0543  1.7804   4
   2   4 -15 41.3691  1.7020   4
   1  -4 -15 6.22168 0.60346   4
   0   0   0    0.00    0.00   0
;
_shelx_hkl_checksum     78982
_shelx_res_file
;
TITL ubn1a in P2(1)/c  (100K)
CELL 1.54178  12.6080  13.6849   8.4467  90.000 102.051  90.000
ZERR    4.00   0.0001   0.0002   0.0001   0.000   0.001   0.000
LATT  1
SYMM -X, 0.5+Y, 0.5-Z
SFAC C H N O
UNIT 72 36 4 20
SIZE 0.142 0.146 0.239
TEMP -173.000
L.S. 10
BOND $H
FMAP 2 3 60
PLAN 20
ACTA
CONF
WGHT    0.050400    0.548500
FVAR       0.97727
O1    4    0.366807    0.346857   -0.368971    11.00000    0.02029    0.02977 =
         0.01831   -0.00114    0.00564   -0.00216
O2    4    0.568437    0.377374   -0.189177    11.00000    0.01760    0.03495 =
         0.02205    0.00046    0.00752   -0.00037
O3    4    0.220765    0.374489    0.075011    11.00000    0.01693    0.02673 =
         0.02142   -0.00307    0.00716   -0.00161
O4    4    0.147730    0.520296   -0.258757    11.00000    0.02146    0.02049 =
         0.05013    0.00811    0.00553   -0.00251
O5    4    0.146766    0.188804   -0.123576    11.00000    0.02184    0.01746 =
         0.02193   -0.00101    0.00186    0.00107
N1    3    0.293302    0.355236   -0.145171    11.00000    0.01367    0.01918 =
         0.01715   -0.00075    0.00310   -0.00053
C1    1    0.379283    0.356783   -0.224527    11.00000    0.01802    0.01516 =
         0.01893    0.00076    0.00552    0.00006
C2    1    0.493776    0.372404   -0.119787    11.00000    0.01694    0.01601 =
         0.02225    0.00055    0.00552    0.00034
C3    1    0.505778    0.380117    0.056733    11.00000    0.01803    0.01492 =
         0.01902    0.00118    0.00433   -0.00004
C4    1    0.608361    0.390540    0.156588    11.00000    0.01801    0.01960 =
         0.02335    0.00138    0.00542   -0.00044
AFIX  43
H4A   2    0.671007    0.393322    0.110793    11.00000   -1.20000
AFIX   0
C5    1    0.618381    0.396802    0.322535    11.00000    0.01853    0.02239 =
         0.02265    0.00070   -0.00039   -0.00174
AFIX  43
H5A   2    0.688040    0.404341    0.390722    11.00000   -1.20000
AFIX   0
C6    1    0.526306    0.392071    0.390256    11.00000    0.02496    0.02068 =
         0.01797   -0.00044    0.00357   -0.00165
AFIX  43
H6A   2    0.533899    0.394672    0.504466    11.00000   -1.20000
AFIX   0
C7    1    0.423893    0.383597    0.291494    11.00000    0.02057    0.01783 =
         0.02015   -0.00028    0.00693   -0.00102
AFIX  43
H7A   2    0.361384    0.381719    0.337695    11.00000   -1.20000
AFIX   0
C8    1    0.413286    0.377862    0.124294    11.00000    0.01806    0.01382 =
         0.01977    0.00017    0.00392   -0.00049
C9    1    0.302862    0.369546    0.021757    11.00000    0.01801    0.01458 =
         0.01981   -0.00060    0.00596   -0.00056
C10   1    0.183885    0.345206   -0.240875    11.00000    0.01567    0.02033 =
         0.01737    0.00012    0.00236   -0.00021
AFIX  13
H10A  2    0.189360    0.327769   -0.353860    11.00000   -1.20000
AFIX   0
C11   1    0.114556    0.438174   -0.248984    11.00000    0.01771    0.02069 =
         0.02374    0.00391    0.00221   -0.00026
C12   1    0.003268    0.406204   -0.243223    11.00000    0.01781    0.02024 =
         0.02574    0.00004    0.00311   -0.00120
C13   1   -0.091055    0.461459   -0.264250    11.00000    0.02026    0.01918 =
         0.04225    0.00142    0.00416    0.00166
AFIX  43
H13A  2   -0.090978    0.529125   -0.289346    11.00000   -1.20000
AFIX   0
C14   1   -0.185311    0.414222   -0.247265    11.00000    0.01772    0.02610 =
         0.04971   -0.00339    0.00585    0.00289
AFIX  43
H14A  2   -0.251046    0.450192   -0.260988    11.00000   -1.20000
AFIX   0
C15   1   -0.185444    0.314679   -0.210333    11.00000    0.01879    0.02636 =
         0.05083   -0.00364    0.01067   -0.00487
AFIX  43
H15A  2   -0.251348    0.284189   -0.199983    11.00000   -1.20000
AFIX   0
C16   1   -0.090974    0.259434   -0.188454    11.00000    0.02218    0.01893 =
         0.03978   -0.00101    0.00828   -0.00280
AFIX  43
H16A  2   -0.090969    0.191831   -0.162891    11.00000   -1.20000
AFIX   0
C17   1    0.003362    0.306852   -0.205397    11.00000    0.01833    0.01946 =
         0.02246   -0.00189    0.00386   -0.00070
C18   1    0.114620    0.267003   -0.180792    11.00000    0.01774    0.01805 =
         0.01565   -0.00353    0.00254   -0.00192
HKLF 4 1 0 0 1 0 -1 0 1 0 0
REM  ubn1a in P2(1)/c  (100K)
REM R1 =  0.0346 for    2458 Fo > 4sig(Fo)  and  0.0360 for all    2597 data
REM    217 parameters refined using      0 restraints
END
WGHT      0.0514      0.4951
REM Highest difference peak  0.270,  deepest hole -0.201,  1-sigma level  0.040
Q1    1   0.4350  0.3660 -0.1549  11.00000  0.05    0.27
Q2    1   0.1516  0.3036 -0.2152  11.00000  0.05    0.27
Q3    1   0.1518  0.3929 -0.2322  11.00000  0.05    0.26
Q4    1   0.3654  0.3786  0.0708  11.00000  0.05    0.25
Q5    1   0.0530  0.2848 -0.1772  11.00000  0.05    0.24
Q6    1   0.4557  0.3663  0.0887  11.00000  0.05    0.22
Q7    1   0.4540  0.3902  0.0870  11.00000  0.05    0.22
Q8    1  -0.0427  0.2810 -0.2306  11.00000  0.05    0.21
Q9    1   0.0015  0.3589 -0.2184  11.00000  0.05    0.21
Q10   1   0.0517  0.4221 -0.2731  11.00000  0.05    0.21
Q11   1  -0.0377  0.4382 -0.2355  11.00000  0.05    0.20
Q12   1   0.2361  0.3488 -0.1903  11.00000  0.05    0.19
Q13   1   0.4791  0.3644  0.3321  11.00000  0.05    0.19
Q14   1   0.4965  0.3738 -0.0297  11.00000  0.05    0.19
Q15   1   0.5641  0.4148  0.3466  11.00000  0.05    0.18
Q16   1   0.4235  0.3666  0.1980  11.00000  0.05    0.18
Q17   1  -0.0309  0.2854 -0.1498  11.00000  0.05    0.17
Q18   1  -0.0425  0.4240 -0.2913  11.00000  0.05    0.17
Q19   1   0.5539  0.3988  0.0980  11.00000  0.05    0.17
Q20   1  -0.1418  0.4330 -0.3010  11.00000  0.05    0.15
;
_shelx_res_checksum     26728
_shelxl_version_number       20.13
data_New_Global_Publ_Block
_journal_date_recd_electronic     2014-10-30
_journal_date_accepted     2014-11-26
_journal_name_full     'Acta Crystallographica, Section E'
_journal_year     2015
_journal_volume     71
_journal_issue      1
_journal_page_first     o6
_journal_page_last     o7
_journal_paper_category     HO
_journal_paper_doi     10.1107/S2056989014025997
_journal_coeditor_code     ZL2607
loop_
    _publ_contact_author_name
    _publ_contact_author_address
    _publ_contact_author_email
    'Hoong-Kun Fun'
;
Department of Pharmaceutical Chemistry
College of Pharmacy
King Saud University
PO Box 2457
Riaydh 11451
Saudi Arabia
;
 hfun.c@ksu.edu.sa
    'Raza Murad Ghalib'
;
Department of Chemistry
Faculty of Sciences & Arts Khulais
King Abdulaziz University
Jeddah
KSA
;
 raza2005communications@gmail.com
_publ_contact_author_fax     '+966 146-76220'
_publ_contact_author_phone     '+966 146-77335'
_publ_section_title
;
Crystal structure of 2-(1,3-dioxoindan-2-yl)isoquinoline-1,3,4-trione
;
loop_
    _publ_author_name
    _publ_author_footnote
    _publ_author_address
    'Raza Murad Ghalib' .
;
Department of Chemistry,
Faculty of Sciences & Arts Khulais,
King Abdulaziz University, Jeddah, KSA
;
    'Chidan Kumar, C. S.'
;
Thomson Reuters ResearcherID: C-3194-2011.
;
;
X-ray Crystallography Unit,
School of Physics,
Universiti Sains Malaysia,
11800 USM, Penang,
Malaysia
Department of Chemistry
Alva's Institute of Engineering & Technology
Mijar, Moodbidri 574 225
Karnataka, India
;
    'Rokiah Hashim' .
;
School of Industrial Technology,
Universiti Sains Malaysia,
11800 USM, Penang,
Malaysia
;
    'Othman Sulaiman' .
;
School of Industrial Technology,
Universiti Sains Malaysia,
11800 USM, Penang,
Malaysia
;
    'Hoong-Kun Fun'
;
Thomson Reuters ResearcherID: A-3561-2009.
;
;
Department of Pharmaceutical Chemistry,
College of Pharmacy,
King Saud University,
PO Box 2457, Riaydh 11451,
Saudi Arabia
X-ray Crystallography Unit,
School of Physics,
Universiti Sains Malaysia,
11800 USM, Penang,
Malaysia
;
