# Supplementary material for: Crystal structure of 2-(1,3-dioxoindan-2-yl)iso­quinoline-1,3,4-trione
Source: Acta Crystallogr E Crystallogr Commun. 2015 Jan 1;71(Pt 1):o6–7. doi: 10.1107/S2056989014025997 (PMC4331915; doi:10.1107/S2056989014025997)
Supplement: Supplementary file 2 [file e-71-000o6-Isup2.hkl]

#
# h,k,l, Fc-squared, Fo-squared, sigma(Fo-squared), status flag
#
data_I
_shelx_title ' ubn1a in P2(1)/c  (100K)'
_shelx_refln_list_code          4
_shelx_F_calc_maximum       98.56
_exptl_crystal_F_000       656.00
_reflns_d_resolution_high  0.8107

loop_
 _space_group_symop_operation_xyz
 'x, y, z'
 '-x, y+1/2, -z+1/2'
 '-x, -y, -z'
 'x, -y-1/2, z-1/2'

_cell_length_a    12.6080
_cell_length_b    13.6849
_cell_length_c     8.4467
_cell_angle_alpha  90.000
_cell_angle_beta  102.051
_cell_angle_gamma  90.000

_shelx_F_squared_multiplier     1.000

loop_
 _refln_index_h
 _refln_index_k
 _refln_index_l
 _refln_F_squared_calc
 _refln_F_squared_meas
 _refln_F_squared_sigma
 _refln_observed_status
   4   0   0       5847.40       5091.89       159.50 o
   5   0   0       1161.25       1152.43        37.39 o
   6   0   0        694.98        687.63        23.31 o
   7   0   0        441.46        520.16        18.43 o
   8   0   0        958.76        891.90        30.28 o
   9   0   0         72.92         77.04         4.58 o
  10   0   0       3023.75       2701.26        52.44 o
  11   0   0        108.14         97.59         2.69 o
  12   0   0         22.42         24.29         1.59 o
  13   0   0         50.05         52.98         2.11 o
  14   0   0        283.69        339.72         9.19 o
   2   1   0        102.82         94.11         2.78 o
   3   1   0        251.43        255.41        12.79 o
   4   1   0        171.59        147.17         3.46 o
   5   1   0       1604.96       1516.06        40.70 o
   6   1   0         18.06         20.36         3.20 o
   7   1   0        119.36        112.34         9.93 o
   8   1   0        340.21        337.66         9.16 o
   9   1   0        192.90        188.32         5.90 o
  10   1   0        367.96        337.71         5.83 o
  11   1   0        187.08        162.51         2.63 o
  12   1   0         40.23         47.32         1.42 o
  13   1   0        361.02        400.98         5.56 o
  14   1   0         20.52         18.94         0.96 o
   0   2   0        567.13        518.57         8.67 o
   1   2   0        410.90        383.24         5.70 o
   2   2   0        165.70        149.60         6.49 o
   3   2   0        144.98        147.46         3.24 o
   4   2   0          1.48          1.51         0.50 o
   5   2   0         30.92         34.95         1.37 o
   6   2   0         49.89         62.95         2.46 o
   7   2   0         11.07          8.22         1.11 o
   8   2   0          0.21          0.41         0.57 o
   9   2   0          6.22          5.89         0.84 o
  10   2   0         48.40         41.63         1.40 o
  11   2   0        102.81        104.12         2.11 o
  12   2   0          6.70          5.94         0.63 o
  13   2   0          6.50          5.57         0.53 o
  14   2   0          0.18          0.57         0.61 o
   1   3   0         42.61         44.33         1.37 o
   2   3   0         36.12         37.64         0.76 o
   3   3   0       1271.43       1235.83        20.04 o
   4   3   0       1221.70       1200.59        32.09 o
   5   3   0        362.72        369.51         7.07 o
   6   3   0        150.56        143.51         3.14 o
   7   3   0        129.83        124.55         4.10 o
   9   3   0        432.09        416.65        10.20 o
  10   3   0        217.13        203.41         2.82 o
  11   3   0          1.67          1.26         0.45 o
  12   3   0         23.72         23.69         0.98 o
  13   3   0         22.49         20.22         0.84 o
  14   3   0         12.44         16.63         0.83 o
   2   4   0        327.78        355.11         4.25 o
   3   4   0        545.22        484.31         7.73 o
   4   4   0       1574.53       1540.35        20.80 o
   5   4   0       4427.50       4462.07        75.29 o
   6   4   0        123.04        154.87         4.01 o
   7   4   0        135.99        104.78         5.21 o
   8   4   0         17.68         22.73         2.17 o
   9   4   0        534.80        533.27         9.82 o
  10   4   0       1178.66       1144.50        11.78 o
  11   4   0        108.75        100.10         1.86 o
  12   4   0         48.10         37.73         1.03 o
  13   4   0          4.17          4.32         0.42 o
  14   4   0        217.06        258.53         4.84 o
   2   5   0        209.17        193.99         2.36 o
   3   5   0         61.78         53.95         1.08 o
   4   5   0         55.66         56.79         1.55 o
   5   5   0        380.02        356.00         7.81 o
   6   5   0        504.49        483.17        13.31 o
   7   5   0          5.35          4.45         0.99 o
   8   5   0         61.64         62.45         2.67 o
   9   5   0        144.39        123.88         1.92 o
  10   5   0        501.43        470.22         4.79 o
  11   5   0         14.05         13.71         0.75 o
  12   5   0         75.53         77.69         1.36 o
  13   5   0         29.88         29.67         0.90 o
  14   5   0        438.66        533.86        13.12 o
   0   6   0         63.26         59.24         1.39 o
   1   6   0         13.86         12.76         0.66 o
   2   6   0       2263.63       2368.27        27.16 o
   3   6   0          3.06          4.48         0.43 o
   4   6   0        133.27        127.90         3.32 o
   5   6   0        158.84        162.37         5.42 o
   6   6   0       1025.18       1037.22        26.62 o
   7   6   0         58.35         55.36         2.18 o
   8   6   0         50.30         47.24         1.45 o
   9   6   0        502.68        455.89         5.01 o
  10   6   0        370.51        336.65         3.67 o
  11   6   0          0.08          1.32         0.38 o
  12   6   0         45.27         40.28         0.91 o
  13   6   0         68.53         77.37         1.91 o
   1   7   0         16.08         13.34         1.31 o
   2   7   0        682.79        681.96         9.52 o
   3   7   0        710.51        701.80        18.23 o
   4   7   0         46.70         50.38         2.45 o
   5   7   0        119.83        124.71         4.63 o
   6   7   0         15.50         17.23         1.35 o
   7   7   0         11.59         13.88         2.15 o
   8   7   0          0.02         -0.15         0.30 o
   9   7   0        283.54        273.98         3.15 o
  10   7   0        573.13        592.19         6.03 o
  11   7   0         65.66         69.32         1.25 o
  12   7   0          7.76          6.69         0.48 o
  13   7   0          0.70          0.91         0.26 o
   0   8   0       5935.50       6071.44       161.30 o
   1   8   0       7139.22       7574.65       150.37 o
   2   8   0        395.71        409.44        11.18 o
   3   8   0          0.00          0.54         0.53 o
   4   8   0         43.31         38.03         2.71 o
   5   8   0         47.97         43.04         1.89 o
   6   8   0        733.62        681.15        11.20 o
   7   8   0        123.68        111.94         2.32 o
   8   8   0          0.99          0.73         0.35 o
   9   8   0         91.05         90.02         1.50 o
  10   8   0        328.89        365.94         4.01 o
  11   8   0        563.47        575.47         5.66 o
  12   8   0          0.25          0.44         0.25 o
  13   8   0          0.14         -0.14         0.30 o
   1   9   0       1096.03       1164.84        24.45 o
   2   9   0       2112.33       1967.74        76.47 o
   3   9   0        659.10        573.63        24.93 o
   4   9   0         29.33         29.04         2.59 o
   5   9   0          0.28          1.28         0.51 o
   6   9   0        824.20        767.74         8.49 o
   7   9   0         51.51         49.35         1.44 o
   8   9   0          1.96          2.59         0.40 o
   9   9   0        295.41        295.88         3.80 o
  10   9   0        229.47        234.12         2.76 o
  11   9   0        684.23        760.33         7.71 o
  12   9   0          9.57         11.51         0.86 o
   0  10   0         49.14         43.81         4.32 o
   1  10   0         16.25         13.54         2.70 o
   2  10   0        582.68        546.72        24.13 o
   3  10   0        142.45        141.33         4.72 o
   4  10   0        347.62        318.33         5.17 o
   5  10   0       1182.50       1148.79        11.62 o
   6  10   0        448.08        455.25         5.23 o
   7  10   0        421.55        441.65         5.17 o
   8  10   0         41.57         44.20         1.14 o
   9  10   0          4.02          6.41         0.47 o
  10  10   0         21.37         24.71         0.80 o
  11  10   0         78.39         77.82         1.41 o
  12  10   0        222.24        237.02         6.92 o
   1  11   0        444.61        409.59        14.36 o
   2  11   0         37.49         40.69         1.34 o
   3  11   0        352.67        326.52         4.31 o
   4  11   0         16.85         18.56         0.90 o
   5  11   0        395.78        374.98         4.15 o
   6  11   0          7.38          5.43         0.46 o
   7  11   0          5.91          7.08         0.52 o
   8  11   0          0.04          0.18         0.29 o
   9  11   0        252.10        253.88         2.82 o
  10  11   0        393.70        409.06         4.35 o
  11  11   0        206.66        214.60         5.08 o
   0  12   0       1042.92       1067.54        19.50 o
   1  12   0       1045.71        978.61        12.72 o
   2  12   0        247.04        232.70         3.49 o
   3  12   0         45.19         45.35         1.25 o
   4  12   0        139.64        135.39         2.11 o
   5  12   0         78.94         81.17         1.54 o
   6  12   0        187.98        192.21         2.31 o
   7  12   0          9.84         12.88         0.59 o
   8  12   0          3.06          4.17         0.41 o
   9  12   0          0.26          0.42         0.29 o
  10  12   0         99.65         88.45         1.73 o
   1  13   0       1126.34       1074.91        13.79 o
   2  13   0          3.86          3.63         0.56 o
   3  13   0         51.08         51.27         1.27 o
   4  13   0          3.36          3.25         0.52 o
   5  13   0         55.49         51.85         1.16 o
   6  13   0          0.02          0.91         0.31 o
   7  13   0         15.92         17.66         0.69 o
   8  13   0          1.16          0.46         0.28 o
   9  13   0         27.56         35.43         0.93 o
   0  14   0        310.80        262.99         5.74 o
   1  14   0          2.37          1.42         0.48 o
   2  14   0        403.37        378.55         5.38 o
   3  14   0        168.50        175.35         2.69 o
   4  14   0         18.23         21.98         0.90 o
   5  14   0         37.72         38.09         1.03 o
   6  14   0         29.63         30.04         1.01 o
   7  14   0          0.18          1.07         0.32 o
   8  14   0         12.73         13.98         1.62 o
   1  15   0          6.01          5.83         0.49 o
   2  15   0        221.12        241.87         5.12 o
   3  15   0         16.43         15.09         1.04 o
   4  15   0        100.24        106.34         2.65 o
   5  15   0          5.72          9.15         0.66 o
   6  15   0         80.85         87.54         5.75 o
   0  16   0        332.46        326.05         8.58 o
   1  16   0         82.56         74.24         1.88 o
   2  16   0         66.22         59.54         1.27 o
   3  16   0        217.97        228.69         6.01 o
 -15   1   1          0.41          1.07         0.36 o
 -14   1   1         10.43         12.24         0.96 o
 -13   1   1          1.36          3.53         0.87 o
 -12   1   1        499.11        540.08        14.43 o
 -11   1   1       2109.80       2008.97        30.54 o
 -10   1   1       2055.50       1806.36        27.36 o
  -9   1   1       1862.77       1724.92        39.61 o
  -8   1   1        365.84        371.95         9.60 o
  -7   1   1         69.35         69.96         2.59 o
  -6   1   1          9.67          7.19         0.64 o
  -5   1   1       3138.86       3011.80        60.08 o
  -4   1   1        103.89         98.13         1.40 o
  -3   1   1        231.20        217.03        10.96 o
  -2   1   1         31.74         26.04         0.56 o
  -1   1   1       2512.93       2412.52       105.82 o
   0   1   1       2792.61       2664.20       116.73 o
   1   1   1          0.96          3.21         0.42 o
   2   1   1        752.94        652.92        15.66 o
   3   1   1         60.03         45.84         1.16 o
   4   1   1       3797.14       3531.49        67.61 o
   5   1   1       3229.56       3162.74        60.71 o
   6   1   1         49.79         40.83         2.07 o
   7   1   1         47.84         47.69         2.45 o
   8   1   1         14.93         22.38         2.00 o
   9   1   1       1480.81       1348.90        32.11 o
  10   1   1         10.65         11.81         0.69 o
  11   1   1        118.79        110.39         2.19 o
  12   1   1        130.68        134.25         2.59 o
  13   1   1         62.09         82.72         1.65 o
  14   1   1        123.97        152.64         3.07 o
 -15   2   1         15.40         13.72         0.70 o
 -14   2   1         15.76         21.72         1.12 o
 -13   2   1        180.01        172.93         4.20 o
 -12   2   1        190.45        176.90         4.06 o
 -11   2   1       4457.01       4191.57        68.49 o
 -10   2   1        774.55        680.80        10.68 o
  -9   2   1         36.57         52.50         3.54 o
  -8   2   1        307.36        283.86         8.89 o
  -7   2   1         96.41        130.66         8.93 o
  -6   2   1        409.66        520.58        12.51 o
  -5   2   1       2187.93       2218.80        37.51 o
  -4   2   1       1250.41       1191.55        14.41 o
  -3   2   1       1058.13        923.16        12.10 o
  -2   2   1        273.85        230.11         3.93 o
   1   2   1        956.31        931.81        20.93 o
   2   2   1         23.91         25.88         0.88 o
   3   2   1       2706.89       2629.46        44.24 o
   4   2   1         31.10         45.32         1.54 o
   5   2   1        592.59        590.63        12.21 o
   6   2   1       1838.77       2132.60        35.18 o
   7   2   1         35.80         29.04         1.86 o
   8   2   1          3.50          2.91         0.79 o
   9   2   1        547.73        501.61        10.23 o
  10   2   1        244.38        206.28         2.93 o
  11   2   1        498.09        487.34         5.27 o
  12   2   1        203.69        210.97         3.12 o
  13   2   1        166.76        174.14         3.33 o
  14   2   1          4.40          2.39         0.61 o
 -15   3   1          6.21          5.07         0.45 o
 -14   3   1         16.54         25.50         1.69 o
 -13   3   1         67.54         76.21         2.44 o
 -12   3   1          2.18          0.77         0.43 o
 -11   3   1       2065.83       1943.58        32.79 o
 -10   3   1       4608.68       4223.40        40.92 o
  -9   3   1          1.04          0.97         0.77 o
  -8   3   1         94.12         90.51         4.80 o
  -7   3   1        177.46        179.25         7.46 o
  -6   3   1       1662.63       1586.44        51.11 o
  -5   3   1         92.89         93.62         4.19 o
  -4   3   1        180.83        207.18         3.18 o
  -3   3   1          0.19          0.76         0.19 o
  -2   3   1       2244.68       2303.67        42.89 o
  -1   3   1        510.31        467.09         7.31 o
   0   3   1       2823.46       2659.70        42.08 o
   1   3   1        403.32        432.00         6.09 o
   2   3   1       3556.61       3345.34        61.06 o
   3   3   1          4.23          5.33         0.32 o
   5   3   1        162.19        170.70         3.05 o
   6   3   1        508.38        530.29         9.51 o
   7   3   1         99.14         92.22         4.99 o
   8   3   1        901.36        832.69        15.71 o
   9   3   1         15.92         11.16         0.72 o
  10   3   1         42.54         45.58         1.11 o
  11   3   1        296.41        273.01         3.65 o
  12   3   1         89.52         93.43         1.80 o
  13   3   1          5.41          5.86         0.45 o
 -15   4   1          7.07          6.51         0.63 o
 -14   4   1          3.16          2.66         0.52 o
 -13   4   1         33.11         38.49         1.37 o
 -12   4   1         15.93         14.70         0.71 o
 -11   4   1        154.28        161.38         3.29 o
 -10   4   1        144.86        137.83         2.03 o
  -9   4   1        950.29        881.74        14.91 o
  -8   4   1          2.39          0.81         0.74 o
  -7   4   1        101.85         79.77         4.29 o
  -6   4   1        140.07        154.50         6.54 o
  -5   4   1       2666.83       2740.04        52.16 o
  -4   4   1        240.80        250.14         4.99 o
  -3   4   1         71.67         66.36         1.71 o
  -2   4   1        396.64        390.92         6.22 o
  -1   4   1       3718.70       3649.74        56.75 o
   0   4   1       1772.81       1811.80        21.40 o
   1   4   1        559.13        536.72         6.41 o
   2   4   1          5.08          7.38         0.44 o
   3   4   1       1139.04       1112.45        16.02 o
   4   4   1        263.91        268.79         3.64 o
   5   4   1        183.38        212.52         3.68 o
   6   4   1        273.32        282.57         6.60 o
   7   4   1         21.93         17.65         1.60 o
   8   4   1          2.74          2.86         0.67 o
   9   4   1         18.04         15.59         0.89 o
  10   4   1          0.19          0.62         0.35 o
  11   4   1          9.51         14.25         1.11 o
  12   4   1         70.63         70.30         1.38 o
  13   4   1          4.11          6.50         0.51 o
 -14   5   1         68.82         68.50         1.86 o
 -13   5   1         59.52         54.63         1.39 o
 -12   5   1        285.57        286.32         3.84 o
 -11   5   1       1872.66       1849.00        21.00 o
 -10   5   1       1151.45       1136.07        11.83 o
  -9   5   1        548.18        519.63         5.92 o
  -8   5   1        144.96        131.21         4.22 o
  -7   5   1        104.00        114.23         5.61 o
  -6   5   1         21.96         25.03         1.72 o
  -5   5   1        225.03        210.36         4.50 o
  -4   5   1        937.73        964.95        15.34 o
  -3   5   1        377.24        409.52         6.93 o
  -2   5   1         99.81         98.59         1.88 o
  -1   5   1        121.85        148.60         2.64 o
   0   5   1       2313.21       2342.13        25.86 o
   1   5   1        231.16        250.35         3.02 o
   2   5   1        237.97        234.08         3.79 o
   3   5   1        262.43        256.67         3.18 o
   4   5   1        765.67        760.02         8.79 o
   5   5   1        198.67        187.61         6.48 o
   6   5   1         83.39         80.49         2.20 o
   7   5   1         33.45         40.43         1.56 o
   8   5   1         33.58         28.24         1.51 o
   9   5   1         54.53         52.99         1.23 o
  10   5   1        373.01        342.92         3.91 o
  11   5   1          0.00         -0.07         0.33 o
  12   5   1         57.59         56.20         1.50 o
  13   5   1         61.55         59.16         1.12 o
 -14   6   1        388.87        424.27         7.64 o
 -13   6   1          0.51          1.07         0.36 o
 -12   6   1        536.48        514.85         5.55 o
 -11   6   1         64.58         85.98         1.75 o
 -10   6   1        597.14        525.40         6.00 o
  -9   6   1        582.11        525.01         6.00 o
  -8   6   1         23.73         26.72         1.32 o
  -7   6   1        729.20        687.03        26.45 o
  -6   6   1        528.91        565.34        15.47 o
  -5   6   1          5.26          8.58         0.90 o
  -4   6   1         28.35         32.43         1.16 o
  -3   6   1       1013.53       1061.93        16.83 o
  -2   6   1         47.65         67.93         1.72 o
  -1   6   1        726.08        761.56         9.58 o
   0   6   1        504.50        557.77         7.61 o
   1   6   1       2376.46       2497.97        29.14 o
   2   6   1        491.85        501.26         6.01 o
   3   6   1        297.66        268.00         3.76 o
   4   6   1         12.33         13.65         0.98 o
   5   6   1         85.80         84.77         2.27 o
   6   6   1       1410.18       1498.04        37.75 o
   7   6   1         42.48         37.48         1.82 o
   8   6   1         52.80         51.88         1.36 o
   9   6   1        156.11        143.22         2.11 o
  10   6   1        714.93        700.70         7.36 o
  11   6   1        146.44        130.73         1.94 o
  12   6   1         81.48        101.25         1.58 o
  13   6   1         42.89         53.14         1.68 o
 -14   7   1          0.11          0.51         0.39 o
 -13   7   1         20.43         26.33         0.89 o
 -12   7   1         14.63         17.98         0.79 o
 -11   7   1        483.05        515.87         6.17 o
 -10   7   1       2653.31       2628.17        25.11 o
  -9   7   1        176.15        194.81         2.79 o
  -8   7   1        333.41        338.30         4.20 o
  -7   7   1        143.55        134.76         3.42 o
  -6   7   1        182.70        159.50         4.31 o
  -5   7   1        434.68        428.84        12.11 o
  -4   7   1        621.54        635.74        10.60 o
  -3   7   1         13.67         14.89         0.92 o
  -2   7   1        237.40        250.33         4.67 o
  -1   7   1       2748.43       3050.37        41.58 o
   0   7   1       1322.81       1389.74        17.27 o
   1   7   1        217.66        216.38         3.44 o
   2   7   1         32.78         30.00         1.05 o
   3   7   1        710.90        726.77        10.94 o
   4   7   1        352.12        340.54         5.67 o
   5   7   1       1836.99       1798.29        69.83 o
   6   7   1        291.93        290.75         6.67 o
   7   7   1        516.69        481.80         5.86 o
   8   7   1          8.95         11.21         0.63 o
   9   7   1          2.69          0.30         0.35 o
  10   7   1        490.08        475.29         4.98 o
  11   7   1        175.27        173.62         2.30 o
  12   7   1         13.30         12.88         0.62 o
  13   7   1          2.63          1.50         0.74 o
 -13   8   1          9.92          9.61         0.53 o
 -12   8   1        233.76        241.12         3.19 o
 -11   8   1         22.25         28.48         0.86 o
 -10   8   1        122.85        153.14         2.20 o
  -9   8   1       1243.06       1202.80        12.46 o
  -8   8   1         60.96         68.31         1.54 o
  -7   8   1        536.10        516.45         5.93 o
  -6   8   1        514.82        482.05         9.10 o
  -5   8   1         95.45        104.56         3.29 o
  -4   8   1        144.88        142.61         4.03 o
  -3   8   1         66.31         57.86         1.95 o
  -2   8   1          5.49         10.62         1.75 o
  -1   8   1       2318.16       2524.04        39.06 o
   0   8   1        569.90        529.85         8.60 o
   1   8   1       2622.52       2807.83        43.89 o
   2   8   1        127.26        138.80         6.77 o
   3   8   1        818.14        782.66        15.38 o
   4   8   1        536.00        487.01        21.77 o
   5   8   1          0.18          0.01         0.46 o
   6   8   1         39.81         41.10         1.23 o
   7   8   1        651.29        628.19         6.51 o
   8   8   1        109.73        104.98         1.74 o
   9   8   1        106.42         96.53         1.61 o
  10   8   1         15.41         19.53         0.96 o
  11   8   1         39.93         51.64         0.98 o
  12   8   1         81.27         81.59         1.69 o
 -13   9   1        121.90        120.36         3.48 o
 -12   9   1        409.33        431.49         4.99 o
 -11   9   1        488.55        519.52         6.41 o
 -10   9   1        569.41        597.39         9.37 o
  -9   9   1        360.95        398.69         4.58 o
  -8   9   1         90.15         87.67         1.66 o
  -7   9   1         60.00         63.60         1.40 o
  -6   9   1          0.11          0.25         0.34 o
  -5   9   1        181.38        176.67         3.39 o
  -4   9   1        173.35        158.35         5.65 o
  -3   9   1          7.36          7.20         0.94 o
  -2   9   1        187.95        185.78         4.34 o
  -1   9   1          4.35          2.97         0.60 o
   0   9   1        978.98       1015.63        19.83 o
   1   9   1        300.39        290.82         8.73 o
   2   9   1        174.03        179.47        10.07 o
   3   9   1         62.21         69.25         5.47 o
   4   9   1         39.92         39.76         1.75 o
   5   9   1         96.86         98.73         2.31 o
   6   9   1         12.25         12.23         0.64 o
   7   9   1         38.13         38.60         1.08 o
   8   9   1         43.50         49.78         1.12 o
   9   9   1        265.56        279.12         3.24 o
  10   9   1         13.31         16.46         0.62 o
  11   9   1          0.24          0.92         0.27 o
  12   9   1        111.30        117.18         4.19 o
 -12  10   1        133.85        136.34         3.11 o
 -11  10   1        107.03        109.34         1.77 o
 -10  10   1          0.01          1.94         0.65 o
  -9  10   1          7.90          6.63         0.57 o
  -8  10   1          4.97          4.71         0.47 o
  -7  10   1         16.59         15.38         0.71 o
  -6  10   1        334.09        331.78         4.16 o
  -5  10   1       1192.98       1168.57        12.16 o
  -4  10   1         14.21         14.83         0.79 o
  -3  10   1          0.32          0.16         1.15 o
  -2  10   1        225.60        200.03         6.71 o
  -1  10   1        422.49        419.08        11.92 o
   0  10   1        491.19        466.19        13.00 o
   1  10   1        718.32        653.75        28.37 o
   2  10   1         30.38         36.12         2.31 o
   3  10   1        236.88        209.15         3.99 o
   4  10   1          2.16          1.67         0.43 o
   5  10   1        803.56        797.66         7.76 o
   6  10   1        130.21        125.38         2.14 o
   7  10   1         63.21         63.09         2.06 o
   8  10   1          5.63          7.31         0.51 o
   9  10   1         25.63         28.67         0.79 o
  10  10   1         68.13         78.47         1.31 o
  11  10   1         40.91         44.35         1.05 o
 -11  11   1        514.35        561.82         6.70 o
 -10  11   1        355.15        377.11         4.57 o
  -9  11   1         83.54         74.48         1.34 o
  -8  11   1         16.30         14.01         0.76 o
  -7  11   1         34.37         36.65         1.13 o
  -6  11   1         16.48         15.63         0.76 o
  -5  11   1         70.96         72.99         1.47 o
  -4  11   1         88.07         92.13         1.81 o
  -3  11   1          0.07         -0.46         0.46 o
  -2  11   1        264.54        237.66        15.16 o
  -1  11   1        456.95        432.73         7.61 o
   0  11   1       1182.23       1136.12        14.32 o
   1  11   1         17.51         14.78         1.21 o
   2  11   1         60.56         58.06         1.55 o
   3  11   1        468.95        451.16         6.01 o
   4  11   1          2.05          1.83         0.44 o
   5  11   1       1251.19       1284.65        12.80 o
   6  11   1          0.98          1.62         0.39 o
   7  11   1        169.15        169.31         2.24 o
   8  11   1         49.89         46.04         0.95 o
   9  11   1          1.87          0.89         0.30 o
  10  11   1          0.04          0.81         0.34 o
  11  11   1          8.35          7.45         0.97 o
 -10  12   1         17.84         14.43         0.57 o
  -9  12   1        458.20        496.91         5.78 o
  -8  12   1        754.08        771.31         7.90 o
  -7  12   1          7.43          5.71         0.46 o
  -6  12   1        269.89        297.80         4.00 o
  -5  12   1        316.55        322.73         3.87 o
  -4  12   1       1702.08       1699.38        18.03 o
  -3  12   1        336.21        319.13         4.54 o
  -2  12   1          0.95          2.45         0.71 o
  -1  12   1         12.81          7.08         0.84 o
   0  12   1       2356.29       2306.05        26.02 o
   1  12   1        556.50        512.34         8.52 o
   2  12   1        168.10        155.92         2.70 o
   3  12   1         87.44         81.89         1.82 o
   4  12   1       1736.17       1727.34        19.83 o
   5  12   1         58.32         59.51         1.17 o
   6  12   1          2.10          0.88         0.34 o
   7  12   1          0.26          0.75         0.33 o
   8  12   1         26.39         24.62         0.75 o
   9  12   1         87.10         91.62         1.70 o
  -9  13   1        178.00        192.84         3.54 o
  -8  13   1         81.87         74.98         1.37 o
  -7  13   1        220.12        235.97         2.85 o
  -6  13   1         11.43          9.03         0.52 o
  -5  13   1         24.66         33.60         1.03 o
  -4  13   1          1.82          1.42         0.52 o
  -3  13   1        243.36        239.49         4.33 o
  -2  13   1         48.24         46.37         1.53 o
  -1  13   1        132.00        132.45         2.86 o
   0  13   1         65.07         63.54         1.67 o
   1  13   1       1467.27       1456.17        16.82 o
   2  13   1          0.52          0.77         0.43 o
   3  13   1         80.97         82.56         1.98 o
   4  13   1        284.44        279.94         3.34 o
   5  13   1        206.37        205.64         3.22 o
   6  13   1         42.79         41.06         1.14 o
   7  13   1         28.91         28.18         0.81 o
   8  13   1          2.01          1.00         0.37 o
   9  13   1         55.20         61.73         2.03 o
  -8  14   1          0.09         -0.15         0.39 o
  -7  14   1          8.50         10.82         0.57 o
  -6  14   1        103.68        103.62         1.86 o
  -5  14   1          9.15          9.18         0.54 o
  -4  14   1         74.64         69.91         2.53 o
  -3  14   1         32.11         33.57         1.83 o
  -2  14   1          2.48          2.40         0.86 o
  -1  14   1         25.45         23.79         1.35 o
   0  14   1        176.27        171.24         3.47 o
   1  14   1         43.62         44.23         1.44 o
   2  14   1        189.71        192.62         3.04 o
   3  14   1         25.82         26.41         0.90 o
   4  14   1          0.73          0.46         0.36 o
   5  14   1        176.11        178.07         2.99 o
   6  14   1          4.03          5.20         0.40 o
   7  14   1         20.69         26.52         1.41 o
  -7  15   1          0.07          0.02         0.38 o
  -6  15   1         59.34         66.90         2.56 o
  -5  15   1         48.17         41.78         3.58 o
  -4  15   1          7.90         10.63         0.87 o
  -3  15   1          7.91          5.78         0.59 o
  -2  15   1         35.09         31.37         1.09 o
  -1  15   1         54.84         43.70         1.34 o
   0  15   1        227.00        229.69         3.98 o
   1  15   1        352.35        363.18         7.44 o
   2  15   1         51.36         44.17         1.90 o
   3  15   1          0.67          3.06         0.38 o
   4  15   1        626.48        668.75        11.27 o
   5  15   1          3.40          6.18         0.62 o
   6  15   1          0.55         -0.33         0.54 o
  -4  16   1         85.26        101.81         3.22 o
  -3  16   1         69.69         73.94         1.93 o
  -2  16   1          0.04          0.20         0.60 o
  -1  16   1        321.92        283.41         7.90 o
   0  16   1         98.43         97.43         3.49 o
   1  16   1        662.29        595.09        15.11 o
   2  16   1         42.90         39.48         1.93 o
   3  16   1        220.05        233.58         6.34 o
   4  16   1          0.42          3.81         0.54 o
 -15   0   2          3.72          4.17         0.78 o
 -14   0   2        141.07        136.36         4.83 o
 -12   0   2         12.99         11.41         1.64 o
 -11   0   2       2410.13       2255.44        39.72 o
 -10   0   2        392.52        353.98         7.31 o
  -9   0   2        241.05        203.73         8.33 o
  -8   0   2       1643.68       1613.96        52.15 o
  -7   0   2       1898.30       2178.63        69.40 o
  -6   0   2       2970.60       3018.11        95.21 o
  -5   0   2       1055.99       1121.12        35.94 o
  -4   0   2       3347.09       3082.97        58.47 o
  -3   0   2       1589.27       1537.58        32.77 o
  -1   0   2       4331.51       3976.22       139.00 o
   2   0   2        226.78        219.46         3.91 o
   3   0   2         77.63         56.83         1.58 o
   5   0   2       5916.48       6234.59       195.91 o
   6   0   2       1189.79       1199.60        39.91 o
   7   0   2        952.82       1000.64        34.34 o
   8   0   2        453.21        439.51        10.96 o
   9   0   2          1.04          3.62         0.66 o
  10   0   2        275.25        247.28         5.11 o
  11   0   2        920.85        954.11        23.68 o
  12   0   2        315.89        346.28        10.69 o
  13   0   2         31.87         31.12         2.17 o
  14   0   2          4.29          7.62         0.84 o
 -15   1   2          0.82          1.51         0.42 o
 -14   1   2        122.17        131.02         4.66 o
 -13   1   2          2.57          2.09         0.69 o
 -12   1   2          0.02          3.00         1.01 o
 -11   1   2          0.10          0.53         0.33 o
 -10   1   2         15.95         17.47         0.84 o
  -9   1   2        372.44        351.47        13.18 o
  -8   1   2         70.33         68.83         2.60 o
  -7   1   2       2094.06       1956.62        44.17 o
  -6   1   2        435.59        456.67        10.97 o
  -5   1   2        935.23        982.15        19.98 o
  -4   1   2         63.30         60.65         1.82 o
  -3   1   2       3534.96       3233.80        52.56 o
  -2   1   2       1446.26       1368.38        23.35 o
  -1   1   2       3513.90       3622.90       180.03 o
   1   1   2        105.83        120.49         2.37 o
   2   1   2        289.45        272.23         4.80 o
   3   1   2        432.40        417.77         7.22 o
   4   1   2          1.48          1.60         0.35 o
   5   1   2       2173.09       2274.23        72.61 o
   6   1   2         59.91         73.33         3.07 o
   7   1   2        850.82        856.49        21.09 o
   8   1   2          5.03          4.82         0.72 o
   9   1   2        247.23        247.08         3.64 o
  10   1   2         27.06         32.61         1.06 o
  11   1   2        181.08        153.76         2.56 o
  12   1   2         45.12         36.36         2.00 o
  13   1   2          2.93          3.75         1.09 o
  14   1   2         19.35         25.10         0.92 o
 -15   2   2          0.96          1.03         0.39 o
 -14   2   2         57.16         66.18         2.12 o
 -13   2   2        114.27        122.01         4.79 o
 -12   2   2         78.85         77.03         3.55 o
 -11   2   2        147.28        145.65         2.89 o
 -10   2   2        413.83        385.84         4.84 o
  -9   2   2        269.97        245.82         9.99 o
  -8   2   2        104.91        101.22         5.00 o
  -7   2   2         75.81         67.77         3.64 o
  -6   2   2        627.78        564.40        19.16 o
  -5   2   2         16.29         15.89         0.99 o
  -4   2   2        196.56        199.79         4.47 o
  -3   2   2        302.87        292.68         4.22 o
  -2   2   2        376.80        390.01         5.87 o
  -1   2   2          6.50          5.25         0.28 o
   0   2   2        248.80        258.98         4.15 o
   1   2   2        381.63        394.91         5.80 o
   2   2   2        141.17        134.88         2.69 o
   3   2   2        260.34        256.38         4.21 o
   4   2   2        949.71        918.09        15.30 o
   5   2   2        457.28        464.99         9.93 o
   6   2   2        440.99        485.28        12.46 o
   7   2   2        213.90        206.73         4.29 o
   8   2   2        311.09        309.22         7.00 o
   9   2   2         84.66         85.60         1.88 o
  10   2   2          0.04          0.05         0.33 o
  11   2   2         25.01         30.19         1.00 o
  12   2   2         39.70         43.83         3.09 o
  13   2   2          0.00         -0.16         0.54 o
  14   2   2          1.19          0.14         0.47 o
 -15   3   2         37.87         44.80         1.38 o
 -14   3   2         78.62         78.75         2.40 o
 -13   3   2         81.05         85.46         3.80 o
 -12   3   2         81.62         73.19         3.46 o
 -11   3   2         33.54         34.50         1.83 o
 -10   3   2         38.66         31.10         1.03 o
  -9   3   2        235.96        221.64         5.92 o
  -8   3   2         43.92         41.52         2.96 o
  -7   3   2        130.62        123.57         5.66 o
  -6   3   2        406.19        468.88        11.30 o
  -5   3   2        216.52        242.94        11.20 o
  -4   3   2        215.64        217.68         4.88 o
  -3   3   2         70.66         64.65         1.56 o
  -2   3   2        569.74        532.16         8.36 o
  -1   3   2        559.55        514.97         9.57 o
   0   3   2        764.01        809.39        14.16 o
   1   3   2       5901.30       5619.83       246.53 o
   2   3   2        405.25        393.41         5.40 o
   3   3   2        256.51        255.87         4.22 o
   4   3   2       1390.88       1468.84        21.12 o
   5   3   2          6.29         13.63         3.65 o
   6   3   2          9.24         11.60         0.84 o
   7   3   2         13.08         14.63         1.02 o
   8   3   2        237.07        249.62         5.93 o
   9   3   2          5.46          5.92         0.71 o
  10   3   2         87.33         75.06         1.61 o
  11   3   2         27.36         24.09         0.83 o
  12   3   2          0.48          1.23         0.51 o
  13   3   2         11.48         14.24         0.89 o
 -15   4   2         36.07         44.70         1.41 o
 -14   4   2         16.45         11.95         0.76 o
 -13   4   2          1.53          1.01         0.75 o
 -12   4   2         19.76         15.99         1.51 o
 -11   4   2        459.94        481.05         6.64 o
 -10   4   2        296.50        263.10         3.53 o
  -9   4   2        238.33        231.43         6.33 o
  -8   4   2          4.08          5.97         1.40 o
  -7   4   2        525.83        629.57        21.89 o
  -6   4   2        602.41        605.77        14.46 o
  -5   4   2       4906.67       5365.43       116.77 o
  -4   4   2        492.79        521.48        10.62 o
  -3   4   2        265.79        270.45         4.42 o
  -2   4   2        923.27        987.83        13.44 o
  -1   4   2       4914.78       4873.19        76.78 o
   0   4   2         34.68         31.35         0.82 o
   1   4   2        342.51        329.90         4.84 o
   2   4   2          3.40          2.96         0.31 o
   3   4   2       2440.70       2485.79        30.42 o
   4   4   2       1770.56       1913.77        23.05 o
   5   4   2       5008.37       5264.86        66.97 o
   6   4   2         30.13         33.08         1.23 o
   7   4   2         52.52         64.28         1.95 o
   8   4   2        635.78        611.73         8.30 o
   9   4   2          0.00          0.35         0.35 o
  10   4   2        163.71        153.61         2.64 o
  11   4   2        222.47        226.61         3.01 o
  12   4   2          6.98         10.22         0.81 o
  13   4   2        176.74        183.37         3.41 o
 -14   5   2          2.33          3.89         0.58 o
 -13   5   2        100.59        112.10         2.72 o
 -12   5   2          0.24          1.01         0.55 o
 -11   5   2         41.60         40.95         1.78 o
 -10   5   2        726.97        699.23         7.72 o
  -9   5   2        135.89        146.45         2.02 o
  -8   5   2        483.08        475.42        21.11 o
  -7   5   2        634.79        669.14        23.35 o
  -6   5   2          0.60          0.14         0.38 o
  -5   5   2         10.65         14.31         1.15 o
  -4   5   2       1102.30       1155.02        20.12 o
  -3   5   2        599.89        648.17         9.62 o
  -2   5   2          8.49         15.64         0.61 o
  -1   5   2        641.04        676.20         9.21 o
   0   5   2        113.70        106.15         1.49 o
   1   5   2         12.57         20.57         0.60 o
   2   5   2        247.68        264.42         3.52 o
   3   5   2         14.56         15.30         0.60 o
   4   5   2        306.76        304.43         4.26 o
   5   5   2        625.04        605.97         8.53 o
   6   5   2        679.20        735.23        13.05 o
   7   5   2        716.90        687.62        11.52 o
   8   5   2         88.43         88.65         1.77 o
   9   5   2        149.04        139.02         2.49 o
  10   5   2        609.56        575.03         8.27 o
  11   5   2         44.36         54.00         1.34 o
  12   5   2         12.60         15.87         0.93 o
  13   5   2         61.73         75.16         1.69 o
 -14   6   2         67.33         76.57         1.67 o
 -13   6   2         30.79         38.38         1.20 o
 -12   6   2        106.17         98.71         2.67 o
 -11   6   2          0.92          0.55         0.47 o
 -10   6   2        250.21        230.88         3.61 o
  -9   6   2        442.65        411.77         4.77 o
  -8   6   2          0.04          1.10         0.39 o
  -7   6   2         31.91         31.59         1.90 o
  -6   6   2          3.72          1.96         0.58 o
  -5   6   2        354.84        386.49        10.90 o
  -4   6   2         45.58         51.08         1.60 o
  -3   6   2        330.26        368.88         6.60 o
  -2   6   2         15.33         26.41         0.97 o
  -1   6   2         21.51         26.26         0.82 o
   0   6   2         14.94         21.35         0.68 o
   1   6   2        179.60        215.19         3.03 o
   2   6   2        642.66        673.10         7.67 o
   3   6   2        104.23        117.50         2.04 o
   4   6   2          0.13          0.71         0.25 o
   5   6   2          1.82          1.27         0.38 o
   6   6   2       1257.98       1250.71        18.37 o
   7   6   2         98.78        101.29         1.79 o
   8   6   2        161.68        136.47         2.25 o
   9   6   2        164.70        149.96         2.37 o
  10   6   2         42.96         43.39         1.13 o
  11   6   2          4.15          1.27         0.36 o
  12   6   2         59.55         66.66         1.62 o
  13   6   2          4.42          3.98         0.56 o
 -14   7   2          4.42          4.61         0.49 o
 -13   7   2        128.61        130.89         2.12 o
 -12   7   2          7.89          5.28         0.56 o
 -11   7   2        598.56        619.03         9.20 o
 -10   7   2          8.66         10.40         0.66 o
  -9   7   2          5.96          6.30         0.57 o
  -8   7   2          5.45          6.08         0.48 o
  -7   7   2        298.04        284.10         5.54 o
  -6   7   2         29.87         38.12         2.15 o
  -5   7   2        214.69        247.76         6.12 o
  -4   7   2          1.22          0.84         0.38 o
  -3   7   2          6.53          9.09         0.79 o
  -2   7   2         36.39         37.34         1.20 o
  -1   7   2        268.35        282.29         3.93 o
   0   7   2          0.27          1.56         0.33 o
   1   7   2        783.81        829.06        15.64 o
   2   7   2       1891.33       1919.51        24.83 o
   3   7   2        191.95        183.97         3.20 o
   4   7   2          7.26          6.21         0.58 o
   5   7   2        519.78        494.42        13.28 o
   6   7   2        576.81        548.10         8.35 o
   7   7   2         92.43         83.99         1.55 o
   8   7   2          6.29          6.42         0.51 o
   9   7   2        191.89        194.59         3.70 o
  10   7   2          0.05          0.19         0.36 o
  11   7   2         42.68         40.45         1.36 o
  12   7   2         21.93         23.59         0.91 o
 -13   8   2         34.17         36.12         0.90 o
 -12   8   2         43.53         51.90         1.30 o
 -11   8   2        125.89        151.12         3.10 o
 -10   8   2       1003.46       1011.41        14.26 o
  -9   8   2         66.19         58.45         1.42 o
  -8   8   2          7.81          8.66         0.66 o
  -7   8   2        256.00        263.28         3.40 o
  -6   8   2        529.06        549.40        11.04 o
  -5   8   2         39.53         56.20         2.70 o
  -4   8   2        207.18        219.53         4.54 o
  -3   8   2         30.04         28.37         1.29 o
  -2   8   2         16.75         16.26         0.94 o
  -1   8   2       1501.79       1565.87        21.02 o
   0   8   2         95.51        120.90         2.64 o
   1   8   2          0.66          2.35         0.47 o
   2   8   2        388.40        360.57         5.54 o
   3   8   2        304.02        296.83         7.64 o
   4   8   2       2233.39       2099.33        37.74 o
   5   8   2        191.32        209.93         5.68 o
   6   8   2        547.98        537.51         9.40 o
   7   8   2        101.04        109.98         1.93 o
   8   8   2         12.62         14.68         0.73 o
   9   8   2          9.27          6.12         0.55 o
  10   8   2         32.75         35.67         0.94 o
  11   8   2        133.04        136.84         2.57 o
  12   8   2         31.38         23.99         0.82 o
 -13   9   2        116.59        108.14         3.31 o
 -12   9   2        123.48        134.80         2.23 o
 -11   9   2         23.25         30.85         1.08 o
 -10   9   2        697.60        751.48        10.89 o
  -9   9   2          0.06          1.30         0.40 o
  -8   9   2        182.68        183.28         2.92 o
  -7   9   2         14.98         11.66         0.77 o
  -6   9   2       1226.32       1207.83        12.44 o
  -5   9   2        232.22        231.10         3.84 o
  -4   9   2        608.38        639.93        13.78 o
  -3   9   2        106.20        106.27         2.79 o
  -2   9   2        394.67        406.45         8.19 o
  -1   9   2         45.44         51.10         1.98 o
   0   9   2        205.68        219.98         4.99 o
   1   9   2         87.69         94.16         2.69 o
   2   9   2         32.97         31.10         2.32 o
   3   9   2         16.94         14.41         1.28 o
   4   9   2         86.49         87.56         1.90 o
   5   9   2       1061.47       1020.73        11.19 o
   6   9   2        106.98        109.66         2.24 o
   7   9   2         50.56         46.20         1.42 o
   8   9   2         13.81         16.45         1.07 o
   9   9   2         13.98         13.94         0.88 o
  10   9   2         71.61         65.52         1.50 o
  11   9   2         67.99         74.01         1.58 o
 -12  10   2         57.26         65.52         1.38 o
 -11  10   2        155.45        162.08         2.37 o
 -10  10   2         12.72         12.04         0.78 o
  -9  10   2         75.70         76.23         2.64 o
  -8  10   2          0.00          0.24         0.36 o
  -7  10   2        122.02        140.81         2.45 o
  -6  10   2        674.07        711.54         8.59 o
  -5  10   2        221.24        214.99         2.88 o
  -4  10   2        224.26        214.54         3.15 o
  -3  10   2        541.11        511.47         6.61 o
  -2  10   2         62.56         59.54         2.05 o
  -1  10   2          0.83          4.19         2.23 o
   0  10   2          1.03          1.11         0.93 o
   1  10   2          0.01          0.88         0.54 o
   2  10   2          4.87          6.01         1.04 o
   3  10   2         19.96         17.27         0.85 o
   4  10   2        257.21        229.88         3.40 o
   5  10   2       1307.31       1294.81        15.38 o
   6  10   2          9.44         11.10         0.63 o
   7  10   2        537.25        583.22         7.53 o
   8  10   2          1.39          1.81         0.39 o
   9  10   2         13.44         13.58         0.74 o
  10  10   2         19.11         16.76         0.94 o
  11  10   2         77.86         82.99         2.84 o
 -11  11   2        223.09        222.41         2.83 o
 -10  11   2        268.09        286.44         4.08 o
  -9  11   2          5.28          2.93         0.50 o
  -8  11   2        110.21         99.43         2.12 o
  -7  11   2         11.10         10.71         0.72 o
  -6  11   2        195.75        211.74         3.45 o
  -5  11   2        132.08        116.78         2.19 o
  -4  11   2         82.88         78.50         2.08 o
  -3  11   2          1.69          1.63         0.45 o
  -2  11   2        476.36        449.97         6.65 o
  -1  11   2        319.01        316.62         6.52 o
   0  11   2         29.55         35.10         1.41 o
   1  11   2       1049.27        958.03        15.21 o
   2  11   2          1.94          4.36         0.56 o
   3  11   2         62.21         57.51         1.35 o
   4  11   2         18.51         18.42         1.11 o
   5  11   2        366.29        349.01         5.19 o
   6  11   2        196.50        193.96         3.19 o
   7  11   2         42.31         49.65         1.20 o
   8  11   2          0.88          2.20         0.43 o
   9  11   2          0.41          0.00         0.30 o
  10  11   2        160.92        164.86         2.50 o
 -10  12   2        647.27        710.13         7.73 o
  -9  12   2        154.84        148.87         2.48 o
  -8  12   2          3.03          2.98         0.49 o
  -7  12   2         73.78         85.60         1.90 o
  -6  12   2        365.35        378.63         5.22 o
  -5  12   2         73.22         74.51         1.89 o
  -4  12   2          9.37         10.36         1.04 o
  -3  12   2        176.25        173.84         5.75 o
  -2  12   2        216.39        196.46         3.73 o
  -1  12   2         85.74         88.73         2.47 o
   0  12   2        156.17        146.52         4.66 o
   1  12   2         13.82         10.50         0.98 o
   2  12   2        104.62        101.51         2.95 o
   3  12   2          6.52          5.36         0.72 o
   4  12   2        471.23        498.23         7.41 o
   5  12   2         80.49         80.00         1.94 o
   6  12   2        403.49        415.31         6.16 o
   7  12   2         70.42         77.00         2.48 o
   8  12   2          8.25          9.44         0.62 o
   9  12   2          1.03          0.79         0.32 o
  -9  13   2        100.74         94.18         1.47 o
  -8  13   2         10.14          8.01         0.57 o
  -7  13   2        118.62        122.13         2.21 o
  -6  13   2          0.83          1.46         0.50 o
  -5  13   2        101.10        103.05         2.36 o
  -4  13   2        130.20        125.53         2.72 o
  -3  13   2         67.35         63.39         1.84 o
  -2  13   2         75.03         69.81         2.00 o
  -1  13   2        269.72        250.30         4.87 o
   0  13   2         69.61         64.87         1.74 o
   1  13   2         17.18         17.42         1.00 o
   2  13   2        165.38        173.08         3.30 o
   3  13   2        323.23        348.07         6.56 o
   4  13   2          0.99          1.04         0.54 o
   5  13   2        308.35        303.15         4.94 o
   6  13   2         29.45         24.30         1.26 o
   7  13   2         21.37         20.82         1.29 o
   8  13   2          2.39          1.11         0.32 o
  -8  14   2          2.34          0.83         0.38 o
  -7  14   2          0.73          0.31         0.35 o
  -6  14   2          4.65          4.15         0.47 o
  -5  14   2         38.88         45.44         1.86 o
  -4  14   2         16.69         22.20         3.44 o
  -3  14   2         62.34         52.40         2.92 o
  -2  14   2         54.33         59.22         3.19 o
  -1  14   2         19.11         13.10         1.29 o
   0  14   2         61.37         52.47         1.37 o
   1  14   2         55.26         47.78         1.29 o
   2  14   2          0.85          1.62         0.61 o
   3  14   2          2.37          1.63         0.59 o
   4  14   2          0.22          0.05         0.43 o
   5  14   2         90.62         90.47         2.01 o
   6  14   2        104.49        103.81         2.53 o
   7  14   2         80.99         85.10         1.97 o
  -6  15   2        275.62        272.42         7.54 o
  -5  15   2          0.27          3.73         0.64 o
  -4  15   2          3.11          3.92         0.73 o
  -3  15   2         56.13         55.53         1.95 o
  -2  15   2          7.91          8.21         1.11 o
  -1  15   2        100.89        100.27         2.83 o
   0  15   2         17.55         19.49         1.12 o
   1  15   2         11.71         11.44         0.77 o
   2  15   2        131.00        121.47         2.33 o
   3  15   2         32.09         31.02         1.04 o
   4  15   2         67.73         71.39         1.97 o
   5  15   2          3.11          4.27         0.63 o
  -4  16   2         17.45         18.75         0.88 o
  -3  16   2         16.51         17.63         1.36 o
  -2  16   2         44.35         36.93         1.95 o
  -1  16   2         12.23         14.05         0.89 o
   0  16   2        126.38        124.26         4.13 o
   1  16   2          5.89          4.72         0.57 o
   2  16   2         32.53         28.60         4.51 o
   3  16   2          5.88          6.12         0.78 o
 -15   1   3         18.44         28.82         1.65 o
 -14   1   3         42.56         42.77         2.29 o
 -13   1   3          9.34         14.20         1.63 o
 -12   1   3        400.94        418.28         7.68 o
 -11   1   3          2.91          4.71         1.61 o
 -10   1   3        129.92        120.66         2.47 o
  -9   1   3        194.40        196.35         4.25 o
  -8   1   3        839.45        851.57        28.62 o
  -7   1   3       1181.67       1355.63        44.04 o
  -6   1   3        280.91        335.77        12.01 o
  -5   1   3       2183.86       2281.29        72.33 o
  -4   1   3        667.84        658.26        10.48 o
  -3   1   3        138.79        150.43         2.61 o
  -2   1   3        595.75        675.79        10.15 o
  -1   1   3        791.03        783.52        11.72 o
   0   1   3          0.02          1.04         0.27 o
   1   1   3        146.03        168.34         2.87 o
   2   1   3       1988.42       1937.64        31.29 o
   3   1   3         56.16         45.93         1.85 o
   4   1   3         10.07          6.92         0.73 o
   5   1   3        183.82        178.74         5.89 o
   6   1   3         46.55         40.73         2.36 o
   7   1   3          4.89          3.70         0.65 o
   8   1   3         36.99         36.03         1.25 o
   9   1   3        176.46        211.28         3.29 o
  10   1   3        672.72        670.00        20.95 o
  11   1   3          2.91          3.72         1.30 o
  12   1   3         20.23         18.15         1.14 o
  13   1   3        206.16        221.93         4.89 o
 -14   2   3        150.67        149.36         5.20 o
 -13   2   3        200.63        201.80         4.90 o
 -12   2   3          8.95          8.66         0.94 o
 -11   2   3        644.12        632.29        10.97 o
 -10   2   3        129.29        114.33         2.20 o
  -9   2   3        526.45        459.68         8.48 o
  -8   2   3         30.62         21.79         2.08 o
  -7   2   3         22.75         24.44         2.09 o
  -6   2   3         66.97         80.83         4.03 o
  -5   2   3       1938.45       2057.62        45.50 o
  -4   2   3       2146.84       2176.51        35.33 o
  -3   2   3       3946.45       4068.74        65.15 o
  -2   2   3         97.54        108.04         2.29 o
  -1   2   3          1.46          7.16         0.56 o
   1   2   3       2673.84       2734.72        40.46 o
   2   2   3        167.67        138.57         2.57 o
   3   2   3        392.71        449.80         7.11 o
   4   2   3         74.43         71.69         2.23 o
   5   2   3        511.76        515.94        15.91 o
   6   2   3        281.70        342.43         7.59 o
   7   2   3          9.10         12.79         1.07 o
   8   2   3          9.72          7.62         0.52 o
   9   2   3         33.04         46.01         1.43 o
  10   2   3       1120.98        969.26        19.30 o
  11   2   3         95.31         57.80         3.48 o
  12   2   3        111.69         92.02         2.35 o
  13   2   3         14.42         11.55         0.93 o
 -14   3   3        106.73        120.60         4.47 o
 -13   3   3        101.43        110.64         9.60 o
 -12   3   3        144.41        150.31         3.13 o
 -11   3   3          7.21          7.79         1.15 o
 -10   3   3        206.31        199.13         3.95 o
  -9   3   3        216.10        194.81         3.82 o
  -8   3   3         40.81         38.98         2.91 o
  -7   3   3        957.51       1139.08        37.72 o
  -6   3   3       1355.32       1463.25        32.93 o
  -5   3   3          1.85          6.89         0.93 o
  -4   3   3        278.70        288.11         6.38 o
  -3   3   3        141.56        159.94         7.73 o
  -2   3   3         10.19         17.81         1.02 o
  -1   3   3         15.53         14.20         0.50 o
   0   3   3        454.17        516.78        10.55 o
   1   3   3        160.97        181.77         3.26 o
   2   3   3        856.71        920.38        13.54 o
   3   3   3        149.54        133.11         2.65 o
   4   3   3        241.87        239.04         4.25 o
   5   3   3         97.83         99.34         2.54 o
   6   3   3         62.21         67.58         2.04 o
   7   3   3         28.24         26.65         1.21 o
   8   3   3        119.23        127.89         2.09 o
   9   3   3         53.64         32.75         1.23 o
  10   3   3        388.24        361.54         8.56 o
  11   3   3         56.21         55.09         2.46 o
  12   3   3         19.18         21.67         1.21 o
  13   3   3          3.70          3.14         0.47 o
 -14   4   3          2.56          2.90         0.68 o
 -13   4   3         55.96         61.93         2.46 o
 -12   4   3         18.63         19.45         1.30 o
 -11   4   3          6.24          4.63         0.67 o
 -10   4   3         16.28         14.83         1.06 o
  -9   4   3        478.69        454.51         7.41 o
  -8   4   3         13.90          9.93         1.74 o
  -7   4   3        174.15        172.06         5.21 o
  -6   4   3         74.28         83.06         4.70 o
  -5   4   3       1764.45       1898.04        36.11 o
  -4   4   3         12.21         14.21         1.03 o
  -3   4   3        653.75        702.40        12.69 o
  -2   4   3        697.80        728.14        10.53 o
  -1   4   3         55.52         51.59         1.21 o
   0   4   3          1.18          4.81         2.35 o
   1   4   3        721.42        736.26        10.75 o
   2   4   3         17.87         21.96         2.04 o
   3   4   3        129.68        149.15         6.79 o
   4   4   3        318.29        335.36         5.19 o
   5   4   3          3.67          7.91         0.77 o
   6   4   3        391.36        383.86         6.19 o
   7   4   3        266.88        247.91         4.31 o
   8   4   3         28.34         23.95         1.54 o
   9   4   3          7.41         10.86         1.08 o
  10   4   3        336.25        326.59         7.89 o
  11   4   3        109.21        101.31         7.30 o
  12   4   3          0.07          0.27         0.48 o
  13   4   3         20.52         21.07         1.89 o
 -14   5   3          1.38          3.80         0.53 o
 -13   5   3          2.56          2.81         0.75 o
 -12   5   3          7.81          6.58         1.26 o
 -11   5   3        439.49        417.29         6.57 o
 -10   5   3        366.04        315.77         4.70 o
  -9   5   3         55.86         57.95         1.45 o
  -8   5   3        141.82        123.48         2.37 o
  -7   5   3       1353.81       1371.13        27.13 o
  -6   5   3       1583.37       1726.23        33.78 o
  -5   5   3         68.66         61.27         2.06 o
  -4   5   3       1839.68       1993.58        34.13 o
  -3   5   3         38.00         41.44         2.13 o
  -2   5   3        140.09        130.31         2.32 o
  -1   5   3          3.44          5.56         0.42 o
   0   5   3          0.58          5.56         0.91 o
   1   5   3        332.56        355.27         5.10 o
   2   5   3         40.04         51.47         1.23 o
   3   5   3        759.67        754.34        11.41 o
   4   5   3         22.22         24.53         0.87 o
   5   5   3        259.53        260.45         4.34 o
   6   5   3        239.60        228.63         4.11 o
   7   5   3         63.38         67.80         1.66 o
   8   5   3        239.59        238.44         3.90 o
   9   5   3        367.31        338.66         8.17 o
  10   5   3         23.91         22.47         1.85 o
  11   5   3          7.94          7.36         0.86 o
  12   5   3         81.14         85.63         2.08 o
 -14   6   3          6.40          7.37         0.66 o
 -13   6   3        225.26        233.23        14.29 o
 -12   6   3        226.97        213.55         4.42 o
 -11   6   3         78.61         63.15         2.16 o
 -10   6   3        462.63        413.32         5.53 o
  -9   6   3         49.04         56.75         1.34 o
  -8   6   3          2.21          1.69         0.38 o
  -7   6   3          0.03          0.81         0.50 o
  -6   6   3         26.51         30.33         2.20 o
  -5   6   3        224.62        271.07         5.86 o
  -4   6   3        384.67        370.31         7.52 o
  -3   6   3        694.26        692.15        12.81 o
  -2   6   3         64.80         59.02         1.43 o
  -1   6   3        967.82       1025.17        14.05 o
   0   6   3        198.33        200.18         5.26 o
   1   6   3        526.10        600.60         7.68 o
   2   6   3        533.24        542.75         7.60 o
   3   6   3         23.64         26.80         1.12 o
   4   6   3        257.07        285.73         4.62 o
   5   6   3        837.57        815.72        13.72 o
   6   6   3          3.20          4.90         0.50 o
   7   6   3        121.44        115.24         2.14 o
   8   6   3         55.10         53.98         1.42 o
   9   6   3        129.76        122.43         4.83 o
  10   6   3        203.12        174.26         6.16 o
  11   6   3        278.05        241.85         6.19 o
  12   6   3         19.37         18.20         0.95 o
 -13   7   3         25.54         23.87         1.08 o
 -12   7   3         25.12         29.95         1.41 o
 -11   7   3         27.09         26.66         1.42 o
 -10   7   3         37.04         34.04         1.45 o
  -9   7   3          0.22          0.74         0.43 o
  -8   7   3        152.31        148.21         2.62 o
  -7   7   3          7.37         13.19         0.70 o
  -6   7   3        981.98       1020.89        34.08 o
  -5   7   3         33.63         47.82         1.93 o
  -4   7   3        660.94        675.61        12.67 o
  -3   7   3        141.65        143.32         3.70 o
  -2   7   3        123.38        129.51         2.85 o
  -1   7   3       1354.15       1484.73        18.43 o
   0   7   3          5.45          8.20         0.62 o
   1   7   3          1.55          0.57         0.36 o
   2   7   3        129.10        124.10         4.32 o
   3   7   3        507.23        530.16         7.79 o
   4   7   3        215.00        216.41         3.43 o
   5   7   3          2.47          2.74         0.72 o
   6   7   3        176.40        171.27         2.55 o
   7   7   3        232.47        225.64         3.82 o
   8   7   3         21.01         23.41         1.91 o
   9   7   3        483.18        449.25         9.97 o
  10   7   3         52.33         57.95         1.97 o
  11   7   3         62.91         55.19         1.47 o
  12   7   3         12.93          9.63         0.61 o
 -13   8   3          6.14          6.83         0.52 o
 -12   8   3         11.92         10.79         0.89 o
 -11   8   3          8.71          7.25         0.73 o
 -10   8   3          5.67         10.53         0.90 o
  -9   8   3        248.96        238.14         5.01 o
  -8   8   3         14.40         12.32         0.91 o
  -7   8   3        106.28        115.19         2.25 o
  -6   8   3        949.81        925.23        10.67 o
  -5   8   3        122.95        141.35         3.17 o
  -4   8   3         67.48         78.43         4.84 o
  -3   8   3         23.57         25.67         2.88 o
  -2   8   3         20.50         27.88         1.37 o
  -1   8   3          0.47          1.98         0.53 o
   0   8   3        595.63        653.47         9.73 o
   1   8   3         26.37         33.72         1.40 o
   2   8   3        127.24        137.84         3.12 o
   3   8   3         46.71         53.55         1.56 o
   4   8   3         53.70         46.36         1.07 o
   5   8   3         52.93         47.04         1.15 o
   6   8   3        173.89        174.36         2.91 o
   7   8   3        173.81        175.61         3.05 o
   8   8   3        387.49        374.18         6.97 o
   9   8   3         97.92         98.08         3.64 o
  10   8   3          1.17          2.13         0.59 o
  11   8   3         22.59         24.14         1.05 o
 -12   9   3         54.46         53.42         1.35 o
 -11   9   3          8.08         12.44         2.10 o
 -10   9   3         16.44         23.70         1.26 o
  -9   9   3         77.85         69.01         2.56 o
  -8   9   3         27.50         21.04         1.15 o
  -7   9   3         99.89        102.63         2.37 o
  -6   9   3        834.71        837.60        13.73 o
  -5   9   3         53.62         63.43         1.33 o
  -4   9   3        767.15        770.54        13.03 o
  -3   9   3        130.45        130.13         3.07 o
  -2   9   3         95.16         91.20         2.21 o
  -1   9   3          3.62          2.38         0.81 o
   0   9   3        111.77        106.13         2.43 o
   1   9   3         40.81         48.98         1.67 o
   2   9   3         86.12         87.08         1.96 o
   3   9   3        161.86        150.83         2.65 o
   4   9   3         54.88         53.76         1.59 o
   5   9   3          0.77          1.30         0.55 o
   6   9   3          1.77          1.90         0.43 o
   7   9   3         28.75         26.46         1.37 o
   8   9   3         61.14         64.75         2.62 o
   9   9   3         11.56         11.32         0.82 o
  10   9   3         14.86         14.32         1.29 o
  11   9   3          5.57          7.21         0.54 o
 -12  10   3         44.96         39.01         1.02 o
 -11  10   3          1.58          2.27         0.42 o
 -10  10   3          1.38          2.13         0.53 o
  -9  10   3        391.94        395.39         6.33 o
  -8  10   3          2.71          2.34         0.60 o
  -7  10   3        450.10        466.79         7.41 o
  -6  10   3        629.74        638.95         8.90 o
  -5  10   3        296.56        289.95         5.23 o
  -4  10   3         46.70         37.49         1.16 o
  -3  10   3        172.79        167.40         2.69 o
  -2  10   3        336.41        294.06         4.55 o
  -1  10   3        348.41        341.63         5.14 o
   0  10   3          4.52          4.74         0.52 o
   1  10   3        533.19        511.78         6.17 o
   2  10   3        136.35        135.49         2.79 o
   3  10   3        124.98        118.85         2.56 o
   4  10   3        110.27        106.49         2.56 o
   5  10   3         65.47         61.82         1.74 o
   6  10   3        429.07        440.98         8.25 o
   7  10   3        231.62        230.19         4.16 o
   8  10   3          0.21          1.14         0.43 o
   9  10   3         29.55         26.02         0.93 o
  10  10   3        132.56        126.13         2.43 o
 -11  11   3        206.40        222.83         3.43 o
 -10  11   3          1.13          1.91         0.40 o
  -9  11   3         19.69         22.50         1.14 o
  -8  11   3        116.91        133.97         2.87 o
  -7  11   3          8.75          8.29         0.85 o
  -6  11   3        541.89        595.24        10.56 o
  -5  11   3         66.71         64.03         2.48 o
  -4  11   3          1.57          2.41         0.62 o
  -3  11   3          1.73          1.12         0.55 o
  -2  11   3         43.48         50.86         1.49 o
  -1  11   3        181.44        168.16         3.59 o
   0  11   3        254.99        258.82         4.11 o
   1  11   3         28.62         29.77         2.65 o
   2  11   3          1.33          1.63         0.50 o
   3  11   3        399.75        396.91         6.89 o
   4  11   3        638.71        638.40        13.87 o
   5  11   3         95.78         91.94         3.47 o
   6  11   3         18.03         17.88         1.65 o
   7  11   3         46.52         43.37         2.20 o
   8  11   3         13.77         10.02         0.73 o
   9  11   3        104.69        108.87         2.27 o
 -10  12   3          0.36          1.73         0.89 o
  -9  12   3         33.18         35.14         1.01 o
  -8  12   3         96.47         90.96         2.10 o
  -7  12   3          0.00         -0.24         0.56 o
  -6  12   3        472.01        510.03         9.09 o
  -5  12   3         33.43         34.33         2.27 o
  -4  12   3        810.88        778.97        22.25 o
  -3  12   3         46.20         40.91         3.02 o
  -2  12   3          7.93         10.35         1.80 o
  -1  12   3        224.08        228.92         6.18 o
   0  12   3         18.27         13.72         1.56 o
   1  12   3         38.42         39.57         5.75 o
   2  12   3        286.63        286.11         7.35 o
   3  12   3         26.79         26.61         2.08 o
   4  12   3        171.62        177.34         5.20 o
   5  12   3          1.65          3.56         0.75 o
   6  12   3         25.47         28.54         1.52 o
   7  12   3          0.29          0.41         0.47 o
   8  12   3        122.86        120.56         2.17 o
  -9  13   3         27.66         29.79         1.28 o
  -8  13   3         54.12         61.90         1.77 o
  -7  13   3          1.48          1.42         0.52 o
  -6  13   3          6.73          5.14         1.36 o
  -5  13   3        830.30        911.98        26.68 o
  -4  13   3          0.23          1.03         1.16 o
  -3  13   3        385.81        369.98         7.05 o
  -2  13   3         40.22         37.33         2.06 o
  -1  13   3         88.30         90.48         3.32 o
   0  13   3         66.63         62.85         2.74 o
   1  13   3         35.10         34.24         2.22 o
   2  13   3         27.90         28.37         2.08 o
   3  13   3          2.44          2.52         0.70 o
   4  13   3         57.10         52.19         2.64 o
   5  13   3        213.59        205.87         4.23 o
   6  13   3         34.83         36.30         1.38 o
   7  13   3          7.44          6.81         0.56 o
  -8  14   3          0.03          0.96         0.53 o
  -7  14   3          4.04          7.18         0.92 o
  -6  14   3         44.48         41.58         1.66 o
  -5  14   3          1.31          2.69         0.68 o
  -4  14   3         11.95         14.20         2.47 o
  -3  14   3         14.25         14.10         1.27 o
  -2  14   3         44.79         49.85         2.14 o
  -1  14   3        144.80        143.99         3.30 o
   0  14   3        243.98        240.69         4.80 o
   1  14   3         83.89         91.18         2.51 o
   2  14   3          0.68          0.66         0.62 o
   3  14   3         14.75         14.68         1.05 o
   4  14   3        139.90        149.66         4.13 o
   5  14   3         39.83         39.61         1.15 o
   6  14   3        129.63        122.53         2.94 o
  -6  15   3          3.38          5.55         0.78 o
  -5  15   3         76.38         83.31         3.10 o
  -4  15   3         17.10         15.27         1.45 o
  -3  15   3          7.10          8.25         1.21 o
  -2  15   3         29.93         28.22         1.98 o
  -1  15   3        408.56        360.48         7.75 o
   0  15   3          1.25          3.27         1.12 o
   1  15   3          1.38          1.73         0.49 o
   2  15   3         74.68         70.94         2.39 o
   3  15   3        103.70        116.25         2.38 o
   4  15   3         60.65         66.30         1.95 o
  -1  16   3          3.36          4.72         0.80 o
   1  16   3          8.84          6.09         0.76 o
 -14   0   4        110.59        119.50         3.11 o
 -13   0   4         62.08         65.20         2.59 o
 -12   0   4          0.04          0.31         0.56 o
 -11   0   4       2240.67       2132.25        33.35 o
 -10   0   4        854.27        845.29        17.00 o
  -9   0   4        427.29        396.92         9.29 o
  -4   0   4        252.01        248.75        13.55 o
  -3   0   4       1143.53       1209.67        25.83 o
  -2   0   4         51.23         53.24         3.40 o
  -1   0   4       9713.69      10470.60       458.42 o
   0   0   4          7.06          4.19         0.54 o
   1   0   4       2631.69       2725.51        48.50 o
   2   0   4         16.85         14.06         1.66 o
   3   0   4         61.38         41.86         2.78 o
   4   0   4         70.35         85.26         4.62 o
   5   0   4         80.47         97.43         4.76 o
   6   0   4         60.73         81.03         3.37 o
   7   0   4        468.64        440.57        23.05 o
   8   0   4        178.38        150.06         8.38 o
  11   0   4         38.36         41.38         2.75 o
  12   0   4        261.30        274.17         8.27 o
 -14   1   4         68.96         65.36         1.69 o
 -13   1   4        161.23        170.35         4.36 o
 -12   1   4          9.23         10.07         0.80 o
 -11   1   4          9.81          6.47         0.64 o
 -10   1   4        497.74        427.11         5.65 o
  -9   1   4        574.16        557.80         9.84 o
  -6   1   4        168.31        157.41         6.54 o
  -5   1   4         68.62         72.22         3.64 o
  -4   1   4         60.86         49.35         1.72 o
  -3   1   4        110.24        114.53         2.49 o
  -2   1   4        395.49        397.56         5.68 o
  -1   1   4       1061.47       1044.45        15.37 o
   0   1   4       8407.01       8414.39       237.52 o
   1   1   4        402.93        422.66         7.50 o
   2   1   4         66.36         44.44         1.37 o
   3   1   4         41.80         45.52         1.69 o
   4   1   4         42.83         37.52         1.64 o
   5   1   4        348.51        338.47        10.15 o
   6   1   4         13.32         13.45         1.30 o
   7   1   4         40.05         38.61         1.45 o
   8   1   4         17.73         14.05         1.23 o
  11   1   4        138.39        145.63         3.87 o
  12   1   4          9.61         12.32         1.28 o
 -14   2   4        129.15        145.95         4.74 o
 -13   2   4        123.41        135.40         3.17 o
 -12   2   4          8.45          7.44         0.72 o
 -11   2   4         85.02         86.13         1.87 o
 -10   2   4        300.85        293.30         4.21 o
  -9   2   4        111.11        105.68         2.60 o
  -8   2   4         23.99         24.98         2.30 o
  -7   2   4        299.61        290.39        11.11 o
  -6   2   4        159.98        146.27         6.35 o
  -5   2   4         76.82         84.87         4.23 o
  -4   2   4       1036.24       1054.11        20.53 o
  -3   2   4        466.39        468.10         8.12 o
  -2   2   4          0.48          0.28         0.29 o
  -1   2   4       1082.52       1069.29        17.13 o
   0   2   4       2165.36       2190.67        37.88 o
   1   2   4        742.67        768.98        11.47 o
   2   2   4         86.30         84.34         2.10 o
   3   2   4        463.88        464.49         7.26 o
   4   2   4        857.02        846.52        13.95 o
   5   2   4        485.65        494.43         8.65 o
   6   2   4          1.48          2.82         0.61 o
   7   2   4        111.22        100.02         2.40 o
   8   2   4        273.49        280.47         5.78 o
   9   2   4        124.28        141.00         6.59 o
  10   2   4          4.16          5.61         1.54 o
  11   2   4          9.87          7.79         1.50 o
  12   2   4          2.51          2.20         0.54 o
 -14   3   4        248.33        263.05         6.00 o
 -13   3   4          3.72          2.77         0.49 o
 -12   3   4          5.57          6.57         0.83 o
 -11   3   4        713.48        657.56         8.12 o
 -10   3   4         73.24         78.56         1.81 o
  -9   3   4        165.82        142.78         2.57 o
  -8   3   4        155.28        155.96         3.66 o
  -7   3   4         58.26         56.14         3.55 o
  -6   3   4        106.69        125.30         4.94 o
  -5   3   4       1018.89       1074.50        21.15 o
  -4   3   4        114.85        131.55         3.61 o
  -3   3   4        226.99        250.87         5.09 o
  -2   3   4          0.90          2.19         0.45 o
  -1   3   4       2221.36       2481.72        41.38 o
   0   3   4        404.37        471.55         9.78 o
   1   3   4       1529.36       1680.52        27.06 o
   2   3   4        101.41         98.88         2.52 o
   3   3   4        161.01        173.39         3.31 o
   4   3   4        224.24        248.77         5.00 o
   5   3   4        199.92        200.04         3.80 o
   6   3   4        110.68        109.39         2.91 o
   7   3   4          1.82          0.89         0.41 o
   8   3   4         42.03         41.13         2.84 o
   9   3   4         16.75         22.39         2.74 o
  10   3   4          0.84          0.67         1.11 o
  11   3   4          1.80          1.50         1.02 o
  12   3   4         36.31         31.29         1.97 o
 -14   4   4          0.02          0.34         0.49 o
 -13   4   4         22.51         19.62         2.12 o
 -12   4   4        185.45        176.24         3.37 o
 -11   4   4        412.49        415.93         6.03 o
 -10   4   4          0.91          3.47         0.61 o
  -9   4   4          8.22          9.42         0.73 o
  -8   4   4        468.67        453.28         8.78 o
  -7   4   4         84.35         79.72         4.57 o
  -6   4   4        316.46        363.40         9.70 o
  -5   4   4        455.49        503.90         9.76 o
  -4   4   4        284.32        300.80         6.30 o
  -3   4   4        183.72        183.24         5.09 o
  -2   4   4         47.24         68.02         1.83 o
  -1   4   4       2792.78       3130.23        51.86 o
   0   4   4       1476.07       1594.59        25.81 o
   1   4   4         14.80         21.60         1.13 o
   2   4   4         72.76         73.50         2.15 o
   3   4   4        711.65        685.76        10.70 o
   4   4   4         37.54         36.01         1.49 o
   5   4   4         78.75         86.16         2.18 o
   6   4   4         14.16         10.99         0.75 o
   7   4   4         58.33         58.63         1.56 o
   8   4   4        225.60        195.79         4.39 o
   9   4   4        351.68        326.24         7.91 o
  10   4   4         10.80         13.64         1.42 o
  11   4   4         47.41         46.34         2.76 o
  12   4   4        113.85        118.21         5.84 o
 -14   5   4         38.86         42.13         2.59 o
 -13   5   4         80.34         79.49         2.72 o
 -12   5   4          0.25          0.42         0.55 o
 -11   5   4          2.98          4.21         0.84 o
 -10   5   4        173.12        151.07         2.28 o
  -9   5   4         67.85         67.89         1.54 o
  -8   5   4        267.69        257.39         3.44 o
  -7   5   4         26.20         21.98         2.16 o
  -6   5   4          1.51          1.10         0.58 o
  -5   5   4        395.94        439.15         8.83 o
  -4   5   4        825.74        842.55        13.03 o
  -3   5   4          3.35          3.46         0.36 o
  -2   5   4        726.49        793.90        12.25 o
  -1   5   4        558.94        614.52         9.96 o
   0   5   4        786.21        868.18        14.71 o
   1   5   4        761.63        829.22        14.17 o
   2   5   4         55.17         57.32         1.92 o
   3   5   4          0.63          2.36         0.96 o
   4   5   4         96.24         96.53         2.22 o
   5   5   4        216.14        211.32         4.40 o
   6   5   4         26.18         29.79         1.42 o
   7   5   4        114.86        110.17         3.71 o
   8   5   4         79.10         74.64         4.03 o
   9   5   4        138.14        140.44         4.37 o
  10   5   4          8.58         14.19         1.40 o
  11   5   4         55.88         48.99         7.18 o
  12   5   4          0.21          0.49         0.58 o
 -13   6   4          9.04         12.80         1.15 o
 -12   6   4          0.66          1.24         0.63 o
 -11   6   4         11.54         11.36         0.87 o
 -10   6   4         70.26         66.47         1.51 o
  -9   6   4        169.89        153.98         2.23 o
  -8   6   4        102.15         95.11         1.75 o
  -7   6   4         85.60         86.64         1.85 o
  -6   6   4          0.04          0.12         0.58 o
  -5   6   4         79.11         86.35         2.77 o
  -4   6   4        157.35        157.77         4.07 o
  -3   6   4        148.11        151.53         2.84 o
  -2   6   4         49.86         59.59         1.43 o
  -1   6   4         55.61         62.01         1.38 o
   0   6   4        115.94        134.10         2.45 o
   1   6   4         80.59        101.14         2.34 o
   2   6   4         90.62         87.91         2.99 o
   3   6   4        109.72        111.31         2.60 o
   4   6   4        102.46        102.06         2.23 o
   5   6   4          0.08          0.13         0.38 o
   6   6   4         56.77         53.00         1.85 o
   7   6   4         11.35          9.75         0.97 o
   8   6   4         39.96         42.72         2.40 o
   9   6   4         11.99         12.22         1.38 o
  10   6   4         44.51         47.42         3.70 o
  11   6   4         18.69         10.91         2.26 o
 -13   7   4          4.65          5.02         0.72 o
 -12   7   4        184.73        193.26         4.22 o
 -11   7   4         50.07         39.92         2.22 o
 -10   7   4        162.43        170.80         2.72 o
  -9   7   4          2.85          2.63         0.48 o
  -8   7   4         71.04         72.60         1.50 o
  -7   7   4         53.07         56.12         1.20 o
  -6   7   4        150.98        156.57         2.73 o
  -5   7   4         45.74         41.71         1.58 o
  -4   7   4        108.65        117.44         4.17 o
  -3   7   4        592.26        596.33        11.62 o
  -2   7   4         13.83         16.63         1.02 o
  -1   7   4       1278.08       1320.42        18.36 o
   0   7   4       1006.85       1022.88        14.51 o
   1   7   4         62.89         57.67         1.80 o
   2   7   4         57.17         59.05         1.67 o
   3   7   4         46.64         51.81         1.42 o
   4   7   4         53.68         53.32         1.36 o
   5   7   4        393.83        379.70         5.51 o
   6   7   4        749.87        761.03        11.95 o
   7   7   4         16.31         15.90         1.57 o
   8   7   4         38.75         36.23         2.78 o
   9   7   4        324.65        369.99         8.28 o
  10   7   4          8.74         11.05         1.12 o
  11   7   4         34.04         31.97         1.32 o
 -13   8   4         69.35         70.73         2.15 o
 -12   8   4         94.47         78.14         2.04 o
 -11   8   4         55.31         67.19         2.04 o
 -10   8   4        311.68        313.86         4.66 o
  -9   8   4         77.40         80.86         1.90 o
  -8   8   4         50.30         58.38         1.43 o
  -7   8   4        221.69        214.74         3.00 o
  -6   8   4        282.77        293.08         4.09 o
  -5   8   4         28.79         26.65         1.09 o
  -4   8   4        337.59        332.37         5.32 o
  -3   8   4        238.24        222.30         4.08 o
  -2   8   4        162.02        197.03         3.72 o
  -1   8   4        833.49        833.94        11.16 o
   0   8   4        330.16        349.15         5.24 o
   1   8   4         56.90         57.90         1.75 o
   2   8   4        176.31        169.57         3.45 o
   3   8   4        248.18        249.70         3.69 o
   4   8   4         31.49         30.13         1.35 o
   5   8   4          7.70          6.45         0.71 o
   6   8   4          0.13          0.42         0.50 o
   7   8   4        171.72        182.00         5.00 o
   8   8   4         52.95         49.68         2.26 o
   9   8   4          0.00         -0.52         0.52 o
  10   8   4        478.36        464.35        11.60 o
 -12   9   4         81.80         78.47         2.42 o
 -11   9   4         54.84         60.70         1.56 o
 -10   9   4         72.36         75.99         1.94 o
  -9   9   4         89.08        105.21         2.17 o
  -8   9   4        134.42        140.22         2.69 o
  -7   9   4        223.43        223.18         8.25 o
  -6   9   4        520.42        554.02         8.78 o
  -5   9   4         18.43         12.99         0.96 o
  -4   9   4         56.26         54.27         1.57 o
  -3   9   4          4.40          8.72         0.82 o
  -2   9   4        204.21        194.84         3.79 o
  -1   9   4        107.09        111.63         2.61 o
   0   9   4        468.45        455.12         8.04 o
   1   9   4        133.52        146.82         3.58 o
   2   9   4          1.39          1.03         0.51 o
   3   9   4        317.96        314.04         4.91 o
   4   9   4        294.80        271.60         4.77 o
   5   9   4        446.31        450.99        10.28 o
   6   9   4         25.54         29.52         1.33 o
   7   9   4        110.40        105.82         2.73 o
   8   9   4          3.99          3.99         0.83 o
   9   9   4         11.06         12.40         1.06 o
  10   9   4          4.48          5.04         0.91 o
 -11  10   4          0.25          0.16         0.38 o
 -10  10   4         35.45         36.30         1.65 o
  -9  10   4         25.40         25.57         1.28 o
  -8  10   4         20.32         17.76         1.11 o
  -7  10   4         22.31         32.37         1.56 o
  -6  10   4         88.99         95.90         3.36 o
  -5  10   4        278.84        275.71         5.26 o
  -4  10   4        336.53        330.03         7.27 o
  -3  10   4        507.13        492.68        10.06 o
  -2  10   4          1.13          1.66         1.10 o
  -1  10   4         87.94         86.93         2.62 o
   0  10   4         39.19         38.28         1.73 o
   1  10   4        160.95        160.76         3.84 o
   2  10   4          0.10          1.29         0.56 o
   3  10   4        215.01        199.67         5.70 o
   4  10   4        253.38        252.63         6.66 o
   5  10   4          2.75          2.29         0.99 o
   6  10   4         66.49         75.12         3.93 o
   7  10   4         20.37         22.64         1.53 o
   8  10   4          9.54          8.89         1.34 o
   9  10   4         29.55         30.16         1.89 o
 -10  11   4         36.24         32.57         1.20 o
  -9  11   4         17.93         13.93         1.04 o
  -8  11   4         14.12         10.97         1.04 o
  -7  11   4          5.83          8.28         1.99 o
  -6  11   4          1.87          1.16         0.63 o
  -5  11   4         25.60         35.37         2.70 o
  -4  11   4          0.72          1.25         1.02 o
  -3  11   4          1.37          0.45         0.69 o
  -2  11   4       1043.36       1012.77        29.28 o
  -1  11   4         25.13         26.77         2.09 o
   0  11   4        214.10        208.65         8.28 o
   1  11   4        250.40        246.29         6.63 o
   2  11   4        425.16        433.05        10.11 o
   3  11   4         39.81         41.68         3.40 o
   4  11   4        353.93        353.50         8.49 o
   5  11   4        379.46        399.50         9.16 o
   6  11   4         60.81         62.35         2.48 o
   7  11   4         38.63         39.98         1.79 o
   8  11   4          9.29          6.04         1.05 o
  -9  12   4          0.08          0.48         0.53 o
  -8  12   4         20.58         18.58         1.39 o
  -7  12   4         23.22         25.31         2.59 o
  -6  12   4          8.41          7.16         1.58 o
  -5  12   4        192.73        193.62         5.29 o
  -4  12   4         41.50         42.50         2.89 o
  -3  12   4        159.76        164.95         6.66 o
  -2  12   4          0.41          1.46         1.04 o
  -1  12   4        210.77        197.43         5.54 o
   0  12   4         77.81         85.80         3.31 o
   1  12   4         74.96         85.79         5.00 o
   2  12   4         40.66         39.90         2.21 o
   3  12   4        201.09        202.49         5.58 o
   4  12   4        143.39        154.74         4.54 o
   5  12   4        198.09        207.91         7.39 o
   6  12   4        187.35        179.71         3.66 o
   7  12   4         26.61         24.52         1.19 o
  -8  13   4         30.12         27.47         1.83 o
  -7  13   4          5.59          3.64         1.00 o
  -6  13   4         11.18         14.00         1.82 o
  -5  13   4        233.55        259.03         6.16 o
  -4  13   4         60.18         62.28         2.03 o
  -3  13   4          0.06         -0.40         0.61 o
  -2  13   4        293.11        286.17         6.99 o
  -1  13   4        342.49        330.30         9.82 o
   0  13   4         39.14         44.90         2.24 o
   1  13   4          2.56          2.26         0.80 o
   2  13   4        117.67        127.10         7.78 o
   3  13   4         11.56         12.76         1.81 o
   4  13   4         53.51         63.90         3.62 o
   5  13   4        169.21        162.68         3.35 o
   6  13   4         21.11         18.77         1.51 o
  -5  14   4          1.17          3.29         0.99 o
  -4  14   4         29.58         27.32         2.01 o
  -3  14   4         94.70         90.82         3.29 o
  -2  14   4          0.01          0.03         0.70 o
  -1  14   4          0.92          3.95         0.81 o
   0  14   4         28.64         30.53         1.73 o
   1  14   4        150.43        146.70         4.50 o
   2  14   4          1.40          1.20         0.62 o
   3  14   4         23.76         22.48         1.12 o
   4  14   4        140.54        142.54         5.02 o
  -3  15   4         21.29         21.21         1.59 o
  -2  15   4        154.39        141.99         5.13 o
  -1  15   4         27.23         26.70         1.06 o
   0  15   4        115.66        105.52         2.91 o
   1  15   4          0.15          0.09         0.37 o
   2  15   4          0.01          0.87         0.75 o
 -14   1   5         13.77         18.23         0.76 o
 -13   1   5          9.78          8.40         0.60 o
 -12   1   5         84.68         59.13         1.46 o
 -11   1   5        866.59        796.44         9.57 o
 -10   1   5        362.95        346.52         4.80 o
  -9   1   5        157.62        171.74         2.82 o
  -8   1   5        313.84        300.39         5.31 o
  -4   1   5        159.00        153.80         4.90 o
  -3   1   5         37.24         33.29         1.79 o
  -2   1   5        517.99        592.07        10.65 o
  -1   1   5        221.90        267.36         4.67 o
   0   1   5         38.27         38.91         1.38 o
   1   1   5        176.87        156.03         2.97 o
   2   1   5        641.25        674.37        11.31 o
   3   1   5        348.91        356.68         7.74 o
   4   1   5        175.29        174.60         4.64 o
   5   1   5         71.33         71.14         2.74 o
   6   1   5          4.73          7.25         0.72 o
   7   1   5        105.44        103.32         2.66 o
   8   1   5         34.42         36.07         1.48 o
  11   1   5          0.55          0.38         0.83 o
 -14   2   5        118.63         99.39         2.23 o
 -13   2   5          2.63          4.01         0.47 o
 -12   2   5          8.42         11.11         0.72 o
 -11   2   5        983.53        954.87        11.23 o
 -10   2   5        192.63        155.96         2.69 o
  -9   2   5        317.30        286.95         4.10 o
  -8   2   5        138.89        137.99         2.68 o
  -7   2   5         10.57         12.45         1.74 o
  -6   2   5         60.70         77.04         4.28 o
  -5   2   5         29.38         20.17         2.26 o
  -4   2   5         38.74         34.19         1.62 o
  -3   2   5         79.51         91.78         2.18 o
  -2   2   5        410.91        457.23         8.52 o
  -1   2   5        780.82        883.63        15.54 o
   0   2   5         52.41         53.25         1.58 o
   1   2   5        821.24        828.95        13.91 o
   2   2   5         14.09         19.75         1.18 o
   3   2   5          3.67         13.38         5.06 o
   4   2   5       3668.76       3659.01        49.00 o
   5   2   5       4625.46       4580.13        53.29 o
   6   2   5         94.70         86.19         2.11 o
   7   2   5        239.34        237.63         4.68 o
   8   2   5          0.66          1.79         0.66 o
  10   2   5        324.35        349.80        10.58 o
  11   2   5         38.74         46.35         2.45 o
 -14   3   5         14.42         14.21         1.19 o
 -13   3   5         21.63         25.53         0.84 o
 -12   3   5        139.54        116.95         2.13 o
 -11   3   5       1169.42       1101.33        12.74 o
 -10   3   5          3.85          2.44         0.47 o
  -9   3   5         33.31         36.45         1.35 o
  -8   3   5          2.96          3.35         0.51 o
  -7   3   5        169.00        179.78         3.29 o
  -6   3   5        183.36        186.48         8.12 o
  -5   3   5          0.02          0.48         0.51 o
  -4   3   5         73.84         78.38         2.46 o
  -3   3   5         79.51         81.35         2.10 o
  -2   3   5        157.87        188.98         4.19 o
  -1   3   5       1395.70       1537.55        26.21 o
   0   3   5       1406.33       1458.16        22.02 o
   1   3   5         35.32         32.34         1.38 o
   2   3   5        167.14        187.44         4.05 o
   3   3   5        131.81        133.32         3.13 o
   4   3   5        814.00        816.35        16.40 o
   5   3   5         92.62         85.42         2.02 o
   6   3   5        310.07        306.91         5.51 o
   7   3   5        184.88        182.61         3.44 o
   8   3   5          4.87          5.08         1.35 o
  10   3   5          9.65         11.69         1.69 o
  11   3   5         15.42         18.60         1.66 o
 -14   4   5         34.52         33.05         1.51 o
 -13   4   5          7.78          5.07         0.53 o
 -12   4   5          1.29          1.43         0.36 o
 -11   4   5        130.54        131.67         2.35 o
 -10   4   5        192.96        176.97         2.92 o
  -9   4   5         12.42         11.93         0.86 o
  -8   4   5         12.25         10.93         0.76 o
  -7   4   5         45.80         43.42         1.41 o
  -6   4   5         34.59         35.29         1.84 o
  -5   4   5          0.93          0.17         0.44 o
  -4   4   5          0.68          0.59         0.47 o
  -3   4   5        115.50        121.33         3.33 o
  -2   4   5         74.12         85.09         2.38 o
  -1   4   5        103.12        104.53         2.84 o
   0   4   5        363.68        408.41         7.03 o
   1   4   5         21.86         26.71         1.50 o
   2   4   5         11.18         16.62         1.34 o
   3   4   5        796.36        772.62        15.06 o
   4   4   5         38.36         40.98         1.48 o
   5   4   5        159.89        159.61         2.79 o
   6   4   5        220.90        230.36         3.65 o
   7   4   5         23.71         25.38         1.91 o
   9   4   5        272.02        307.28         9.88 o
  10   4   5        292.30        303.12         9.17 o
  11   4   5         70.88         62.30         2.70 o
 -13   5   5          0.10          2.11         0.39 o
 -12   5   5        588.93        538.41         7.14 o
 -11   5   5         53.21         52.32         1.52 o
 -10   5   5        293.96        264.95         3.87 o
  -9   5   5         25.31         27.87         1.07 o
  -8   5   5          4.44          4.73         0.76 o
  -7   5   5         46.16         44.50         1.20 o
  -6   5   5          0.16          0.96         0.49 o
  -5   5   5       1023.99        998.01        15.31 o
  -4   5   5         77.31         78.91         2.66 o
  -3   5   5          0.54          1.01         0.49 o
  -2   5   5         55.33         34.68         1.71 o
  -1   5   5        155.04        161.15         3.20 o
   0   5   5        712.23        753.84        12.50 o
   1   5   5       1186.52       1188.74        18.22 o
   2   5   5          5.99          7.17         0.94 o
   3   5   5        123.81        128.63         3.55 o
   4   5   5        299.49        306.21         4.20 o
   5   5   5          5.76          6.66         0.58 o
   6   5   5         51.84         53.00         1.53 o
   7   5   5         22.21         22.08         1.85 o
   8   5   5        374.18        416.52        12.67 o
   9   5   5         10.49         10.41         1.66 o
  10   5   5          3.04          3.78         1.05 o
  11   5   5          0.20          1.12         0.64 o
 -13   6   5         29.20         28.29         1.90 o
 -12   6   5          1.42          3.38         0.49 o
 -11   6   5        274.19        280.32         3.88 o
 -10   6   5        997.22        946.09         9.40 o
  -9   6   5         33.42         38.48         1.14 o
  -8   6   5          7.58          7.39         0.63 o
  -7   6   5        111.25        110.43         2.26 o
  -6   6   5        168.42        171.99         3.09 o
  -5   6   5         82.47         87.48         2.16 o
  -4   6   5         58.90         58.43         1.74 o
  -3   6   5         91.23         98.54         3.24 o
  -2   6   5          2.33          1.78         0.53 o
  -1   6   5         99.59         88.73         2.52 o
   0   6   5        451.57        460.14         6.58 o
   1   6   5        141.13        137.62         4.04 o
   2   6   5         76.40         80.29         1.91 o
   3   6   5        738.81        731.84         9.93 o
   4   6   5       1725.61       1702.70        25.56 o
   5   6   5       2016.47       1955.40        47.02 o
   6   6   5        307.34        314.51        12.16 o
   7   6   5         16.35         20.15         1.75 o
   8   6   5          3.66          6.50         1.48 o
   9   6   5         44.81         45.68         2.75 o
  10   6   5        109.51        109.32         4.06 o
 -13   7   5         56.96         54.65         2.86 o
 -12   7   5        273.92        253.99         4.05 o
 -11   7   5        355.32        357.23         5.59 o
 -10   7   5          0.77          1.59         0.37 o
  -9   7   5         13.57         10.96         0.69 o
  -8   7   5        189.60        186.40         2.69 o
  -7   7   5         74.80         76.66         2.78 o
  -6   7   5        207.74        215.55         3.55 o
  -5   7   5         57.86         64.78         1.69 o
  -4   7   5        136.48        131.09         2.53 o
  -3   7   5         84.25         91.03         4.32 o
  -2   7   5        186.65        200.27         3.54 o
  -1   7   5         86.95         87.48         3.72 o
   0   7   5        133.67        132.68         2.75 o
   1   7   5        512.71        519.02         6.91 o
   2   7   5          7.03          6.22         0.58 o
   3   7   5        548.12        530.55         6.06 o
   4   7   5        854.64        838.08        11.27 o
   5   7   5          0.00          0.79         0.47 o
   6   7   5         49.57         55.01         2.86 o
   7   7   5          0.13          1.06         1.94 o
   8   7   5          8.19          9.57         1.53 o
   9   7   5         75.15         76.62         3.40 o
  10   7   5        124.48        120.81         4.04 o
 -12   8   5         42.33         38.38         1.56 o
 -11   8   5          2.92          3.49         0.52 o
 -10   8   5         61.68         56.41         1.39 o
  -9   8   5         45.62         46.92         1.51 o
  -8   8   5        144.65        154.91         2.72 o
  -7   8   5        116.70        121.04         3.39 o
  -6   8   5        135.62        138.24         2.87 o
  -5   8   5         85.20         83.23         2.42 o
  -4   8   5         10.16          8.61         0.85 o
  -3   8   5         46.42         42.63         1.57 o
  -2   8   5         21.98         22.39         1.24 o
  -1   8   5        242.07        236.41         4.55 o
   0   8   5        425.82        435.30         6.33 o
   1   8   5          1.82          1.60         0.47 o
   2   8   5         99.95        101.71         2.24 o
   3   8   5        489.13        476.62         5.90 o
   4   8   5         21.09         23.05         1.17 o
   5   8   5         94.53         94.48         5.28 o
   6   8   5        148.65        149.57         4.20 o
   7   8   5        159.89        158.33         4.26 o
   8   8   5         29.05         22.08         1.99 o
   9   8   5         51.53         52.81         2.47 o
 -11   9   5        403.35        395.72         6.76 o
 -10   9   5          4.46          4.02         0.48 o
  -9   9   5        108.05        106.44         3.04 o
  -8   9   5         47.24         59.73         1.83 o
  -7   9   5          0.01          0.30         0.66 o
  -6   9   5          2.30          2.05         0.78 o
  -5   9   5        609.57        600.59        11.11 o
  -4   9   5          4.93          5.25         0.94 o
  -3   9   5          3.19          3.24         0.65 o
  -2   9   5        141.10        124.64         2.84 o
  -1   9   5        290.62        293.74         5.13 o
   0   9   5         66.14         67.95         1.97 o
   1   9   5          2.96          1.99         0.51 o
   2   9   5          0.11         -0.13         0.37 o
   3   9   5          0.27          1.37         0.61 o
   4   9   5        119.13        123.01         3.74 o
   5   9   5        174.76        171.92         6.62 o
 -10  10   5        267.51        278.49         5.13 o
  -9  10   5          1.06          3.76         1.71 o
  -8  10   5          9.97         11.15         0.99 o
  -7  10   5         14.53         13.88         1.42 o
  -6  10   5        366.50        357.99        27.91 o
  -5  10   5         18.67         20.25         1.65 o
  -4  10   5         92.42         95.01         6.55 o
  -3  10   5        142.49        136.14         3.61 o
  -2  10   5        198.62        194.11         5.59 o
  -1  10   5        205.03        206.23         6.08 o
   0  10   5        896.87        870.77        28.40 o
   1  10   5         20.48         21.84         2.06 o
   2  10   5         13.18         14.37         1.53 o
   3  10   5        993.73       1024.65        20.69 o
   4  10   5        644.80        671.86        14.12 o
   5  10   5        568.83        560.67        11.83 o
  -9  11   5          9.95         10.54         1.37 o
  -8  11   5          2.88          3.12         0.69 o
  -7  11   5          3.77          3.65         0.81 o
  -6  11   5        671.24        710.02        14.85 o
  -5  11   5         37.15         37.71         2.66 o
  -4  11   5          7.56          8.58         1.58 o
  -3  11   5         19.04         23.91         2.55 o
  -2  11   5          7.69          7.71         1.60 o
  -1  11   5          0.99          0.35         0.94 o
   0  11   5         21.94         20.42         2.41 o
   1  11   5         99.93        105.71         3.70 o
   2  11   5        102.39        108.17         3.68 o
   3  11   5        306.58        326.36         7.76 o
   4  11   5        805.26        841.18        17.00 o
   5  11   5         59.29         51.33         3.21 o
   6  11   5          7.64          9.38         1.25 o
  -8  12   5         52.08         59.20         2.92 o
  -7  12   5          3.24          6.64         2.29 o
  -6  12   5          4.33          5.90         0.88 o
  -5  12   5          2.33          3.56         0.84 o
  -4  12   5         60.30         56.05         3.18 o
  -3  12   5        117.21        113.44         4.95 o
  -2  12   5        103.13        103.05         4.79 o
  -1  12   5         88.15         92.39         3.30 o
   0  12   5        188.93        189.56         5.24 o
   1  12   5          2.09          1.95         0.77 o
   2  12   5         68.71         79.42         2.93 o
   3  12   5        358.46        383.69         8.68 o
   4  12   5         29.96         32.55         1.66 o
   5  12   5          9.53          9.99         0.94 o
  -6  13   5        621.93        637.28        12.69 o
  -5  13   5         30.00         32.72         1.29 o
  -4  13   5         98.29        100.16         3.03 o
  -3  13   5          0.05          0.26         0.55 o
  -2  13   5          0.78          1.29         0.67 o
  -1  13   5         56.57         56.63         2.32 o
   0  13   5         48.87         47.70         2.11 o
   1  13   5         35.83         40.88         1.91 o
   2  13   5          6.35          8.87         2.10 o
   3  13   5          5.36          6.95         0.88 o
   4  13   5        156.26        153.42         3.78 o
  -4  14   5         65.84         65.54         2.02 o
  -3  14   5         40.32         36.75         1.51 o
  -2  14   5         28.74         28.57         1.39 o
  -1  14   5          0.24         -0.12         0.45 o
   0  14   5          3.78          3.81         0.68 o
   1  14   5        187.11        183.61         6.21 o
   2  14   5         61.94         61.11         2.00 o
 -14   0   6         38.05         41.14         1.16 o
 -13   0   6         32.65         40.41         1.43 o
 -12   0   6        425.04        400.35         7.31 o
 -11   0   6         24.71         31.50         3.98 o
 -10   0   6         18.25         15.31         1.19 o
  -9   0   6        333.89        335.88         6.52 o
  -8   0   6         24.76         23.99         1.35 o
  -7   0   6       1023.69        974.58        15.90 o
  -6   0   6       2256.87       2166.83        41.35 o
  -3   0   6        214.42        189.79        10.30 o
  -1   0   6        225.75        240.06         9.07 o
   0   0   6        265.05        241.57         9.38 o
   1   0   6       1436.48       1399.69        31.44 o
   2   0   6        374.78        381.90        10.12 o
   3   0   6       3001.96       2945.22        49.53 o
   4   0   6        363.55        348.61         7.22 o
   5   0   6         24.17         28.25         4.05 o
   6   0   6         37.78         41.60         2.60 o
   7   0   6          0.43          1.18         0.78 o
   8   0   6        210.35        199.43         6.81 o
  10   0   6          6.09          2.65         0.96 o
 -14   1   6        118.67        131.85         3.07 o
 -13   1   6         75.60         69.80         1.37 o
 -12   1   6         37.31         38.71         1.12 o
 -11   1   6        766.52        776.91         9.27 o
 -10   1   6         14.60         18.59         0.92 o
  -9   1   6        266.72        274.98         3.96 o
  -8   1   6          5.24          5.17         0.53 o
  -7   1   6        186.93        190.40         3.28 o
  -6   1   6       2029.76       1882.40        25.59 o
  -4   1   6         77.41         79.10         6.14 o
  -3   1   6        171.59        158.43         9.29 o
  -2   1   6        226.02        216.59         8.22 o
  -1   1   6         58.40         38.75         1.42 o
   0   1   6        403.08        399.76         7.18 o
   1   1   6         38.05         34.14         1.65 o
   2   1   6         59.74         63.05         2.37 o
   3   1   6        800.24        786.63        11.99 o
   4   1   6       1456.80       1475.33        18.18 o
   5   1   6       1492.43       1493.57        18.46 o
   6   1   6          4.97          7.70         2.41 o
   7   1   6         38.88         43.50         1.85 o
   8   1   6          0.26          0.45         0.50 o
  10   1   6         16.62         11.74         1.22 o
 -13   2   6         13.37         13.68         0.96 o
 -12   2   6          0.27          0.50         0.34 o
 -11   2   6          0.00         -0.26         0.33 o
 -10   2   6         12.00         12.34         0.78 o
  -9   2   6         10.13          9.42         0.95 o
  -8   2   6         67.37         67.06         1.76 o
  -7   2   6        134.26        132.62         2.58 o
  -6   2   6        120.77        121.41         6.16 o
  -5   2   6        249.02        235.01         6.88 o
  -4   2   6        196.42        187.70         7.03 o
  -3   2   6        118.46        111.86         3.12 o
  -2   2   6        301.04        292.02         6.70 o
  -1   2   6        880.58        849.04        16.03 o
   0   2   6        827.97        814.65        13.31 o
   1   2   6        259.49        269.63         5.37 o
   2   2   6         64.50         61.68         2.90 o
   3   2   6         97.34         98.14         2.31 o
   4   2   6        107.52        102.03         2.45 o
   5   2   6        334.11        335.14         6.61 o
   6   2   6         31.22         29.13         1.55 o
   7   2   6          5.71          5.55         0.80 o
   8   2   6         45.30         40.47         2.54 o
  10   2   6         57.00         52.70         1.75 o
 -13   3   6         13.56         21.66         0.65 o
 -12   3   6          0.01          0.42         0.32 o
 -11   3   6        164.58        169.45         2.72 o
 -10   3   6       1016.76       1053.48        12.20 o
  -9   3   6         55.30         62.28         1.50 o
  -8   3   6         74.73         75.58         2.12 o
  -7   3   6       1842.70       1859.83        25.52 o
  -6   3   6        912.71        864.31        12.96 o
  -5   3   6       1451.49       1443.31        22.45 o
  -4   3   6        261.66        246.86         4.69 o
  -3   3   6          9.45         12.54         1.16 o
  -2   3   6         46.61         33.58         1.60 o
  -1   3   6        402.29        400.37         7.53 o
   0   3   6          8.61         18.87         3.76 o
   1   3   6         10.42         12.80         1.03 o
   2   3   6         77.94         73.85         1.74 o
   3   3   6        518.36        516.28         7.54 o
   4   3   6       1179.86       1163.78        17.31 o
   5   3   6        799.75        844.22        14.69 o
   6   3   6         20.08         18.98         1.27 o
   7   3   6         15.73         13.28         1.11 o
   8   3   6         22.67         22.47         1.81 o
   9   3   6         17.51         24.20         2.21 o
 -13   4   6          1.58          1.04         0.29 o
 -12   4   6         50.53         42.26         1.21 o
 -11   4   6         10.49          8.48         1.02 o
 -10   4   6          0.08          0.95         0.39 o
  -9   4   6        599.59        605.24         8.31 o
  -8   4   6         69.20         68.90         2.34 o
  -7   4   6        926.99        912.16        12.29 o
  -6   4   6        550.33        562.11         8.96 o
  -5   4   6          4.72          5.23         0.72 o
  -4   4   6         74.80         59.74         1.74 o
  -3   4   6          1.43          0.82         0.45 o
  -2   4   6         28.29         27.78         1.37 o
  -1   4   6        303.24        313.85         5.82 o
   0   4   6         18.22         15.71         1.20 o
   1   4   6        279.79        273.35         4.94 o
   2   4   6        119.34        117.11         2.23 o
   3   4   6       1356.31       1354.41        18.03 o
   4   4   6        886.47        888.07        13.31 o
   5   4   6         46.15         47.06         1.74 o
   6   4   6          2.56          3.27         0.80 o
   7   4   6        175.59        184.03         6.60 o
   8   4   6         52.22         60.11         3.41 o
   9   4   6         20.56         22.25         1.98 o
  10   4   6        139.59        122.68         4.05 o
 -13   5   6         28.91         22.98         0.80 o
 -12   5   6          0.30          0.03         0.27 o
 -11   5   6        378.63        375.91         4.45 o
 -10   5   6        130.84        131.53         2.29 o
  -9   5   6          2.12          2.85         0.70 o
  -8   5   6          0.86          1.19         0.52 o
  -7   5   6          0.14          1.90         0.76 o
  -6   5   6        850.79        860.88        13.05 o
  -5   5   6       1870.34       1839.38        23.85 o
  -4   5   6          5.11          5.37         0.59 o
  -3   5   6         88.30         83.35         1.85 o
  -2   5   6         36.94         34.56         1.39 o
  -1   5   6        596.36        546.67         8.26 o
   0   5   6          9.49         10.22         0.79 o
   1   5   6          0.74          3.15         0.81 o
   2   5   6        189.39        175.94         3.00 o
   3   5   6        312.42        312.31         4.60 o
   4   5   6       1609.37       1595.69        26.06 o
   5   5   6        907.83        909.07        19.47 o
   6   5   6          6.82          5.04         1.17 o
   7   5   6         14.51         17.31         1.75 o
   8   5   6         11.87         12.71         1.70 o
   9   5   6          1.34          2.71         0.89 o
 -12   6   6         29.83         31.17         0.88 o
 -11   6   6          1.09          1.00         0.33 o
 -10   6   6        159.81        157.42         2.85 o
  -9   6   6         34.82         34.03         1.10 o
  -8   6   6         45.95         45.48         1.70 o
  -7   6   6        341.36        353.85         5.60 o
  -6   6   6        185.63        189.19         3.93 o
  -5   6   6          2.48          2.34         0.57 o
  -4   6   6        217.92        208.02         3.83 o
  -3   6   6          2.08          3.01         0.93 o
  -2   6   6        286.58        280.15         4.83 o
  -1   6   6         13.56         15.41         1.00 o
   0   6   6         28.39         21.88         1.09 o
   1   6   6          1.67          1.64         0.46 o
   2   6   6        108.87        108.17         2.16 o
   3   6   6        194.99        181.96         3.93 o
   4   6   6        569.94        563.52        12.71 o
   5   6   6         49.18         49.07         2.22 o
   6   6   6        697.44        719.06        14.09 o
   7   6   6         16.43         14.66         1.81 o
   8   6   6         66.88         71.21         3.22 o
   9   6   6         56.77         62.08         2.61 o
 -12   7   6        132.49        125.46         3.10 o
 -11   7   6          3.23          2.38         0.37 o
 -10   7   6         62.83         58.43         1.29 o
  -9   7   6         66.05         65.26         1.93 o
  -8   7   6        164.34        174.84         3.59 o
  -7   7   6       1376.61       1400.02        22.53 o
  -6   7   6       1931.11       1945.50        27.50 o
  -5   7   6         20.72         25.04         1.31 o
  -4   7   6        655.72        655.73         9.68 o
  -3   7   6         79.14         81.65         2.16 o
  -2   7   6         69.61         67.46         1.74 o
  -1   7   6         44.86         47.27         2.64 o
   0   7   6         15.17         15.83         0.98 o
   1   7   6        157.60        158.27         2.92 o
   2   7   6         59.12         53.62         1.70 o
   3   7   6        163.81        162.25         4.75 o
   4   7   6        849.87        832.48        18.04 o
   5   7   6         85.63         81.03         3.83 o
   6   7   6        159.54        158.05         4.05 o
   7   7   6         23.81         21.09         1.90 o
   8   7   6         13.54         14.70         1.42 o
 -11   8   6        183.12        170.36         3.31 o
 -10   8   6        100.01        107.11         2.20 o
  -9   8   6          9.76          7.80         1.26 o
  -8   8   6        170.88        173.94         3.92 o
  -7   8   6        250.42        256.21         6.37 o
  -6   8   6        236.08        249.16         6.29 o
  -5   8   6          1.45          2.90         0.83 o
  -4   8   6          5.62          6.30         0.87 o
  -3   8   6          2.26          2.11         0.58 o
  -2   8   6          0.33          0.23         0.43 o
  -1   8   6          0.17          0.84         0.42 o
   0   8   6        139.64        131.16         2.83 o
   1   8   6         41.16         40.10         1.69 o
   2   8   6          6.35          7.06         0.75 o
   3   8   6        334.79        327.88         8.13 o
   4   8   6       1140.34       1146.92        31.64 o
   5   8   6        237.12        225.19         7.65 o
 -11   9   6         14.32         11.18         1.02 o
 -10   9   6        287.55        286.46         5.15 o
  -9   9   6         28.98         32.93         1.79 o
  -8   9   6        116.50        125.23         3.03 o
  -7   9   6          3.68          5.82         1.79 o
  -6   9   6       1114.25       1176.40        23.03 o
  -5   9   6          7.07          7.64         1.76 o
  -4   9   6        239.26        233.08         5.97 o
  -3   9   6          0.59          0.70         0.63 o
  -2   9   6          1.29          0.93         0.67 o
  -1   9   6          3.00          1.90         0.75 o
   0   9   6         12.31         10.93         1.21 o
   1   9   6         42.34         43.70         2.07 o
   2   9   6          0.82          1.22         0.60 o
   3   9   6        121.61        122.59         3.02 o
   4   9   6       1794.92       1770.01        47.51 o
 -10  10   6         53.27         58.87         2.39 o
  -9  10   6         14.73         13.54         2.19 o
  -8  10   6         33.21         31.25         1.28 o
  -7  10   6        249.90        271.09         5.28 o
  -6  10   6         36.48         39.43         1.90 o
  -5  10   6         80.09         79.71         2.82 o
  -4  10   6        525.32        513.23        11.01 o
  -3  10   6         33.50         32.36         1.80 o
  -2  10   6          2.47          1.72         0.72 o
  -1  10   6         34.17         37.16         2.55 o
   0  10   6          1.37          1.35         0.91 o
   1  10   6        220.11        222.86         4.67 o
   2  10   6         22.13         19.08         1.53 o
   3  10   6         68.63         68.27         2.02 o
  -9  11   6         89.13         86.09         3.08 o
  -8  11   6        265.10        282.20         8.41 o
  -7  11   6        976.46       1012.86        21.63 o
  -6  11   6        647.40        655.25        13.50 o
  -5  11   6        156.93        170.19         4.42 o
  -4  11   6          0.14          0.18         0.53 o
  -3  11   6        176.52        164.19         4.40 o
  -2  11   6        303.28        308.19        11.70 o
  -1  11   6          0.63          0.82         0.59 o
   0  11   6         18.83         17.34         1.41 o
   1  11   6          0.32         -0.39         0.45 o
   2  11   6        211.66        222.65         6.19 o
   3  11   6         71.14         69.69         2.43 o
   4  11   6         21.85         20.27         1.61 o
  -7  12   6        431.85        429.31        11.97 o
  -6  12   6         78.88         81.51         2.49 o
  -5  12   6         45.98         48.58         1.97 o
  -4  12   6         13.52         14.21         1.59 o
  -3  12   6         11.74         11.49         1.50 o
  -2  12   6         24.00         26.11         4.11 o
  -1  12   6          1.16          1.99         0.67 o
   0  12   6          0.00          1.01         0.61 o
   1  12   6          3.76          3.43         0.72 o
   2  12   6          0.12          0.58         0.52 o
   3  12   6        231.66        209.30         4.79 o
  -4  13   6         10.65         13.11         1.00 o
  -3  13   6          0.43          0.98         0.49 o
  -2  13   6         54.24         52.56         1.91 o
  -1  13   6         39.65         37.06         2.39 o
   0  13   6         42.50         41.86         2.49 o
   1  13   6          0.59          0.85         0.50 o
 -13   1   7         42.32         38.35         1.64 o
 -12   1   7         52.36         49.15         1.09 o
 -11   1   7         58.77         61.76         1.41 o
 -10   1   7        116.78        120.71         2.12 o
  -9   1   7          0.06          0.46         0.33 o
  -8   1   7        191.46        185.53         2.86 o
  -7   1   7        840.51        828.20        10.66 o
  -6   1   7        835.46        825.33        10.55 o
  -5   1   7        223.10        223.55         9.15 o
   0   1   7         34.29         39.34         1.24 o
   1   1   7         97.03         88.76         1.98 o
   2   1   7          0.03          0.65         0.44 o
   3   1   7          5.92          5.52         0.80 o
   4   1   7          5.11          6.04         0.78 o
   5   1   7        132.19        141.45         3.75 o
   6   1   7          9.26          9.77         0.93 o
   7   1   7          7.43          8.32         0.80 o
   8   1   7         35.24         36.64         1.37 o
   9   1   7         86.27         97.05         3.49 o
 -13   2   7         23.57         23.53         0.70 o
 -12   2   7         90.45        102.36         1.70 o
 -11   2   7        262.45        299.57         3.98 o
 -10   2   7        267.38        274.84         3.81 o
  -9   2   7         48.61         51.61         1.29 o
  -8   2   7          4.77          7.92         1.08 o
  -7   2   7       1398.74       1415.96        19.74 o
  -6   2   7       2461.75       2463.79        49.29 o
  -5   2   7        303.01        302.23         5.75 o
  -4   2   7         31.65         41.14         3.98 o
  -2   2   7         23.78         21.35         2.80 o
  -1   2   7         53.41         63.90         2.24 o
   0   2   7        330.28        293.57         4.52 o
   1   2   7         37.46         37.05         2.51 o
   2   2   7        120.46        128.80         3.19 o
   3   2   7         82.71         88.87         3.44 o
   4   2   7          1.64          2.44         0.60 o
   5   2   7        343.74        377.76         8.11 o
   6   2   7        142.42        145.35         3.75 o
   7   2   7         10.80         12.82         1.01 o
   8   2   7        399.32        438.42        12.39 o
 -13   3   7         18.07         17.14         0.86 o
 -12   3   7        128.61        124.95         1.75 o
 -11   3   7        110.35        106.06         1.83 o
 -10   3   7         16.82         20.85         0.85 o
  -9   3   7        246.61        258.63         3.66 o
  -8   3   7        717.90        758.25         9.93 o
  -7   3   7        741.52        728.46        10.88 o
  -6   3   7         57.67         64.49         2.11 o
  -5   3   7        112.79        118.37         3.17 o
  -4   3   7        101.16        106.14         2.71 o
  -3   3   7        106.70        103.59         2.85 o
  -2   3   7        259.00        235.68         4.62 o
  -1   3   7         97.84         96.53         2.66 o
   0   3   7        609.08        583.04         8.22 o
   1   3   7        179.00        166.21         3.20 o
   2   3   7        171.09        183.89         3.89 o
   3   3   7        120.61        120.78         3.28 o
   4   3   7         37.86         38.17         3.33 o
   5   3   7        562.50        591.81        12.01 o
   6   3   7        237.41        236.22         5.39 o
   7   3   7          6.97         10.12         1.21 o
   8   3   7         17.81         20.25         1.12 o
 -12   4   7         17.17         14.47         0.57 o
 -11   4   7         38.37         39.81         1.05 o
 -10   4   7         77.66         78.20         1.55 o
  -9   4   7         12.51         14.68         1.07 o
  -8   4   7         88.90         86.69         3.11 o
  -7   4   7        113.68        119.48         3.15 o
  -6   4   7         49.01         45.23         1.87 o
  -5   4   7         43.55         43.98         2.60 o
  -4   4   7          2.48          3.14         0.58 o
  -3   4   7         96.70         91.21         2.23 o
  -2   4   7         68.23         66.09         2.02 o
  -1   4   7        247.62        225.81         4.09 o
   0   4   7        275.99        275.12         4.07 o
   1   4   7        386.90        392.39         8.26 o
   2   4   7          3.27          3.75         0.59 o
   3   4   7         27.15         27.85         2.18 o
   4   4   7        154.79        158.73         4.39 o
   5   4   7         60.11         61.42         3.08 o
   6   4   7          4.56          4.45         1.01 o
   7   4   7         37.97         36.90         1.55 o
   8   4   7        119.69        117.18         3.56 o
 -12   5   7         60.56         50.83         1.71 o
 -11   5   7          3.02          2.15         0.32 o
 -10   5   7        295.01        300.27         4.39 o
  -9   5   7          0.42          0.90         0.39 o
  -8   5   7         96.73         96.32         2.74 o
  -7   5   7        593.32        611.54        10.68 o
  -6   5   7        470.37        483.88         8.77 o
  -5   5   7        277.26        272.74         4.95 o
  -4   5   7         41.71         39.54         1.34 o
  -3   5   7        141.08        131.89         2.78 o
  -2   5   7         54.99         52.88         2.53 o
  -1   5   7          0.25          1.63         0.55 o
   0   5   7        154.37        137.28         3.68 o
   1   5   7          0.86          0.56         0.50 o
   2   5   7          5.52          6.41         0.87 o
   3   5   7          1.84          1.58         0.76 o
   4   5   7        150.98        155.88         5.80 o
   5   5   7          0.01          0.66         0.73 o
   6   5   7        357.36        371.19         9.72 o
   7   5   7         46.88         41.85         1.56 o
 -12   6   7          7.16          6.32         0.75 o
 -11   6   7         18.70         26.51         0.88 o
 -10   6   7          0.00          0.12         0.81 o
  -9   6   7         54.13         59.11         1.44 o
  -8   6   7          8.74          8.41         0.92 o
  -7   6   7        145.48        155.53         3.69 o
  -6   6   7       2948.57       3044.62        46.67 o
  -5   6   7         78.29         87.29         2.59 o
  -4   6   7         36.68         39.90         1.92 o
  -3   6   7         86.79         83.03         2.47 o
  -2   6   7          2.48          5.52         0.83 o
  -1   6   7          4.11          8.71         1.09 o
   0   6   7        275.14        272.40         8.89 o
   1   6   7         18.80         20.20         1.47 o
   2   6   7         28.36         27.09         1.55 o
   3   6   7         98.52        105.46         4.41 o
   4   6   7          0.54          1.05         0.76 o
   5   6   7         50.81         47.44         2.57 o
   6   6   7         19.90         21.86         1.62 o
   7   6   7         13.36         10.63         1.09 o
 -11   7   7         12.70         13.33         0.67 o
 -10   7   7          2.64          2.80         0.74 o
  -9   7   7          2.02          4.30         0.73 o
  -8   7   7          9.84         11.68         1.14 o
  -7   7   7       1097.47       1151.97        22.37 o
  -6   7   7         27.43         31.93         2.62 o
  -5   7   7        518.96        324.61        10.68 o
  -4   7   7          1.58          2.26         0.72 o
  -3   7   7         32.29         25.87         2.46 o
  -2   7   7          0.13          0.28         0.58 o
  -1   7   7        473.34        447.42         8.22 o
   0   7   7         14.07         12.13         1.20 o
   1   7   7         48.63         50.22         2.18 o
   2   7   7          9.06          8.85         1.41 o
   3   7   7          0.09          0.68         0.72 o
   4   7   7        154.06        160.73         5.77 o
   5   7   7          6.77          6.85         1.05 o
   6   7   7          3.05          4.39         0.83 o
 -10   8   7         10.73          9.49         0.60 o
  -9   8   7         84.24         83.43         1.97 o
  -8   8   7        111.18        116.59         6.34 o
  -7   8   7        177.73        192.85         4.86 o
  -6   8   7         25.57         27.12         2.64 o
  -5   8   7        347.96        297.59        49.83 o
  -4   8   7        116.31        114.42         7.64 o
  -3   8   7         28.06         33.11         1.74 o
  -2   8   7          2.12          1.86         0.69 o
  -1   8   7          9.24         10.63         1.12 o
   0   8   7         44.04         35.05         1.75 o
   1   8   7         34.91         39.24         1.92 o
   2   8   7          3.91          4.27         1.06 o
   3   8   7        260.11        276.38         8.83 o
   4   8   7          5.76          6.12         1.04 o
   5   8   7         51.20         43.59         2.19 o
 -10   9   7          0.42          0.75         0.37 o
  -9   9   7         73.03         70.33         1.64 o
  -8   9   7         10.26          8.10         0.86 o
  -7   9   7        458.07        459.32         7.94 o
  -6   9   7        183.01        198.18         4.90 o
  -5   9   7        669.36        674.00        13.67 o
  -4   9   7        230.10        238.46         7.07 o
  -3   9   7          0.14         -0.48         0.49 o
  -2   9   7          0.03         -0.47         0.47 o
  -1   9   7        198.33        195.58         5.46 o
   0   9   7         59.44         63.04         2.30 o
   1   9   7          0.07          0.35         0.58 o
   2   9   7          1.46          2.98         0.88 o
   3   9   7         74.64         78.46         3.36 o
  -8  10   7         26.77         26.61         1.17 o
  -7  10   7        227.88        222.93         4.19 o
  -6  10   7        549.45        559.89        11.28 o
  -5  10   7        158.37        161.32         4.12 o
  -4  10   7        101.39        106.54         3.09 o
  -3  10   7          3.43          3.47         0.70 o
  -2  10   7         84.24         83.72         2.65 o
  -1  10   7         78.21         71.37         2.39 o
   0  10   7         63.80         61.59         1.82 o
   1  10   7         58.90         57.83         1.70 o
   2  10   7         76.66         72.19         3.08 o
   3  10   7        175.79        182.01         5.89 o
  -7  11   7        297.51        266.15         7.92 o
  -6  11   7        117.79        112.03         2.85 o
  -5  11   7        164.86        176.69         5.86 o
  -4  11   7         12.75         12.91         0.99 o
  -3  11   7         12.55          9.95         1.02 o
  -2  11   7         16.50         14.04         0.88 o
  -1  11   7        193.24        189.36         5.25 o
   0  11   7         41.11         37.46         1.28 o
   1  11   7          9.20          9.18         1.04 o
   2  11   7         27.47         27.55         1.62 o
  -4  12   7         94.29         93.82         2.55 o
  -3  12   7         29.01         30.54         1.63 o
  -2  12   7         82.47         77.20         1.81 o
  -1  12   7          2.77          2.13         0.60 o
 -12   0   8         15.81         15.81         1.27 o
 -11   0   8          0.08          0.34         0.61 o
 -10   0   8          0.89          0.75         0.41 o
  -9   0   8        461.78        510.12        10.79 o
  -8   0   8         71.14         77.94         2.59 o
  -7   0   8         12.94         21.28         3.29 o
   0   0   8        396.94        387.89        10.85 o
   1   0   8         23.57         17.44         1.33 o
   2   0   8          0.72          1.27         0.60 o
   3   0   8        143.84        149.86         5.10 o
   4   0   8        157.48        163.19         5.47 o
   5   0   8          1.38          4.30         0.82 o
   6   0   8        165.62        186.61         5.83 o
 -12   1   8         11.63         15.53         0.62 o
 -11   1   8         67.21         56.71         1.14 o
 -10   1   8        319.19        341.82         4.57 o
  -9   1   8         11.46         12.25         1.02 o
  -8   1   8         81.35         84.41         1.71 o
  -7   1   8          1.06          3.75         1.19 o
  -6   1   8         85.60         92.89         2.84 o
  -1   1   8        589.92        500.78        13.69 o
   0   1   8        298.57        269.20         5.54 o
   1   1   8         73.36         76.63         2.29 o
   2   1   8          0.09          0.36         0.37 o
   3   1   8        158.60        171.27         4.02 o
   4   1   8         17.50         22.09         1.12 o
   5   1   8          6.21          4.27         0.57 o
   6   1   8         75.44         68.17         1.89 o
   7   1   8          3.83          3.05         0.57 o
 -12   2   8         79.83         79.37         2.24 o
 -11   2   8         49.42         48.23         0.96 o
 -10   2   8        141.58        142.45         2.34 o
  -9   2   8         62.09         62.60         1.40 o
  -8   2   8          4.04          2.86         0.41 o
  -7   2   8          0.39          0.48         0.49 o
  -6   2   8         65.90         65.18         2.34 o
  -5   2   8         48.94         47.54         3.43 o
  -3   2   8         18.36         19.58         1.38 o
  -2   2   8        134.88        112.58         3.77 o
  -1   2   8        306.52        290.01         8.46 o
   0   2   8        139.00        127.14         2.96 o
   1   2   8        210.29        216.79         4.72 o
   2   2   8         14.19         14.89         0.95 o
   3   2   8         14.04         12.66         0.91 o
   4   2   8         26.04         26.62         1.46 o
   5   2   8         96.89         97.98         2.55 o
   6   2   8          2.50          3.78         0.71 o
   7   2   8         19.67         17.40         1.09 o
 -11   3   8        163.66        171.40         2.54 o
 -10   3   8          8.72          7.42         0.51 o
  -9   3   8         37.33         44.51         1.14 o
  -8   3   8         33.72         36.83         1.13 o
  -7   3   8        184.69        192.21         3.30 o
  -6   3   8         32.85         33.98         1.41 o
  -5   3   8          3.29          2.58         0.89 o
  -4   3   8         54.86         54.38         2.50 o
  -3   3   8        246.78        218.97         6.79 o
  -2   3   8        557.22        478.12        13.44 o
  -1   3   8        217.32        193.47         6.15 o
   0   3   8        118.77         99.23         3.76 o
   1   3   8         69.28         68.45         1.98 o
   2   3   8         18.65         17.94         1.01 o
   3   3   8         94.29        100.88         4.12 o
   4   3   8          0.62          0.17         0.54 o
   5   3   8         11.19          9.70         1.11 o
   6   3   8          7.21          7.81         0.92 o
 -11   4   8         75.58         70.65         1.92 o
 -10   4   8        255.88        267.87         3.75 o
  -9   4   8         36.01         42.77         1.18 o
  -8   4   8        144.68        152.44         2.75 o
  -7   4   8          5.60          5.92         0.52 o
  -6   4   8        134.66        140.77         3.22 o
  -5   4   8        369.81        381.17         6.90 o
  -4   4   8          9.57         10.18         1.21 o
  -3   4   8        249.80        230.75         7.30 o
  -2   4   8          3.26          2.49         0.75 o
  -1   4   8         44.60         43.49         2.26 o
   0   4   8        165.34         74.06         3.19 o
   1   4   8          3.63          3.06         0.80 o
   2   4   8         26.12         31.75         1.96 o
   3   4   8          0.06         -0.25         0.54 o
   4   4   8          4.76          5.94         0.97 o
   5   4   8          1.94          0.56         0.54 o
   6   4   8         37.45         38.38         1.81 o
 -11   5   8         11.68          9.09         0.59 o
 -10   5   8        206.38        218.53         3.85 o
  -9   5   8         15.92         16.33         0.82 o
  -8   5   8         56.64         61.09         1.45 o
  -7   5   8         88.78         94.36         2.44 o
  -6   5   8         12.21         11.69         1.05 o
  -5   5   8        232.61        239.82         6.80 o
  -4   5   8         13.16         11.88         1.05 o
  -3   5   8         90.61         92.70         3.78 o
  -2   5   8        246.83        241.58         7.68 o
  -1   5   8        546.14        526.76        15.04 o
   0   5   8        188.10        177.47         6.00 o
   1   5   8        116.01        124.73         4.61 o
   2   5   8          1.22          0.88         0.66 o
   3   5   8         51.04         59.44         2.74 o
   4   5   8        189.43        204.37         6.52 o
   5   5   8         20.79         25.03         1.54 o
   6   5   8          0.59          0.41         0.40 o
 -10   6   8         66.62         65.45         1.76 o
  -9   6   8         26.74         29.55         0.96 o
  -8   6   8          0.84          1.21         0.35 o
  -7   6   8         61.35         60.99         3.66 o
  -6   6   8          3.36          5.26         1.17 o
  -5   6   8         56.03         56.10         2.05 o
  -4   6   8        456.12        466.38        17.63 o
  -3   6   8          9.04          8.30         1.21 o
  -2   6   8        101.26         90.83         3.74 o
  -1   6   8          4.10          5.60         1.01 o
   0   6   8        247.79        261.86         8.25 o
   1   6   8         31.16         25.47         1.79 o
   2   6   8         26.72         25.73         1.76 o
   3   6   8         86.14         90.48         3.55 o
   4   6   8        234.42        238.70         7.31 o
   5   6   8          0.94          0.91         0.51 o
  -9   7   8          9.56          9.17         0.79 o
  -8   7   8         62.41         63.47         1.51 o
  -7   7   8         67.00         65.36         2.11 o
  -6   7   8         34.82         33.88         1.52 o
  -5   7   8        256.67        271.48         7.59 o
  -4   7   8         25.63         25.38         1.38 o
  -3   7   8         76.44         66.57         2.25 o
  -2   7   8        413.85        395.75        11.72 o
  -1   7   8         47.78         42.93         2.35 o
   0   7   8         18.08          6.71         1.05 o
   1   7   8        315.71        317.72         9.62 o
   2   7   8         11.04         10.38         1.21 o
   3   7   8         73.53         74.07         3.01 o
   4   7   8         44.65         42.01         1.97 o
  -9   8   8        341.22        344.82         6.76 o
  -8   8   8          5.52          5.08         0.42 o
  -7   8   8         19.37         17.96         1.01 o
  -6   8   8        152.39        165.33         7.81 o
  -5   8   8          0.20         -0.22         0.41 o
  -4   8   8        147.38        152.35         3.81 o
  -3   8   8        226.81        215.15         4.98 o
  -2   8   8         24.03         22.26         1.22 o
  -1   8   8         89.89         86.08         3.54 o
   0   8   8        135.67        133.14         4.75 o
   1   8   8         52.84         55.13         2.53 o
   3   8   8        153.61        151.63         4.91 o
  -7   9   8        116.29        115.24         2.80 o
  -6   9   8         19.31         17.98         0.95 o
  -5   9   8         57.25         56.06         1.81 o
  -4   9   8        117.67        125.45         4.53 o
  -3   9   8          0.06          0.21         0.41 o
  -2   9   8        306.71        295.47         6.29 o
  -1   9   8        147.75        141.74         3.93 o
   0   9   8          1.81          1.93         0.63 o
   2   9   8        227.29        229.99         6.89 o
  -6  10   8         38.18         37.85         1.71 o
  -5  10   8          0.40          0.50         0.33 o
  -4  10   8         97.56         86.11         3.18 o
  -3  10   8        171.50        170.63         3.85 o
  -2  10   8         27.12         21.55         1.10 o
  -1  10   8         15.32         18.63         1.28 o
   0  10   8         71.58         65.23         2.54 o
  -9   1   9         22.12         28.43         2.10 o
  -8   1   9          2.48          0.96         0.98 o
   1   1   9        164.32        162.38         4.85 o
   2   1   9          8.14         12.11         0.93 o
   3   1   9        126.48        141.08         4.31 o
   4   1   9         56.79         68.00         2.35 o
  -8   2   9         56.20         60.60         3.21 o
  -7   2   9        225.32        233.85         8.13 o
   1   2   9          8.36          6.24         0.73 o
   2   2   9          0.54          0.86         0.46 o
   3   2   9         70.76         95.62         3.17 o
   4   2   9         44.83         62.51         2.19 o
   0   3   9          0.10          0.01         0.42 o
   1   3   9        159.29        162.60         4.97 o
   2   3   9         66.76         77.86         2.78 o
   3   3   9          7.79          8.43         0.82 o
   4   3   9         28.86         35.79         1.48 o
  -2   4   9        201.54        203.03         5.94 o
  -1   4   9        372.31        383.58        10.65 o
   0   4   9         97.02         83.15         2.91 o
   1   4   9         78.66         70.51         2.59 o
   2   4   9          1.96          2.42         0.56 o
   3   4   9         33.23         36.36         1.58 o
  -7   5   9         98.19        111.16         3.51 o
  -6   5   9         20.91         16.30         1.03 o
  -5   5   9         84.54         78.49         2.73 o
  -4   5   9         83.22         83.79         2.88 o
  -3   5   9          7.06          8.91         0.87 o
  -2   5   9         56.29         50.61         2.06 o
  -1   5   9         34.80         26.24         1.38 o
   0   5   9          3.93          2.13         0.56 o
   1   5   9         92.78        102.75         3.44 o
   2   5   9         10.19         13.45         0.97 o
   3   5   9         63.95         81.33         2.72 o
  -7   6   9          4.50          6.05         0.64 o
  -6   6   9         69.00         71.56         2.51 o
  -5   6   9         18.92         16.09         1.03 o
  -4   6   9          1.90          2.49         0.54 o
  -3   6   9         11.62          7.55         0.82 o
  -2   6   9         58.63         53.14         2.14 o
  -1   6   9        124.46        116.54         3.79 o
   0   6   9        146.30        152.27         4.72 o
   1   6   9          8.05          6.44         0.73 o
   2   6   9          0.07         -0.17         0.34 o
  -7   7   9         22.91         22.17         1.01 o
  -6   7   9         46.93         49.09         1.83 o
  -5   7   9          0.11          0.03         0.35 o
  -4   7   9          5.23          6.04         0.70 o
  -3   7   9          6.73         11.76         0.91 o
  -2   7   9          1.85          2.68         0.55 o
  -1   7   9        173.59        173.09         5.21 o
   0   7   9          3.39          4.94         0.64 o
   1   7   9        125.82        130.04         3.99 o
  -5   8   9         95.78         90.01         2.87 o
  -4   8   9         63.52         60.53         2.15 o
  -3   8   9         16.01         20.29         1.08 o
  -2   8   9          0.41          1.01         0.40 o
  -1   8   9         10.34          7.46         0.70 o
                                                
